# Supplementary material for: Sequence analysis of the potato aphid Macrosiphum euphorbiae transcriptome identified two new viruses
Source: PLoS One. 2018 Mar 29;13(3):e0193239. doi: 10.1371/journal.pone.0193239 (PMC5875755; doi:10.1371/journal.pone.0193239)
Supplement: S1 Table — Annotation was performed using BLASTx analysis against NCBI’s non-redundant protein database and UniProt database. (XLSX) [file pone.0193239.s001.xlsx]

## Sheet: blast2go_table_20161030_1826
S1 Table. Annotation of the Macrosiphum euphorbiae transcriptome. Annotation was performed using blastx analysis against the NCBI's non-redundant protein database and the Uniprot database.
Contig	Description	Length	#Hits	e-Value	sim mean	#GO	GO Names list	Enzyme Codes list	InterPro IDs
gi|659436631|gb|GAOM01003591.1|	(11Z)-hexadec-11-enoyl- conjugase	1777	5	0	0.83	5	F:nucleotide binding; F:oxidoreductase activity, acting on paired donors, with oxidation of a pair of donors resulting in the reduction of molecular oxygen to two molecules of water; C:integral component of membrane; P:oxidation-reduction process; P:fatty acid biosynthetic process	EC:1.14.19	no IPS match
gi|659438884|gb|GAOM01001338.1|	(E3-independent) E2 ubiquitin-conjugating enzyme UBE2O-like	2374	5	0	0.818	2	F:protein heterodimerization activity; P:DNA-templated transcription, initiation		no IPS match
gi|659424334|gb|GAOM01015882.1|	(E3-independent) E2 ubiquitin-conjugating enzyme UBE2O-like	1127	5	0	0.922	2	F:protein heterodimerization activity; P:DNA-templated transcription, initiation		SM00212 (SMART); IPR000608 (PFAM); IPR016135 (G3DSA:3.10.110.GENE3D); PTHR24067 (PANTHER); PTHR24067:SF150 (PANTHER); IPR000608 (PROSITE_PROFILES); IPR016135 (SUPERFAMILY)
gi|659438858|gb|GAOM01001364.1|	1,2-dihydroxy-3-keto-5-methylthiopentene dioxygenase	876	5	9.4e-117	0.894	6	C:nucleus; C:cytoplasm; F:iron ion binding; P:L-methionine biosynthetic process from methylthioadenosine; F:acireductone dioxygenase [iron(II)-requiring] activity; P:oxidation-reduction process	EC:1.13.11; EC:1.13.11.54	no IPS match
gi|659437959|gb|GAOM01002263.1|	1,4-alpha-glucan-branching enzyme	2515	5	0	0.898	6	P:glycogen biosynthetic process; F:1,4-alpha-glucan branching enzyme activity; F:cation binding; F:hydrolase activity, hydrolyzing O-glycosyl compounds; P:starch metabolic process; P:sucrose metabolic process	EC:2.4.1.18	IPR006047 (SMART); IPR006407 (PIRSF); IPR006048 (PFAM); IPR006047 (PFAM); IPR004193 (PFAM); IPR013783 (G3DSA:2.60.40.GENE3D); IPR013780 (G3DSA:2.60.40.GENE3D); IPR013781 (G3DSA:3.20.20.GENE3D); IPR015902 (PANTHER); PTHR10357:SF146 (PANTHER); IPR014756 (SUPERFAMILY); SSF51011 (SUPERFAMILY); IPR017853 (SUPERFAMILY)
gi|659425950|gb|GAOM01014266.1|	1,5-anhydro-D-fructose reductase	1335	5	0	0.816	5	F:iron ion binding; F:oxidoreductase activity, acting on paired donors, with incorporation or reduction of molecular oxygen; P:oxidation-reduction process; F:monooxygenase activity; F:heme binding		IPR020471 (PRINTS); IPR023210 (PFAM); IPR020471 (PIRSF); IPR023210 (G3DSA:3.20.20.GENE3D); IPR001395 (PANTHER); IPR018170 (PROSITE_PATTERNS); IPR018170 (PROSITE_PATTERNS); IPR018170 (PROSITE_PATTERNS); IPR023210 (SUPERFAMILY)
gi|659439069|gb|GAOM01001153.1|	1,5-anhydro-D-fructose reductase-like	1587	5	0	0.834	2	F:oxidoreductase activity; P:oxidation-reduction process		IPR020471 (PRINTS); IPR023210 (PFAM); IPR023210 (G3DSA:3.20.20.GENE3D); IPR020471 (PIRSF); IPR001395 (PANTHER); PTHR11732:SF170 (PANTHER); IPR018170 (PROSITE_PATTERNS); IPR018170 (PROSITE_PATTERNS); IPR023210 (SUPERFAMILY)
gi|659438969|gb|GAOM01001253.1|	10 kDa heat shock mitochondrial	560	5	2.05e-60	0.906	3	F:ATP binding; C:cytoplasm; P:protein folding		IPR020818 (PRINTS); IPR020818 (SMART); IPR020818 (G3DSA:2.30.33.GENE3D); IPR020818 (PFAM); IPR020818 (PANTHER); IPR018369 (PROSITE_PATTERNS); IPR011032 (SUPERFAMILY)
gi|659428399|gb|GAOM01011819.1|	115 kDa in type-1 retrotransposable element partial	298	5	2.49e-25	0.658				no IPS match
gi|659430443|gb|GAOM01009775.1|	115 kDa in type-1 retrotransposable element R1DM	360	5	1.84e-45	0.672	2	F:nucleic acid binding; F:zinc ion binding		IPR000477 (PFAM); PTHR19446 (PANTHER); PTHR19446:SF244 (PANTHER); IPR000477 (PROSITE_PROFILES)
gi|659430146|gb|GAOM01010072.1|	115 kDa in type-1 retrotransposable element R1DM	238	5	4.02e-14	0.68				no IPS match
gi|659429337|gb|GAOM01010881.1|	115 kDa in type-1 retrotransposable element R1DM	1308	5	1.49e-99	0.53	4	F:RNA-directed DNA polymerase activity; C:membrane; C:integral component of membrane; P:RNA-dependent DNA biosynthetic process		IPR000477 (PFAM); PTHR19446 (PANTHER); PTHR19446:SF244 (PANTHER); IPR000477 (PROSITE_PROFILES)
gi|659438651|gb|GAOM01001571.1|	116 kDa U5 small nuclear ribonucleo component	3140	5	0	0.908	4	F:GTP binding; C:intracellular ribonucleoprotein complex; F:GTPase activity; C:viral nucleocapsid	EC:3.6.1; EC:3.6.1.15	IPR000795 (PRINTS); IPR000640 (SMART); IPR005517 (SMART); IPR004161 (PFAM); IPR005225 (TIGRFAM); IPR000640 (G3DSA:3.30.70.GENE3D); IPR014721 (G3DSA:3.30.230.GENE3D); G3DSA:2.40.30.10 (GENE3D); G3DSA:3.90.1430.10 (GENE3D); IPR031950 (PFAM); IPR027417 (G3DSA:3.40.50.GENE3D); IPR000640 (PFAM); IPR005517 (PFAM); G3DSA:3.30.70.870 (GENE3D); PF00009 (PFAM); IPR009022 (PFAM); PTHR23115:SF5 (PANTHER); PT…
gi|659425373|gb|GAOM01014843.1|	12 kDa FK506-binding	430	2	1.71e-08	0.78	3	F:peptidyl-prolyl cis-trans isomerase activity; P:protein peptidyl-prolyl isomerization; P:protein folding	EC:5.2.1.8	G3DSA:3.10.50.40 (GENE3D); SSF54534 (SUPERFAMILY)
gi|659426551|gb|GAOM01013667.1|	14-3-3 epsilon	1891	5	1.01e-168	0.956	5	F:ATP binding; F:protein domain specific binding; P:serine family amino acid metabolic process; F:protein serine/threonine kinase activity; P:protein phosphorylation	EC:2.7.11	Coil (COILS); IPR000308 (PRINTS); IPR023410 (SMART); IPR000308 (PIRSF); G3DSA:1.20.190.20 (GENE3D); IPR023410 (PFAM); IPR000308 (PANTHER); IPR023409 (PROSITE_PATTERNS); IPR023409 (PROSITE_PATTERNS); IPR023410 (SUPERFAMILY)
gi|659426940|gb|GAOM01013278.1|	14-3-3 zeta isoform X2	398	5	6.62e-86	0.974	1	F:protein domain specific binding		IPR000308 (PRINTS); IPR023410 (SMART); IPR023410 (PFAM); G3DSA:1.20.190.20 (GENE3D); IPR000308 (PANTHER); IPR023410 (SUPERFAMILY)
gi|659439715|gb|GAOM01000507.1|	14-3-3 zeta-like	1027	5	2.34e-26	0.96	1	F:protein domain specific binding		TMhelix (TMHMM)
gi|659427417|gb|GAOM01012801.1|	14-3-3 zeta-like	576	5	6.18e-27	0.96	1	F:protein domain specific binding		no IPS match
gi|659435066|gb|GAOM01005156.1|	15 kDa seleno	873	5	2.79e-110	0.822	2	C:integral component of membrane; F:phosphatidylinositol N-acetylglucosaminyltransferase activity	EC:2.4.1; EC:2.4.1.198	IPR014912 (PFAM); PTHR13077:SF6 (PANTHER); PTHR13077 (PANTHER); SIGNAL_PEPTIDE (PHOBIUS); SIGNAL_PEPTIDE_H_REGION (PHOBIUS); SIGNAL_PEPTIDE_N_REGION (PHOBIUS); NON_CYTOPLASMIC_DOMAIN (PHOBIUS); SIGNAL_PEPTIDE_C_REGION (PHOBIUS); SignalP-noTM (SIGNALP_EUK); IPR012336 (SUPERFAMILY)
gi|659437694|gb|GAOM01002528.1|	150 kDa isoform	2666	5	0	0.602				Coil (COILS); Coil (COILS); Coil (COILS); Coil (COILS)
gi|659435198|gb|GAOM01005024.1|	15-hydroxyprostaglandin dehydrogenase [NAD(+)]	812	5	1.16e-168	0.806	2	F:nucleic acid binding; F:protein dimerization activity		IPR002347 (PRINTS); IPR002347 (PRINTS); IPR016040 (G3DSA:3.40.50.GENE3D); IPR002347 (PFAM); IPR002347 (PANTHER); PTHR24322:SF626 (PANTHER); IPR016040 (SUPERFAMILY)
gi|659437112|gb|GAOM01003110.1|	15-hydroxyprostaglandin dehydrogenase [NAD(+)] isoform X1	953	5	1.46e-149	0.752	2	F:actin filament binding; P:cytoskeleton organization		IPR002347 (PRINTS); IPR002347 (PRINTS); IPR002347 (PFAM); IPR016040 (G3DSA:3.40.50.GENE3D); IPR002347 (PANTHER); IPR002347 (PANTHER); PTHR24322:SF626 (PANTHER); IPR016040 (SUPERFAMILY)
gi|659438336|gb|GAOM01001886.1|	15-hydroxyprostaglandin dehydrogenase [NAD(+)]-like	1402	5	6.41e-154	0.72	7	C:nucleus; C:cytoplasm; F:oxidoreductase activity; C:proteasome core complex, alpha-subunit complex; F:threonine-type endopeptidase activity; P:oxidation-reduction process; P:ubiquitin-dependent protein catabolic process	EC:3.4.25	IPR002347 (PRINTS); IPR002347 (PRINTS); IPR002347 (PFAM); IPR016040 (G3DSA:3.40.50.GENE3D); PTHR24322:SF626 (PANTHER); IPR002347 (PANTHER); IPR020904 (PROSITE_PATTERNS); SIGNAL_PEPTIDE (PHOBIUS); SIGNAL_PEPTIDE_C_REGION (PHOBIUS); SIGNAL_PEPTIDE_N_REGION (PHOBIUS); NON_CYTOPLASMIC_DOMAIN (PHOBIUS); SIGNAL_PEPTIDE_H_REGION (PHOBIUS); IPR016040 (SUPERFAMILY)
gi|659433850|gb|GAOM01006372.1|	15-hydroxyprostaglandin dehydrogenase [NAD(+)]-like	1111	5	3.34e-124	0.736	3	F:actin filament binding; F:actin binding; P:cytoskeleton organization		IPR016040 (G3DSA:3.40.50.GENE3D); IPR002347 (PFAM); IPR002347 (PANTHER); IPR016040 (SUPERFAMILY)
gi|659436909|gb|GAOM01003313.1|	17-beta-hydroxysteroid dehydrogenase 13-like	1264	5	0	0.756	5	C:MSL complex; F:oxidoreductase activity; C:integral component of membrane; P:oxidation-reduction process; P:histone H4-K16 acetylation		IPR002347 (PRINTS); IPR002347 (PRINTS); IPR016040 (G3DSA:3.40.50.GENE3D); IPR002347 (PFAM); PTHR24322:SF572 (PANTHER); IPR002347 (PANTHER); IPR020904 (PROSITE_PATTERNS); NON_CYTOPLASMIC_DOMAIN (PHOBIUS); TRANSMEMBRANE (PHOBIUS); CYTOPLASMIC_DOMAIN (PHOBIUS); IPR016040 (SUPERFAMILY); TMhelix (TMHMM)
gi|659435914|gb|GAOM01004308.1|	17-beta-hydroxysteroid dehydrogenase 13-like	918	5	0	0.71	3	F:oxidoreductase activity; C:integral component of membrane; P:oxidation-reduction process		IPR002347 (PRINTS); IPR002347 (PRINTS); IPR002347 (PFAM); IPR016040 (G3DSA:3.40.50.GENE3D); IPR002347 (PANTHER); PTHR24322:SF572 (PANTHER); IPR002347 (PANTHER); PTHR24322:SF572 (PANTHER); SIGNAL_PEPTIDE_N_REGION (PHOBIUS); SIGNAL_PEPTIDE_H_REGION (PHOBIUS); CYTOPLASMIC_DOMAIN (PHOBIUS); SIGNAL_PEPTIDE (PHOBIUS); NON_CYTOPLASMIC_DOMAIN (PHOBIUS); SIGNAL_PEPTIDE_C_REGION (PHOBIUS); TRANSMEMBRANE (P…
gi|659434166|gb|GAOM01006056.1|	17-beta-hydroxysteroid dehydrogenase 13-like	1533	5	0	0.746	3	F:oxidoreductase activity; C:integral component of membrane; P:oxidation-reduction process		IPR002347 (PRINTS); IPR002347 (PRINTS); IPR002347 (PFAM); IPR016040 (G3DSA:3.40.50.GENE3D); IPR002347 (PANTHER); PTHR24322:SF572 (PANTHER); IPR002347 (PANTHER); PTHR24322:SF572 (PANTHER); IPR020904 (PROSITE_PATTERNS); CYTOPLASMIC_DOMAIN (PHOBIUS); NON_CYTOPLASMIC_DOMAIN (PHOBIUS); TRANSMEMBRANE (PHOBIUS); IPR016040 (SUPERFAMILY); TMhelix (TMHMM)
gi|659432342|gb|GAOM01007878.1|	17-beta-hydroxysteroid dehydrogenase 13-like	1078	5	0	0.786	4	F:oxidoreductase activity; C:membrane; C:integral component of membrane; P:oxidation-reduction process		IPR002347 (PRINTS); IPR002347 (PRINTS); IPR016040 (G3DSA:3.40.50.GENE3D); IPR002347 (PFAM); IPR002347 (PANTHER); PTHR24322:SF355 (PANTHER); PTHR24322:SF355 (PANTHER); IPR002347 (PANTHER); NON_CYTOPLASMIC_DOMAIN (PHOBIUS); CYTOPLASMIC_DOMAIN (PHOBIUS); TRANSMEMBRANE (PHOBIUS); IPR016040 (SUPERFAMILY)
gi|659438306|gb|GAOM01001916.1|	1-acylglycerophosphocholine O-acyltransferase 1 isoform X2	2089	5	0	0.762	2	F:transferase activity, transferring acyl groups; P:metabolic process		IPR002123 (SMART); IPR011992 (G3DSA:1.10.238.GENE3D); IPR002123 (PFAM); PTHR23063:SF1 (PANTHER); PTHR23063 (PANTHER); TRANSMEMBRANE (PHOBIUS); NON_CYTOPLASMIC_DOMAIN (PHOBIUS); NON_CYTOPLASMIC_DOMAIN (PHOBIUS); TRANSMEMBRANE (PHOBIUS); CYTOPLASMIC_DOMAIN (PHOBIUS); SSF69593 (SUPERFAMILY); IPR011992 (SUPERFAMILY); TMhelix (TMHMM)
gi|659436127|gb|GAOM01004095.1|	1-acyl-sn-glycerol-3-phosphate acyltransferase alpha	1083	5	7.15e-171	0.638	1	C:integral component of membrane		PTHR10434:SF11 (PANTHER); PTHR10434 (PANTHER); NON_CYTOPLASMIC_DOMAIN (PHOBIUS); TRANSMEMBRANE (PHOBIUS); TRANSMEMBRANE (PHOBIUS); TRANSMEMBRANE (PHOBIUS); CYTOPLASMIC_DOMAIN (PHOBIUS); NON_CYTOPLASMIC_DOMAIN (PHOBIUS); CYTOPLASMIC_DOMAIN (PHOBIUS); TMhelix (TMHMM); TMhelix (TMHMM); TMhelix (TMHMM); TMhelix (TMHMM)
gi|659437994|gb|GAOM01002228.1|	1-acyl-sn-glycerol-3-phosphate acyltransferase beta-like isoform X1	1394	5	0	0.94	7	F:nucleotide binding; F:1-acylglycerol-3-phosphate O-acyltransferase activity; P:acyl-carrier-protein biosynthetic process; F:RNA binding; P:glycerolipid metabolic process; C:integral component of membrane; P:phospholipid biosynthetic process	EC:2.3.1.51; EC:2.3.1	IPR002123 (SMART); IPR004552 (TIGRFAM); G3DSA:3.40.1130.10 (GENE3D); IPR002123 (PFAM); PTHR10434 (PANTHER); PTHR10434:SF3 (PANTHER); NON_CYTOPLASMIC_DOMAIN (PHOBIUS); TRANSMEMBRANE (PHOBIUS); TRANSMEMBRANE (PHOBIUS); CYTOPLASMIC_DOMAIN (PHOBIUS); NON_CYTOPLASMIC_DOMAIN (PHOBIUS); CYTOPLASMIC_DOMAIN (PHOBIUS); TRANSMEMBRANE (PHOBIUS); SSF69593 (SUPERFAMILY); TMhelix (TMHMM); TMhelix (TMHMM)
gi|659426742|gb|GAOM01013476.1|	1-acyl-sn-glycerol-3-phosphate acyltransferase beta-like isoform X1	1029	5	3.18e-111	0.938	7	F:nucleotide binding; F:1-acylglycerol-3-phosphate O-acyltransferase activity; P:acyl-carrier-protein biosynthetic process; F:RNA binding; P:glycerolipid metabolic process; C:integral component of membrane; P:phospholipid biosynthetic process	EC:2.3.1.51; EC:2.3.1	IPR002123 (SMART); G3DSA:3.40.1130.10 (GENE3D); IPR002123 (PFAM); PTHR10434 (PANTHER); PTHR10434:SF3 (PANTHER); TRANSMEMBRANE (PHOBIUS); CYTOPLASMIC_DOMAIN (PHOBIUS); NON_CYTOPLASMIC_DOMAIN (PHOBIUS); SSF69593 (SUPERFAMILY); TMhelix (TMHMM)
gi|659438202|gb|GAOM01002020.1|	1-acyl-sn-glycerol-3-phosphate acyltransferase delta	1413	5	0	0.708	13	P:DNA replication initiation; F:transferase activity, transferring acyl groups; C:replication compartment; F:chromatin binding; C:MCM complex; C:chromatin; C:replication fork; C:nucleus; F:DNA replication origin binding; F:ATP binding; F:DNA helicase activity; P:DNA duplex unwinding; C:integral component of membrane	EC:3.6.1; EC:3.6.1.15	IPR002123 (SMART); IPR002123 (PFAM); IPR032098 (PFAM); PTHR10983 (PANTHER); PTHR10983:SF24 (PANTHER); TRANSMEMBRANE (PHOBIUS); TRANSMEMBRANE (PHOBIUS); TRANSMEMBRANE (PHOBIUS); CYTOPLASMIC_DOMAIN (PHOBIUS); CYTOPLASMIC_DOMAIN (PHOBIUS); TRANSMEMBRANE (PHOBIUS); NON_CYTOPLASMIC_DOMAIN (PHOBIUS); NON_CYTOPLASMIC_DOMAIN (PHOBIUS); CYTOPLASMIC_DOMAIN (PHOBIUS); SSF69593 (SUPERFAMILY); TMhelix (TMHMM)…
gi|659432153|gb|GAOM01008067.1|	1-phosphatidylinositol 3-phosphate 5-kinase	1035	5	0	0.798	7	F:ATP binding; F:phosphatidylinositol phosphate kinase activity; F:metal ion binding; C:integral component of membrane; P:phosphatidylinositol phosphorylation; C:intracellular; P:intracellular signal transduction	EC:2.7.1	IPR002498 (SMART); IPR027484 (G3DSA:3.30.800.GENE3D); IPR002498 (PFAM); PTHR11353 (PANTHER); PTHR11353:SF57 (PANTHER); IPR002498 (PROSITE_PROFILES); SSF56104 (SUPERFAMILY)
gi|659424767|gb|GAOM01015449.1|	1-phosphatidylinositol 3-phosphate 5-kinase	324	5	6.56e-53	0.826	7	F:ATP binding; F:phosphatidylinositol phosphate kinase activity; F:metal ion binding; C:integral component of membrane; P:phosphatidylinositol phosphorylation; C:intracellular; P:intracellular signal transduction	EC:2.7.1	IPR027483 (G3DSA:3.30.810.GENE3D); IPR002498 (PFAM); PTHR11353 (PANTHER); IPR002498 (PROSITE_PROFILES); SSF56104 (SUPERFAMILY)
gi|659422898|gb|GAOM01017312.1|	1-phosphatidylinositol 3-phosphate 5-kinase	779	5	3.37e-132	0.81	7	F:ATP binding; F:phosphatidylinositol phosphate kinase activity; F:metal ion binding; C:integral component of membrane; P:phosphatidylinositol phosphorylation; C:intracellular; P:intracellular signal transduction	EC:2.7.1	IPR027409 (G3DSA:3.50.7.GENE3D); IPR002423 (PFAM); PTHR11353 (PANTHER); PTHR11353:SF57 (PANTHER); IPR027409 (SUPERFAMILY)
gi|659422693|gb|GAOM01017505.1|	1-phosphatidylinositol 3-phosphate 5-kinase	255	5	8.29e-48	0.882	18	F:zinc ion binding; C:insulin-responsive compartment; F:1-phosphatidylinositol-4-phosphate 5-kinase activity; P:phosphatidylinositol phosphorylation; P:retrograde transport, endosome to Golgi; C:early endosome membrane; F:ATP binding; C:cell-cell junction; C:perinuclear region of cytoplasm; F:protein binding; C:vesicle membrane; C:membrane raft; C:integral component of membrane; P:regulation of a…	EC:2.7.1; EC:2.7.1.68	PTHR11353:SF57 (PANTHER); PTHR11353 (PANTHER)
gi|659420675|gb|GAOM01019523.1|	1-phosphatidylinositol 3-phosphate 5-kinase	536	5	8.17e-97	0.844	7	F:ATP binding; F:phosphatidylinositol phosphate kinase activity; F:metal ion binding; C:integral component of membrane; P:phosphatidylinositol phosphorylation; C:intracellular; P:intracellular signal transduction	EC:2.7.1	IPR000306 (SMART); IPR000306 (PFAM); IPR013083 (G3DSA:3.30.40.GENE3D); PTHR11353 (PANTHER); PTHR11353:SF57 (PANTHER); IPR017455 (PROSITE_PROFILES); IPR011011 (SUPERFAMILY)
gi|659437271|gb|GAOM01002951.1|	1-phosphatidylinositol 4,5-bisphosphate phosphodiesterase classes I and II	4809	5	0	0.768	10	F:nucleic acid binding; F:phosphatidylinositol phospholipase C activity; F:protein binding; P:intracellular signal transduction; F:calcium ion binding; P:phospholipid catabolic process; P:DNA integration; F:signal transducer activity; P:intracellular signal transduction; P:diacylglycerol metabolic process	EC:3.1; EC:3.1.4.11; EC:3.1.1	Coil (COILS); Coil (COILS); IPR001192 (PRINTS); IPR000008 (SMART); IPR001711 (SMART); IPR000909 (SMART); IPR011993 (G3DSA:2.30.29.GENE3D); IPR014815 (PFAM); IPR017946 (G3DSA:3.20.20.GENE3D); IPR001711 (PFAM); G3DSA:1.20.1230.10 (GENE3D); IPR000909 (PFAM); IPR011992 (G3DSA:1.10.238.GENE3D); IPR000008 (G3DSA:2.60.40.GENE3D); IPR016280 (PIRSF); IPR015359 (PFAM); IPR028407 (PTHR10336:PANTHER); IPR001…
gi|659431181|gb|GAOM01009039.1|	1-phosphatidylinositol 4,5-bisphosphate phosphodiesterase epsilon-1-like	3337	5	0	0.694	7	F:phosphatidylinositol phospholipase C activity; F:protein binding; F:metal ion binding; P:intracellular signal transduction; P:phospholipid catabolic process; P:intracellular signal transduction; P:diacylglycerol metabolic process	EC:3.1; EC:3.1.4.11; EC:3.1.1	IPR001192 (PRINTS); IPR000909 (SMART); IPR000008 (SMART); IPR000159 (SMART); IPR001711 (SMART); IPR000909 (PFAM); IPR000008 (G3DSA:2.60.40.GENE3D); IPR001711 (PFAM); IPR017946 (G3DSA:3.20.20.GENE3D); IPR000008 (PFAM); IPR000159 (PFAM); IPR001192 (PANTHER); IPR028398 (PTHR10336:PANTHER); IPR028398 (PTHR10336:PANTHER); IPR001192 (PANTHER); IPR000159 (PROSITE_PROFILES); IPR001711 (PROSITE_PROFILES);…
gi|659424609|gb|GAOM01015607.1|	1-phosphatidylinositol 4,5-bisphosphate phosphodiesterase epsilon-1-like	1148	5	0	0.69	4	F:metal ion binding; P:lipid metabolic process; F:phosphoric diester hydrolase activity; P:intracellular signal transduction	EC:3.1	IPR001192 (PRINTS); IPR000909 (PFAM); IPR015359 (PFAM); IPR011992 (G3DSA:1.10.238.GENE3D); IPR017946 (G3DSA:3.20.20.GENE3D); IPR001192 (PANTHER); IPR028398 (PTHR10336:PANTHER); IPR000909 (PROSITE_PROFILES); IPR017946 (SUPERFAMILY); IPR011992 (SUPERFAMILY)
gi|659423393|gb|GAOM01016817.1|	1-phosphatidylinositol 4,5-bisphosphate phosphodiesterase epsilon-1-like	1813	5	0	0.778	4	F:metal ion binding; P:small GTPase mediated signal transduction; F:guanyl-nucleotide exchange factor activity; P:regulation of GTPase activity		IPR001895 (SMART); IPR001895 (PFAM); IPR001895 (G3DSA:1.10.840.GENE3D); PTHR23113 (PANTHER); PTHR23113:SF228 (PANTHER); PTHR23113:SF228 (PANTHER); PTHR23113 (PANTHER); IPR001895 (PROSITE_PROFILES); IPR023578 (SUPERFAMILY)
gi|659434204|gb|GAOM01006018.1|	1-phosphatidylinositol 4,5-bisphosphate phosphodiesterase gamma-1	2169	5	0	0.8	6	F:phosphatidylinositol phospholipase C activity; F:protein binding; P:intracellular signal transduction; P:phospholipid catabolic process; P:intracellular signal transduction; P:diacylglycerol metabolic process	EC:3.1; EC:3.1.4.11; EC:3.1.1	IPR001192 (PRINTS); IPR000980 (PRINTS); IPR000980 (SMART); IPR001452 (SMART); IPR000008 (SMART); IPR001711 (SMART); IPR000980 (PFAM); IPR017946 (G3DSA:3.20.20.GENE3D); IPR000008 (G3DSA:2.60.40.GENE3D); IPR000008 (PFAM); IPR001711 (PFAM); IPR000980 (G3DSA:3.30.505.GENE3D); IPR000980 (G3DSA:3.30.505.GENE3D); IPR011993 (G3DSA:2.30.29.GENE3D); G3DSA:2.30.30.40 (GENE3D); IPR001452 (PFAM); PTHR10336:SF…
gi|659430094|gb|GAOM01010124.1|	1-phosphatidylinositol 4,5-bisphosphate phosphodiesterase gamma-1	1613	5	0	0.8	7	F:phosphatidylinositol phospholipase C activity; P:intracellular signal transduction; F:calcium ion binding; P:phospholipid catabolic process; C:intracellular; P:intracellular signal transduction; P:diacylglycerol metabolic process	EC:3.1; EC:3.1.4.11; EC:3.1.1	no IPS match
gi|659439629|gb|GAOM01000593.1|	1-phosphatidylinositol 4,5-bisphosphate phosphodiesterase isoform X1	3896	5	0	0.9	9	F:phosphatidylinositol phospholipase C activity; F:protein binding; P:intracellular signal transduction; F:calcium ion binding; P:phospholipid catabolic process; F:signal transducer activity; C:intracellular; P:intracellular signal transduction; P:diacylglycerol metabolic process	EC:3.1; EC:3.1.4.11; EC:3.1.1	Coil (COILS); Coil (COILS); Coil (COILS); Coil (COILS); IPR001192 (PRINTS); IPR000008 (SMART); IPR001711 (SMART); IPR000909 (SMART); IPR011993 (G3DSA:2.30.29.GENE3D); IPR011992 (G3DSA:1.10.238.GENE3D); G3DSA:1.20.1230.10 (GENE3D); IPR017946 (G3DSA:3.20.20.GENE3D); IPR016280 (PIRSF); IPR000909 (PFAM); IPR000008 (PFAM); IPR009535 (PFAM); IPR001711 (PFAM); IPR015359 (PFAM); IPR000008 (G3DSA:2.60.40.…
gi|659427381|gb|GAOM01012837.1|	1-phosphatidylinositol 4,5-bisphosphate phosphodiesterase isoform X1	3874	5	0	0.898	9	F:phosphatidylinositol phospholipase C activity; F:protein binding; P:intracellular signal transduction; F:calcium ion binding; P:phospholipid catabolic process; F:signal transducer activity; C:intracellular; P:intracellular signal transduction; P:diacylglycerol metabolic process	EC:3.1; EC:3.1.4.11; EC:3.1.1	Coil (COILS); Coil (COILS); Coil (COILS); Coil (COILS); IPR001192 (PRINTS); IPR000008 (SMART); IPR001711 (SMART); IPR000909 (SMART); IPR009535 (PFAM); G3DSA:1.20.1230.10 (GENE3D); IPR017946 (G3DSA:3.20.20.GENE3D); IPR000008 (PFAM); IPR000909 (PFAM); IPR011993 (G3DSA:2.30.29.GENE3D); IPR016280 (PIRSF); IPR011992 (G3DSA:1.10.238.GENE3D); IPR001711 (PFAM); IPR015359 (PFAM); IPR000008 (G3DSA:2.60.40.…
gi|659430565|gb|GAOM01009653.1|	2 ,5 -phosphodiesterase 12	484	5	1.95e-100	0.76				PTHR12121:SF37 (PANTHER); PTHR12121 (PANTHER)
gi|659426209|gb|GAOM01014007.1|	2,3-bisphosphoglycerate-dependent phosphoglycerate mutase isoform X3	1035	5	0	0.874	3	P:gluconeogenesis; P:glycolytic process; F:phosphoglycerate mutase activity	EC:5.4.2.1	IPR013078 (SMART); IPR013078 (PFAM); IPR005952 (TIGRFAM); IPR029033 (G3DSA:3.40.50.GENE3D); IPR005952 (PANTHER); IPR005952 (HAMAP); IPR029033 (SUPERFAMILY)
gi|659437859|gb|GAOM01002363.1|	23 kDa integral membrane	628	5	5.88e-109	0.786	1	C:integral component of membrane		IPR018499 (PFAM); PTHR19282 (PANTHER); PTHR19282:SF205 (PANTHER); CYTOPLASMIC_DOMAIN (PHOBIUS); TRANSMEMBRANE (PHOBIUS); TRANSMEMBRANE (PHOBIUS); NON_CYTOPLASMIC_DOMAIN (PHOBIUS); TRANSMEMBRANE (PHOBIUS); NON_CYTOPLASMIC_DOMAIN (PHOBIUS); CYTOPLASMIC_DOMAIN (PHOBIUS); IPR008952 (SUPERFAMILY); TMhelix (TMHMM); TMhelix (TMHMM); TMhelix (TMHMM)
gi|659437542|gb|GAOM01002680.1|	23 kDa integral membrane	1138	5	8.06e-139	0.734	1	C:integral component of membrane		IPR000301 (PRINTS); IPR000301 (PIRSF); IPR018499 (PFAM); PTHR19282 (PANTHER); TRANSMEMBRANE (PHOBIUS); TRANSMEMBRANE (PHOBIUS); CYTOPLASMIC_DOMAIN (PHOBIUS); TRANSMEMBRANE (PHOBIUS); NON_CYTOPLASMIC_DOMAIN (PHOBIUS); CYTOPLASMIC_DOMAIN (PHOBIUS); NON_CYTOPLASMIC_DOMAIN (PHOBIUS); TRANSMEMBRANE (PHOBIUS); CYTOPLASMIC_DOMAIN (PHOBIUS); IPR008952 (SUPERFAMILY); TMhelix (TMHMM); TMhelix (TMHMM); TMhe…
gi|659439716|gb|GAOM01000506.1|	26S protease regulatory subunit 4	1652	5	0	0.95	9	F:ATP binding; F:zinc ion binding; C:cytoplasm; P:negative regulation of cell proliferation; P:protein catabolic process; P:proteolysis; C:MOZ/MORF histone acetyltransferase complex; P:histone acetylation; F:peptidase activity		IPR003593 (SMART); IPR027417 (G3DSA:3.40.50.GENE3D); IPR005937 (TIGRFAM); G3DSA:1.10.8.60 (GENE3D); IPR003959 (PFAM); PTHR23073 (PANTHER); IPR003960 (PROSITE_PATTERNS); IPR027417 (SUPERFAMILY)
gi|659434486|gb|GAOM01005736.1|	26S protease regulatory subunit 4	1520	5	0	0.934	12	F:ATP binding; F:zinc ion binding; F:ATPase activity, coupled to transmembrane movement of substances; P:transmembrane transport; C:cytoplasm; P:negative regulation of cell proliferation; P:protein catabolic process; P:proteolysis; C:integral component of membrane; C:MOZ/MORF histone acetyltransferase complex; P:histone acetylation; F:peptidase activity	EC:3.6.1; EC:3.6.1.3; EC:3.6.1.15	IPR003593 (SMART); G3DSA:1.10.8.60 (GENE3D); IPR005937 (TIGRFAM); IPR027417 (G3DSA:3.40.50.GENE3D); IPR003959 (PFAM); PTHR23073 (PANTHER); IPR003960 (PROSITE_PATTERNS); IPR027417 (SUPERFAMILY)
gi|659438578|gb|GAOM01001644.1|	26S protease regulatory subunit 6A-B	1606	5	0	0.97	6	F:ATP binding; C:cytoplasm; P:protein catabolic process; P:proteolysis; C:integral component of membrane; F:peptidase activity		IPR003593 (SMART); IPR027417 (G3DSA:3.40.50.GENE3D); IPR003959 (PFAM); IPR005937 (TIGRFAM); G3DSA:1.10.8.60 (GENE3D); PTHR23073 (PANTHER); PTHR23073:SF7 (PANTHER); IPR003960 (PROSITE_PATTERNS); IPR027417 (SUPERFAMILY)
gi|659436122|gb|GAOM01004100.1|	26S protease regulatory subunit 6B	1442	5	0	0.942	7	F:nucleic acid binding; F:ATP binding; C:cytoplasm; P:protein catabolic process; P:proteolysis; P:DNA integration; F:peptidase activity		IPR001270 (PRINTS); IPR003593 (SMART); IPR003959 (PFAM); IPR027417 (G3DSA:3.40.50.GENE3D); IPR005937 (TIGRFAM); G3DSA:1.10.8.60 (GENE3D); PTHR23073 (PANTHER); PTHR23073:SF8 (PANTHER); IPR003960 (PROSITE_PATTERNS); IPR027417 (SUPERFAMILY)
gi|659436311|gb|GAOM01003911.1|	26S protease regulatory subunit 7	1525	5	0	0.904	5	F:ATP binding; C:cytoplasm; P:protein catabolic process; P:proteolysis; F:peptidase activity		IPR003593 (SMART); G3DSA:1.10.8.60 (GENE3D); IPR003959 (PFAM); IPR005937 (TIGRFAM); IPR027417 (G3DSA:3.40.50.GENE3D); PTHR23073 (PANTHER); IPR003960 (PROSITE_PATTERNS); IPR027417 (SUPERFAMILY)
gi|659438263|gb|GAOM01001959.1|	26S protease regulatory subunit 8	1457	5	0	0.87	6	F:nucleic acid binding; F:ATP binding; C:cytoplasm; P:protein catabolic process; P:proteolysis; F:peptidase activity		Coil (COILS); IPR003593 (SMART); IPR027417 (G3DSA:3.40.50.GENE3D); G3DSA:1.10.8.60 (GENE3D); IPR005937 (TIGRFAM); IPR003959 (PFAM); PTHR23073 (PANTHER); PTHR23073:SF30 (PANTHER); IPR003960 (PROSITE_PATTERNS); IPR027417 (SUPERFAMILY)
gi|659437556|gb|GAOM01002666.1|	26S proteasome complex subunit DSS1	644	2	3.11e-23	0.655	6	P:mRNA export from nucleus; F:ion channel activity; P:ion transport; C:membrane; C:proteasome regulatory particle, lid subcomplex; P:proteasome assembly		IPR007834 (SMART); IPR007834 (PFAM)
gi|659428011|gb|GAOM01012207.1|	26S proteasome non-ATPase regulatory subunit 1	3190	5	0	0.846	5	P:regulation of catalytic activity; P:regulation of protein catabolic process; C:proteasome complex; F:binding; F:enzyme regulator activity		IPR016642 (PIRSF); IPR002015 (PFAM); PF13646 (PFAM); IPR011989 (G3DSA:1.25.10.GENE3D); PTHR10943 (PANTHER); PTHR10943:SF2 (PANTHER); NON_CYTOPLASMIC_DOMAIN (PHOBIUS); TRANSMEMBRANE (PHOBIUS); CYTOPLASMIC_DOMAIN (PHOBIUS); IPR016024 (SUPERFAMILY)
gi|659431193|gb|GAOM01009027.1|	26S proteasome non-ATPase regulatory subunit 10	721	5	1.71e-145	0.814	4	F:ATP binding; F:RNA binding; F:protein binding; F:helicase activity	EC:3.6.1; EC:3.6.1.15	IPR002110 (SMART); IPR020683 (PFAM); IPR020683 (G3DSA:1.25.40.GENE3D); IPR020683 (G3DSA:1.25.40.GENE3D); PF13637 (PFAM); PTHR24198 (PANTHER); IPR002110 (PROSITE_PROFILES); IPR002110 (PROSITE_PROFILES); IPR020683 (PROSITE_PROFILES); IPR002110 (PROSITE_PROFILES); IPR002110 (PROSITE_PROFILES); IPR002110 (PROSITE_PROFILES); IPR020683 (SUPERFAMILY)
gi|659437827|gb|GAOM01002395.1|	26S proteasome non-ATPase regulatory subunit 11	1493	5	0	0.83	1	F:protein binding		Coil (COILS); SM00753 (SMART); IPR000717 (SMART); IPR000717 (PFAM); IPR011991 (G3DSA:1.10.10.GENE3D); IPR011990 (G3DSA:1.25.40.GENE3D); PTHR10678:SF2 (PANTHER); PTHR10678 (PANTHER); IPR011991 (SUPERFAMILY); IPR011990 (SUPERFAMILY)
gi|659435065|gb|GAOM01005157.1|	26S proteasome non-ATPase regulatory subunit 12	1554	5	0	0.88	2	F:protein binding; C:proteasome complex		IPR000717 (SMART); SM00753 (SMART); IPR000717 (PFAM); IPR011991 (G3DSA:1.10.10.GENE3D); PTHR10855:SF1 (PANTHER); PTHR10855 (PANTHER); IPR011991 (SUPERFAMILY)
gi|659437479|gb|GAOM01002743.1|	26S proteasome non-ATPase regulatory subunit 13	1322	5	0	0.838	7	F:protein binding; F:NAD binding; F:UDP-glucose 6-dehydrogenase activity; P:oxidation-reduction process; P:starch metabolic process; P:sucrose metabolic process; P:nucleotide metabolic process	EC:1.1.1.22	SM00753 (SMART); IPR000717 (SMART); IPR000717 (PFAM); PTHR10539 (PANTHER); IPR011991 (SUPERFAMILY)
gi|659437904|gb|GAOM01002318.1|	26S proteasome non-ATPase regulatory subunit 14	1241	5	0	0.936	2	F:protein binding; C:proteasome complex		IPR000555 (SMART); G3DSA:3.40.140.10 (GENE3D); IPR024969 (PFAM); IPR000555 (PFAM); PTHR10410 (PANTHER); PTHR10410:SF5 (PANTHER); SSF102712 (SUPERFAMILY)
gi|659430486|gb|GAOM01009732.1|	26S proteasome non-ATPase regulatory subunit 1-like	853	5	0	0.904	5	P:regulation of catalytic activity; P:regulation of protein catabolic process; C:proteasome complex; F:binding; F:enzyme regulator activity		IPR011989 (G3DSA:1.25.10.GENE3D); PF13646 (PFAM); PTHR10943:SF2 (PANTHER); PTHR10943 (PANTHER); SIGNAL_PEPTIDE_C_REGION (PHOBIUS); SIGNAL_PEPTIDE (PHOBIUS); SIGNAL_PEPTIDE_N_REGION (PHOBIUS); SIGNAL_PEPTIDE_H_REGION (PHOBIUS); NON_CYTOPLASMIC_DOMAIN (PHOBIUS); IPR016024 (SUPERFAMILY)
gi|659423077|gb|GAOM01017133.1|	26S proteasome non-ATPase regulatory subunit 1-like	773	5	5.56e-131	0.864	1	P:biological regulation		PTHR10943 (PANTHER); PTHR10943:SF2 (PANTHER)
gi|659422610|gb|GAOM01017588.1|	26S proteasome non-ATPase regulatory subunit 1-like	268	5	6.94e-49	0.96	4	P:regulation of catalytic activity; P:regulation of protein catabolic process; C:proteasome complex; F:enzyme regulator activity		IPR002015 (PFAM); PTHR10943 (PANTHER); NON_CYTOPLASMIC_DOMAIN (PHOBIUS); CYTOPLASMIC_DOMAIN (PHOBIUS); TRANSMEMBRANE (PHOBIUS); TMhelix (TMHMM)
gi|659421687|gb|GAOM01018511.1|	26S proteasome non-ATPase regulatory subunit 1-like	302	5	6.11e-58	0.858	1	F:protein binding		IPR001680 (SMART); IPR015943 (G3DSA:2.130.10.GENE3D); IPR001680 (PFAM); PTHR22844 (PANTHER); PTHR22844:SF123 (PANTHER); IPR019775 (PROSITE_PATTERNS); IPR019775 (PROSITE_PATTERNS); IPR001680 (PROSITE_PROFILES); IPR017986 (PROSITE_PROFILES); IPR001680 (PROSITE_PROFILES); IPR017986 (SUPERFAMILY)
gi|659427091|gb|GAOM01013127.1|	26S proteasome non-ATPase regulatory subunit 2	2871	5	0	0.824	5	P:regulation of catalytic activity; P:regulation of protein catabolic process; C:proteasome complex; F:binding; F:enzyme regulator activity		Coil (COILS); IPR011989 (G3DSA:1.25.10.GENE3D); IPR002015 (PFAM); IPR016643 (PIRSF); IPR016643 (PTHR10943:PANTHER); PTHR10943 (PANTHER); IPR016643 (PTHR10943:PANTHER); PTHR10943 (PANTHER); TRANSMEMBRANE (PHOBIUS); CYTOPLASMIC_DOMAIN (PHOBIUS); NON_CYTOPLASMIC_DOMAIN (PHOBIUS); NON_CYTOPLASMIC_DOMAIN (PHOBIUS); TRANSMEMBRANE (PHOBIUS); IPR016024 (SUPERFAMILY)
gi|659439505|gb|GAOM01000717.1|	26S proteasome non-ATPase regulatory subunit 4	1445	5	0	0.678	2	C:proteasome regulatory particle, base subcomplex; P:ubiquitin-dependent protein catabolic process		IPR002035 (SMART); IPR003903 (SMART); IPR003903 (PFAM); IPR002035 (G3DSA:3.40.50.GENE3D); IPR002035 (PFAM); IPR027040 (PANTHER); IPR002035 (PROSITE_PROFILES); IPR003903 (PROSITE_PROFILES); IPR003903 (PROSITE_PROFILES); IPR003903 (PROSITE_PROFILES); IPR002035 (SUPERFAMILY)
gi|659434998|gb|GAOM01005224.1|	26S proteasome non-ATPase regulatory subunit 5 isoform X1	1909	5	0	0.87	1	P:proteasome assembly		no IPS match
gi|659438992|gb|GAOM01001230.1|	26S proteasome non-ATPase regulatory subunit 6	1505	5	0	0.882	2	F:protein binding; C:proteasome complex		SM00753 (SMART); IPR000717 (SMART); IPR011991 (G3DSA:1.10.10.GENE3D); IPR019585 (PFAM); IPR000717 (PFAM); PTHR14145 (PANTHER); PTHR14145:SF1 (PANTHER); IPR011991 (SUPERFAMILY)
gi|659437966|gb|GAOM01002256.1|	26S proteasome non-ATPase regulatory subunit 7	1067	5	1.1e-177	0.846	1	F:protein binding		IPR000555 (SMART); IPR024969 (PFAM); IPR000555 (PFAM); PTHR10540:SF7 (PANTHER); PTHR10540 (PANTHER)
gi|659438214|gb|GAOM01002008.1|	26S proteasome non-ATPase regulatory subunit 8	1304	5	1.04e-179	0.824	2	C:proteasome regulatory particle; P:proteolysis		IPR033464 (PFAM); IPR011991 (G3DSA:1.10.10.GENE3D); IPR006746 (PANTHER)
gi|659434569|gb|GAOM01005653.1|	26S proteasome non-ATPase regulatory subunit 9	543	5	1.16e-71	0.784	1	C:proteasome complex		Coil (COILS); PTHR12651 (PANTHER); PTHR12651:SF1 (PANTHER)
gi|659426772|gb|GAOM01013446.1|	27 kDa hemolymph -like	1790	5	0	0.764	7	C:nucleus; F:DNA binding; F:ATP binding; C:transcription factor complex; F:transcription factor activity, sequence-specific DNA binding; P:regulation of transcription, DNA-templated; P:regulation of transcription, DNA-templated		IPR009832 (PFAM); PTHR20997 (PANTHER); PTHR20997:SF2 (PANTHER)
gi|659438228|gb|GAOM01001994.1|	28 kDa heat- and acid-stable phospho -like	829	5	1.01e-66	0.558	1	P:cellular process		Coil (COILS); Coil (COILS); IPR019380 (PFAM); PTHR22055 (PANTHER)
gi|659439687|gb|GAOM01000535.1|	28S ribosomal mitochondrial	551	5	5.34e-127	0.822	8	F:translation initiation factor activity; P:formation of translation preinitiation complex; C:eukaryotic 43S preinitiation complex; C:eukaryotic 48S preinitiation complex; F:translation initiation factor binding; P:regulation of translational initiation; C:ribosome; C:eukaryotic translation initiation factor 3 complex		IPR019374 (PFAM); PTHR13071 (PANTHER); PTHR13071:SF4 (PANTHER)
gi|659439511|gb|GAOM01000711.1|	28S ribosomal mitochondrial	1528	5	0	0.82	5	F:RNA binding; F:structural constituent of ribosome; P:ribosome biogenesis; C:ribosome; P:translation		IPR014721 (G3DSA:3.30.230.GENE3D); IPR014720 (G3DSA:3.30.160.GENE3D); IPR005324 (PFAM); IPR013810 (PFAM); IPR000851 (PANTHER); PTHR13718:SF61 (PANTHER); IPR013810 (PROSITE_PROFILES); SSF54768 (SUPERFAMILY); IPR020568 (SUPERFAMILY)
gi|659437667|gb|GAOM01002555.1|	28S ribosomal mitochondrial	769	5	1.36e-109	0.778	4	F:structural constituent of ribosome; P:ribosome biogenesis; C:ribosome; P:translation		IPR001648 (G3DSA:4.10.640.GENE3D); IPR001648 (PFAM); PTHR13479 (PANTHER); IPR001648 (PRODOM); IPR001648 (SUPERFAMILY)
gi|659437515|gb|GAOM01002707.1|	28S ribosomal mitochondrial	904	5	3.29e-161	0.84	1	P:translation		Coil (COILS); IPR023798 (G3DSA:1.10.455.GENE3D); IPR023798 (PFAM); PTHR11205:SF19 (PANTHER); IPR000235 (PANTHER); IPR023798 (SUPERFAMILY)
gi|659437067|gb|GAOM01003155.1|	28S ribosomal mitochondrial	755	5	9.64e-106	0.872	4	F:structural constituent of ribosome; P:ribosome biogenesis; C:ribosome; P:translation		IPR001648 (TIGRFAM); IPR001648 (G3DSA:4.10.640.GENE3D); IPR001648 (PFAM); PTHR13479 (PANTHER); PTHR13479:SF43 (PANTHER); IPR001648 (PRODOM); IPR001648 (SUPERFAMILY)
gi|659436609|gb|GAOM01003613.1|	28S ribosomal mitochondrial	628	5	5.74e-98	0.772	6	P:neuropeptide signaling pathway; P:G-protein coupled receptor signaling pathway, coupled to cyclic nucleotide second messenger; C:integral component of membrane; P:chemical synaptic transmission; C:ribosome; F:neuropeptide Y receptor activity		IPR019375 (PFAM); PTHR13447:SF2 (PANTHER); PTHR13447 (PANTHER)
gi|659436437|gb|GAOM01003785.1|	28S ribosomal mitochondrial	1784	5	0	0.742	5	F:structural constituent of ribosome; C:mitochondrion; P:ribosome biogenesis; C:ribosome; P:translation		IPR010793 (PFAM); PTHR13014 (PANTHER)
gi|659436400|gb|GAOM01003822.1|	28S ribosomal mitochondrial	857	5	2.73e-112	0.794	1	C:ribosome		IPR027486 (SMART); IPR027486 (PFAM); IPR027486 (G3DSA:3.30.70.GENE3D); PTHR13334 (PANTHER); PTHR13334:SF4 (PANTHER); IPR027486 (SUPERFAMILY)
gi|659435924|gb|GAOM01004298.1|	28S ribosomal mitochondrial	1290	5	0	0.752	3	F:structural constituent of ribosome; P:ribosome biogenesis; C:mitochondrial small ribosomal subunit		NON_CYTOPLASMIC_DOMAIN (PHOBIUS); TRANSMEMBRANE (PHOBIUS); CYTOPLASMIC_DOMAIN (PHOBIUS)
gi|659435453|gb|GAOM01004769.1|	28S ribosomal mitochondrial	718	5	2.34e-150	0.856	5	F:structural constituent of ribosome; C:mitochondrion; P:ribosome biogenesis; C:ribosome; P:translation		IPR000754 (PFAM); IPR014721 (G3DSA:3.30.230.GENE3D); IPR000754 (PANTHER); PTHR21569:SF1 (PANTHER); IPR020568 (SUPERFAMILY)
gi|659435384|gb|GAOM01004838.1|	28S ribosomal mitochondrial	977	5	0	0.804	3	P:apoptotic process; C:mitochondrial ribosome; C:small ribosomal subunit		IPR008092 (PRINTS); IPR019368 (PFAM); IPR027417 (G3DSA:3.40.50.GENE3D); PTHR12810:SF0 (PANTHER); PTHR12810 (PANTHER); IPR027417 (SUPERFAMILY)
gi|659434810|gb|GAOM01005412.1|	28S ribosomal mitochondrial	555	5	1.19e-95	0.926	5	F:nucleic acid binding; F:structural constituent of ribosome; P:ribosome biogenesis; C:ribosome; P:translation		IPR001209 (PFAM); G3DSA:4.10.830.10 (GENE3D); IPR001209 (PANTHER); PTHR19836:SF19 (PANTHER); SSF57716 (SUPERFAMILY)
gi|659434133|gb|GAOM01006089.1|	28S ribosomal mitochondrial	703	5	2.32e-120	0.776	4	F:structural constituent of ribosome; C:mitochondrion; P:ribosome biogenesis; C:ribosome		IPR032053 (PFAM); PTHR28589 (PANTHER)
gi|659433952|gb|GAOM01006270.1|	28S ribosomal mitochondrial	1624	5	0	0.706	4	F:ATP binding; P:proteolysis; C:integral component of membrane; F:metalloendopeptidase activity	EC:3.4.24	Coil (COILS); Coil (COILS); IPR019266 (PFAM); PTHR21393 (PANTHER)
gi|659433840|gb|GAOM01006382.1|	28S ribosomal mitochondrial	575	5	3.84e-56	0.9	4	F:structural constituent of ribosome; P:mitochondrial translation; P:ribosome biogenesis; C:mitochondrial small ribosomal subunit		IPR001911 (TIGRFAM); IPR001911 (PFAM); PTHR21109 (PANTHER)
gi|659433746|gb|GAOM01006476.1|	28S ribosomal mitochondrial	731	5	2.89e-97	0.802	5	F:ATP binding; C:mitochondrion; P:serine family amino acid metabolic process; F:protein serine/threonine kinase activity; P:protein phosphorylation	EC:2.7.11	IPR026146 (PFAM); PTHR21244:SF1 (PANTHER); IPR026146 (PANTHER)
gi|659432842|gb|GAOM01007378.1|	28S ribosomal mitochondrial	643	5	9.43e-107	0.84	4	F:structural constituent of ribosome; P:ribosome biogenesis; C:ribosome; P:translation		no IPS match
gi|659431702|gb|GAOM01008518.1|	28S ribosomal mitochondrial	609	5	9.25e-123	0.884	4	F:structural constituent of ribosome; P:ribosome biogenesis; C:ribosome; P:translation		IPR001648 (PFAM); IPR001648 (G3DSA:4.10.640.GENE3D); PTHR13329 (PANTHER); PTHR13329:SF2 (PANTHER); IPR001648 (PRODOM); IPR001648 (SUPERFAMILY)
gi|659427785|gb|GAOM01012433.1|	28S ribosomal mitochondrial	554	5	6.11e-57	0.894	4	F:structural constituent of ribosome; P:mitochondrial translation; P:ribosome biogenesis; C:mitochondrial small ribosomal subunit		TRANSMEMBRANE (PHOBIUS); NON_CYTOPLASMIC_DOMAIN (PHOBIUS); CYTOPLASMIC_DOMAIN (PHOBIUS); TMhelix (TMHMM)
gi|659424261|gb|GAOM01015955.1|	28S ribosomal mitochondrial	593	5	8.67e-118	0.842	7	F:ATP binding; P:tRNA aminoacylation for protein translation; F:aminoacyl-tRNA ligase activity; F:structural constituent of ribosome; C:mitochondrion; P:ribosome biogenesis; C:ribosome	EC:6.1.1	IPR000754 (PANTHER); PTHR21569:SF1 (PANTHER)
gi|659436915|gb|GAOM01003307.1|	28S ribosomal mitochondrial isoform X1	955	5	0	0.926	6	F:structural constituent of ribosome; P:ribosome biogenesis; C:ribosome; P:transport; F:transporter activity; P:translation		Coil (COILS); IPR000589 (SMART); IPR000589 (PFAM); IPR005290 (TIGRFAM); IPR009068 (G3DSA:1.10.287.GENE3D); PTHR23321 (PANTHER); PD157043 (PRODOM); IPR009068 (SUPERFAMILY)
gi|659432391|gb|GAOM01007829.1|	28S ribosomal mitochondrial isoform X2	841	5	6.2e-178	0.832	4	F:structural constituent of ribosome; P:ribosome biogenesis; C:small ribosomal subunit; P:translation		IPR001865 (PRINTS); IPR001865 (PFAM); G3DSA:3.40.50.10490 (GENE3D); IPR005706 (PANTHER); IPR018130 (PROSITE_PATTERNS); IPR005706 (HAMAP); IPR023591 (SUPERFAMILY)
gi|659438887|gb|GAOM01001335.1|	2-acylglycerol O-acyltransferase 1-like	1404	5	0	0.834	2	F:transferase activity, transferring acyl groups other than amino-acyl groups; C:integral component of membrane		IPR007130 (PFAM); PTHR12317 (PANTHER); PTHR12317:SF23 (PANTHER); CYTOPLASMIC_DOMAIN (PHOBIUS); TRANSMEMBRANE (PHOBIUS); NON_CYTOPLASMIC_DOMAIN (PHOBIUS); CYTOPLASMIC_DOMAIN (PHOBIUS); TRANSMEMBRANE (PHOBIUS); SSF69593 (SUPERFAMILY); TMhelix (TMHMM); TMhelix (TMHMM)
gi|659433843|gb|GAOM01006379.1|	2-aminoethanethiol dioxygenase	829	5	0	0.732	4	F:nucleic acid binding; F:oxidoreductase activity, acting on single donors with incorporation of molecular oxygen, incorporation of two atoms of oxygen; F:metal ion binding; P:oxidation-reduction process	EC:1.13.11	IPR014710 (G3DSA:2.60.120.GENE3D); IPR012864 (PFAM); PTHR22966:SF0 (PANTHER); PTHR22966 (PANTHER); IPR011051 (SUPERFAMILY)
gi|659435764|gb|GAOM01004458.1|	2-hydroxyacyl- lyase 1	2034	5	0	0.832	7	F:magnesium ion binding; F:thiamine pyrophosphate binding; C:nucleus; C:membrane; P:RNA processing; F:mRNA (2'-O-methyladenosine-N6-)-methyltransferase activity; P:mRNA methylation	EC:2.1.1.62; EC:2.1.1	IPR012001 (PFAM); IPR029035 (G3DSA:3.40.50.GENE3D); IPR012000 (PFAM); IPR029061 (G3DSA:3.40.50.GENE3D); IPR011766 (PFAM); IPR029061 (G3DSA:3.40.50.GENE3D); PTHR18968:SF6 (PANTHER); PTHR18968 (PANTHER); NON_CYTOPLASMIC_DOMAIN (PHOBIUS); CYTOPLASMIC_DOMAIN (PHOBIUS); TRANSMEMBRANE (PHOBIUS); IPR029061 (SUPERFAMILY); IPR029035 (SUPERFAMILY); IPR029061 (SUPERFAMILY)
gi|659433454|gb|GAOM01006768.1|	2-hydroxyacylsphingosine 1-beta-galactosyltransferase-like	1621	5	0	0.764	3	F:transferase activity, transferring hexosyl groups; P:metabolic process; C:integral component of membrane		no IPS match
gi|659427337|gb|GAOM01012881.1|	2-oxoglutarate mitochondrial isoform X2	3921	5	0	0.926	6	F:thiamine pyrophosphate binding; F:oxoglutarate dehydrogenase (succinyl-transferring) activity; C:oxoglutarate dehydrogenase complex; P:tricarboxylic acid cycle; P:tryptophan metabolic process; P:lysine catabolic process	EC:1.2.4.2	IPR029061 (G3DSA:3.40.50.GENE3D); IPR001017 (PFAM); IPR032106 (PFAM); IPR011603 (PANTHER); IPR029061 (SUPERFAMILY)
gi|659427338|gb|GAOM01012880.1|	2-oxoglutarate mitochondrial isoform X5	3912	5	0	0.938	6	F:thiamine pyrophosphate binding; F:oxoglutarate dehydrogenase (succinyl-transferring) activity; C:oxoglutarate dehydrogenase complex; P:tricarboxylic acid cycle; P:tryptophan metabolic process; P:lysine catabolic process	EC:1.2.4.2	IPR032106 (PFAM); IPR001017 (PFAM); IPR029061 (G3DSA:3.40.50.GENE3D); IPR011603 (PANTHER); IPR029061 (SUPERFAMILY)
gi|659435551|gb|GAOM01004671.1|	2-oxoisovalerate dehydrogenase subunit mitochondrial	1410	5	0	0.912	3	F:ion channel activity; P:ion transmembrane transport; C:integral component of membrane		no IPS match
gi|659435425|gb|GAOM01004797.1|	2-oxoisovalerate dehydrogenase subunit mitochondrial	1567	5	0	0.87	2	F:catalytic activity; P:metabolic process		IPR005475 (SMART); IPR009014 (G3DSA:3.40.50.GENE3D); IPR033248 (PFAM); IPR005475 (PFAM); IPR029061 (G3DSA:3.40.50.GENE3D); IPR033247 (PANTHER); PTHR11624:SF21 (PANTHER); IPR029061 (SUPERFAMILY); IPR009014 (SUPERFAMILY); TMhelix (TMHMM)
gi|659435101|gb|GAOM01005121.1|	2-phosphoxylose phosphatase 1	2090	5	0	0.732	5	C:integral component of membrane; P:hexachlorocyclohexane metabolic process; P:riboflavin metabolic process; P:dephosphorylation; F:acid phosphatase activity	EC:3.1; EC:3.1.3.41; EC:3.1.3.2	IPR029033 (G3DSA:3.40.50.GENE3D); IPR000560 (PFAM); PTHR11567 (PANTHER); PTHR11567:SF124 (PANTHER); IPR033379 (PROSITE_PATTERNS); NON_CYTOPLASMIC_DOMAIN (PHOBIUS); CYTOPLASMIC_DOMAIN (PHOBIUS); TRANSMEMBRANE (PHOBIUS); IPR029033 (SUPERFAMILY); TMhelix (TMHMM)
gi|659433695|gb|GAOM01006527.1|	3 (2 ),5 -bisphosphate nucleotidase 1	1230	5	0	0.884	1	P:phosphatidylinositol phosphorylation		G3DSA:3.40.190.80 (GENE3D); G3DSA:3.30.540.10 (GENE3D); IPR000760 (PFAM); PTHR20854:SF5 (PANTHER); IPR000760 (PANTHER); IPR020583 (PROSITE_PATTERNS); IPR020550 (PROSITE_PATTERNS); NON_CYTOPLASMIC_DOMAIN (PHOBIUS); SIGNAL_PEPTIDE (PHOBIUS); SIGNAL_PEPTIDE_C_REGION (PHOBIUS); SIGNAL_PEPTIDE_N_REGION (PHOBIUS); SIGNAL_PEPTIDE_H_REGION (PHOBIUS); SSF56655 (SUPERFAMILY)
gi|659429591|gb|GAOM01010627.1|	3 -5 exoribonuclease 1-like	1255	5	0	0.86	2	F:nucleic acid binding; C:integral component of membrane		no IPS match
gi|659435527|gb|GAOM01004695.1|	3 -5 ssDNA RNA exonuclease	1139	5	0	0.988	1	F:hydrolase activity, acting on ester bonds		G3DSA:3.20.20.140 (GENE3D); IPR001130 (PFAM); IPR001130 (PIRSF); PTHR10060:SF22 (PANTHER); IPR001130 (PANTHER); IPR032466 (SUPERFAMILY)
gi|659428957|gb|GAOM01011261.1|	30S small subunit ribosomal S19e	279	5	1.06e-23	0.896	4	F:structural constituent of ribosome; C:cytosolic small ribosomal subunit; P:ribosomal small subunit assembly; P:translation		no IPS match
gi|659438957|gb|GAOM01001265.1|	39S ribosomal mitochondrial	855	5	1.58e-126	0.834	1	C:ribosome		IPR028909 (PFAM); PTHR21349:SF0 (PANTHER); PTHR21349 (PANTHER); SignalP-TM (SIGNALP_GRAM_POSITIVE); IPR028909 (SUPERFAMILY)
gi|659438521|gb|GAOM01001701.1|	39S ribosomal mitochondrial	1076	5	0	0.816	7	P:transmembrane transport; F:structural constituent of ribosome; F:transmembrane transporter activity; C:integral component of membrane; P:ribosome biogenesis; C:ribosome; P:translation		IPR001857 (PRINTS); IPR001857 (PFAM); IPR001857 (PANTHER); PTHR15680:SF9 (PANTHER); PTHR15680:SF9 (PANTHER); IPR001857 (PANTHER); IPR008991 (SUPERFAMILY)
gi|659438471|gb|GAOM01001751.1|	39S ribosomal mitochondrial	1477	5	0	0.884	4	F:structural constituent of ribosome; P:ribosome biogenesis; C:ribosome; P:translation		IPR000597 (PFAM); G3DSA:4.10.960.10 (GENE3D); IPR019927 (PANTHER); PTHR11229:SF0 (PANTHER); IPR009000 (SUPERFAMILY)
gi|659438205|gb|GAOM01002017.1|	39S ribosomal mitochondrial	1339	5	4.92e-43	0.954	8	F:ATP binding; F:RNA binding; P:immune response; F:structural constituent of ribosome; P:ribosome biogenesis; C:ribosome; F:transferase activity; P:translation		IPR019180 (PFAM); PTHR21193 (PANTHER); PTHR21193:SF3 (PANTHER)
gi|659437927|gb|GAOM01002295.1|	39S ribosomal mitochondrial	820	5	4.09e-156	0.854	5	F:DNA binding; F:structural constituent of ribosome; P:ribosome biogenesis; C:mitochondrial large ribosomal subunit; P:translation		IPR001063 (PFAM); IPR001063 (G3DSA:3.90.470.GENE3D); PTHR13501:SF2 (PANTHER); IPR005727 (PANTHER); IPR001063 (SUPERFAMILY)
gi|659437436|gb|GAOM01002786.1|	39S ribosomal mitochondrial	852	5	4.3e-109	0.846	4	F:structural constituent of ribosome; P:ribosome biogenesis; C:ribosome; P:translation		IPR014719 (G3DSA:3.30.1390.GENE3D); IPR013823 (PFAM); IPR008932 (PFAM); PTHR24089:SF322 (PANTHER); PTHR24089 (PANTHER); IPR013823 (PRODOM); IPR014719 (SUPERFAMILY); IPR008932 (SUPERFAMILY)
gi|659437286|gb|GAOM01002936.1|	39S ribosomal mitochondrial	1138	5	0	0.836	6	F:RNA binding; F:structural constituent of ribosome; P:ribosome biogenesis; C:large ribosomal subunit; F:transferase activity; P:translation		IPR002171 (SMART); IPR022669 (SMART); IPR022669 (PFAM); G3DSA:2.40.50.140 (GENE3D); IPR014722 (G3DSA:2.30.30.GENE3D); IPR022666 (PFAM); IPR005880 (PTHR13691:PANTHER); IPR002171 (PANTHER); IPR008991 (SUPERFAMILY); IPR012340 (SUPERFAMILY)
gi|659437051|gb|GAOM01003171.1|	39S ribosomal mitochondrial	903	5	0	0.836	5	F:structural constituent of ribosome; P:ribosome biogenesis; C:ribosome; F:carbon-nitrogen ligase activity, with glutamine as amido-N-donor; P:translation		IPR020070 (PFAM); IPR020070 (G3DSA:3.40.5.GENE3D); PTHR21368:SF18 (PANTHER); IPR000244 (PANTHER); IPR009027 (SUPERFAMILY)
gi|659437034|gb|GAOM01003188.1|	39S ribosomal mitochondrial	784	5	2.34e-133	0.858	5	F:structural constituent of ribosome; F:catalytic activity; P:metabolic process; P:ribosome biogenesis; C:mitochondrial large ribosomal subunit		IPR007741 (SMART); IPR007741 (PFAM); IPR012336 (G3DSA:3.40.30.GENE3D); PTHR21396 (PANTHER); IPR012336 (SUPERFAMILY)
gi|659436837|gb|GAOM01003385.1|	39S ribosomal mitochondrial	806	5	4.5e-122	0.83	4	F:structural constituent of ribosome; P:ribosome biogenesis; C:ribosome; P:translation		Coil (COILS); IPR000911 (SMART); IPR020783 (G3DSA:1.10.10.GENE3D); IPR020784 (G3DSA:3.30.1550.GENE3D); IPR020783 (PFAM); IPR020784 (PFAM); IPR006519 (TIGRFAM); IPR000911 (PANTHER); PTHR11661:SF1 (PANTHER); PD001367 (PRODOM); IPR020784 (SUPERFAMILY); IPR020783 (SUPERFAMILY)
gi|659436704|gb|GAOM01003518.1|	39S ribosomal mitochondrial	1272	5	0	0.888	1	C:integral component of membrane		IPR008914 (G3DSA:3.90.280.GENE3D); IPR008914 (PFAM); PTHR11362:SF6 (PANTHER); PTHR11362 (PANTHER); IPR008914 (SUPERFAMILY)
gi|659436565|gb|GAOM01003657.1|	39S ribosomal mitochondrial	973	5	9.83e-137	0.79	1	P:translation		PTHR21026:SF2 (PANTHER); PTHR21026 (PANTHER); IPR011332 (SUPERFAMILY)
gi|659436413|gb|GAOM01003809.1|	39S ribosomal mitochondrial	642	5	2.87e-71	0.864	4	F:structural constituent of ribosome; P:ribosome biogenesis; C:ribosome; P:translation		IPR001684 (PRINTS); G3DSA:2.40.50.100 (GENE3D); IPR001684 (PFAM); SSF110324 (SUPERFAMILY)
gi|659436287|gb|GAOM01003935.1|	39S ribosomal mitochondrial	678	5	5.31e-72	0.832				IPR019716 (PFAM); PTHR33618 (PANTHER); PTHR33618:SF1 (PANTHER)
gi|659436112|gb|GAOM01004110.1|	39S ribosomal mitochondrial	592	5	3.64e-93	0.848	5	F:structural constituent of ribosome; P:ribosome biogenesis; C:ribosome; F:rRNA binding; P:translation		IPR005813 (PRINTS); G3DSA:1.10.1900.20 (GENE3D); IPR005813 (PFAM); IPR005813 (TIGRFAM); PTHR10986:SF16 (PANTHER); IPR005813 (PANTHER); PD002389 (PRODOM); SSF74731 (SUPERFAMILY)
gi|659436087|gb|GAOM01004135.1|	39S ribosomal mitochondrial	799	5	6.19e-101	0.876	5	F:zinc ion binding; F:structural constituent of ribosome; P:ribosome biogenesis; C:ribosome; P:translation		no IPS match
gi|659435876|gb|GAOM01004346.1|	39S ribosomal mitochondrial	788	5	1.89e-126	0.88	6	F:nucleic acid binding; F:structural constituent of ribosome; P:ribosome biogenesis; C:mitochondrial large ribosomal subunit; P:mitochondrial genome maintenance; P:translation		IPR000456 (G3DSA:3.90.1030.GENE3D); IPR000456 (PFAM); PTHR14413:SF16 (PANTHER); IPR000456 (PANTHER); IPR000456 (SUPERFAMILY)
gi|659435693|gb|GAOM01004529.1|	39S ribosomal mitochondrial	1167	5	0	0.886	3	F:nucleotide binding; C:integral component of membrane; P:transport		G3DSA:3.30.980.10 (GENE3D); G3DSA:3.30.54.20 (GENE3D); IPR012675 (G3DSA:3.10.20.GENE3D); PTHR11451:SF34 (PANTHER); PTHR11451 (PANTHER); IPR018163 (SUPERFAMILY)
gi|659435686|gb|GAOM01004536.1|	39S ribosomal mitochondrial	1400	5	0	0.818	6	P:RNA phosphodiester bond hydrolysis, endonucleolytic; F:RNA binding; F:ribonuclease III activity; P:regulation of RNA metabolic process; P:RNA processing; F:NAD+ binding	EC:3.1.30; EC:3.1; EC:3.1.26; EC:3.1.26.3	IPR000999 (SMART); IPR000999 (G3DSA:1.10.1520.GENE3D); PTHR11207 (PANTHER); IPR000999 (PROSITE_PROFILES); IPR000999 (SUPERFAMILY)
gi|659435674|gb|GAOM01004548.1|	39S ribosomal mitochondrial	945	5	0	0.874	7	F:ATP binding; F:structural constituent of ribosome; P:ribosome biogenesis; F:protein kinase activity; C:large ribosomal subunit; P:protein phosphorylation; P:translation		G3DSA:3.100.10.10 (GENE3D); IPR021131 (PFAM); IPR005749 (PANTHER); IPR021131 (SUPERFAMILY)
gi|659435646|gb|GAOM01004576.1|	39S ribosomal mitochondrial	593	5	1.58e-128	0.866	4	F:structural constituent of ribosome; P:ribosome biogenesis; C:ribosome; P:translation		IPR005822 (G3DSA:3.90.1180.GENE3D); IPR005822 (PIRSF); IPR005822 (PFAM); IPR005822 (PANTHER); PTHR11545:SF2 (PANTHER); IPR005822 (SUPERFAMILY)
gi|659435556|gb|GAOM01004666.1|	39S ribosomal mitochondrial	1019	5	0	0.874	4	F:structural constituent of ribosome; P:ribosome biogenesis; C:ribosome; P:translation		IPR023574 (G3DSA:3.40.1370.GENE3D); IPR002136 (PFAM); IPR013005 (TIGRFAM); IPR013005 (PANTHER); PTHR10746:SF6 (PANTHER); SignalP-TM (SIGNALP_GRAM_POSITIVE); IPR023574 (SUPERFAMILY)
gi|659435503|gb|GAOM01004719.1|	39S ribosomal mitochondrial	760	5	7.32e-129	0.796	5	F:structural constituent of ribosome; P:ribosome biogenesis; C:ribosome; F:rRNA binding; P:translation		no IPS match
gi|659435126|gb|GAOM01005096.1|	39S ribosomal mitochondrial	471	5	1.39e-109	0.888	6	F:structural constituent of ribosome; P:proteolysis; P:mitochondrial translation; P:ribosome biogenesis; F:cysteine-type peptidase activity; C:mitochondrial large ribosomal subunit	EC:3.4	Coil (COILS); IPR010729 (PFAM); IPR010729 (PANTHER); PTHR21183:SF18 (PANTHER)
gi|659435027|gb|GAOM01005195.1|	39S ribosomal mitochondrial	465	5	3.01e-60	0.846	5	F:zinc ion binding; F:structural constituent of ribosome; P:mitochondrial translation; P:ribosome biogenesis; C:mitochondrial large ribosomal subunit		no IPS match
gi|659435017|gb|GAOM01005205.1|	39S ribosomal mitochondrial	768	5	5.8e-128	0.802	1	C:ribosome		G3DSA:3.30.420.100 (GENE3D); PTHR12899:SF3 (PANTHER); PTHR12899 (PANTHER); SSF53137 (SUPERFAMILY)
gi|659433714|gb|GAOM01006508.1|	39S ribosomal mitochondrial	867	5	5.74e-174	0.812	2	P:ribosome biogenesis; C:ribosome		IPR001790 (PFAM); PTHR11560 (PANTHER); PTHR11560:SF8 (PANTHER); SSF160369 (SUPERFAMILY)
gi|659433044|gb|GAOM01007176.1|	39S ribosomal mitochondrial	437	5	9.2e-75	0.826	8	P:membrane fusion; P:vesicle-mediated transport; P:acrosome reaction; C:integral component of membrane; F:SNAP receptor activity; P:cell differentiation; P:intracellular protein transport; C:intracellular		PTHR34090 (PANTHER)
gi|659432896|gb|GAOM01007324.1|	39S ribosomal mitochondrial	454	5	2.72e-45	0.756	3	F:translation initiation factor activity; C:ribosome; P:translational initiation		IPR018615 (PFAM); PTHR34095 (PANTHER)
gi|659432693|gb|GAOM01007527.1|	39S ribosomal mitochondrial	450	5	6.65e-74	0.792	5	F:nucleotide binding; F:structural constituent of ribosome; P:ribosome biogenesis; C:ribosome; P:translation		IPR012677 (G3DSA:3.30.70.GENE3D); IPR013025 (PFAM); IPR012678 (SUPERFAMILY)
gi|659432169|gb|GAOM01008051.1|	39S ribosomal mitochondrial	1378	5	0	0.724	5	F:structural constituent of ribosome; C:mitochondrion; P:ribosome biogenesis; C:ribosome; P:translation		IPR010793 (PFAM); PTHR15889 (PANTHER)
gi|659432101|gb|GAOM01008119.1|	39S ribosomal mitochondrial	614	5	7.69e-127	0.786	2	P:transmembrane transport; C:integral component of membrane		IPR016082 (PFAM); IPR016082 (G3DSA:3.30.1390.GENE3D); PTHR15892:SF2 (PANTHER); PTHR15892 (PANTHER); SignalP-TM (SIGNALP_GRAM_POSITIVE); IPR016082 (SUPERFAMILY)
gi|659431131|gb|GAOM01009089.1|	39S ribosomal mitochondrial	623	5	1.75e-146	0.866	9	C:nucleus; C:transcription factor complex; F:DNA binding; F:transcription factor activity, sequence-specific DNA binding; C:cytoplasm; P:regulation of transcription, DNA-templated; F:protein dimerization activity; P:regulation of transcription, DNA-templated; F:hydrolase activity		IPR000086 (PFAM); IPR015797 (G3DSA:3.90.79.GENE3D); PTHR13124 (PANTHER); IPR000086 (PROSITE_PROFILES); IPR015797 (SUPERFAMILY)
gi|659427843|gb|GAOM01012375.1|	39S ribosomal mitochondrial	1058	5	3.61e-91	0.744	1	C:ribosome		IPR019189 (PFAM); PTHR21338 (PANTHER)
gi|659426919|gb|GAOM01013299.1|	39S ribosomal mitochondrial	702	5	7.29e-58	0.854	7	P:transmembrane transport; F:structural constituent of ribosome; F:transmembrane transporter activity; C:integral component of membrane; P:ribosome biogenesis; C:ribosome; P:translation		no IPS match
gi|659426299|gb|GAOM01013917.1|	39S ribosomal mitochondrial	688	5	1.55e-101	0.87	5	F:zinc ion binding; F:structural constituent of ribosome; P:ribosome biogenesis; C:ribosome; P:translation		IPR021137 (PFAM); PTHR15909:SF0 (PANTHER); IPR019338 (PANTHER); SSF143034 (SUPERFAMILY)
gi|659426192|gb|GAOM01014024.1|	39S ribosomal mitochondrial	517	5	4.91e-52	0.778	4	F:structural constituent of ribosome; P:ribosome biogenesis; C:ribosome; P:translation		IPR000271 (PFAM); IPR000271 (TIGRFAM); IPR000271 (PANTHER); IPR000271 (PRODOM)
gi|659425044|gb|GAOM01015172.1|	39S ribosomal mitochondrial	711	5	5.59e-75	0.838	3	C:nucleus; F:DNA binding; P:DNA replication		IPR019346 (PFAM); PTHR13450 (PANTHER)
gi|659424578|gb|GAOM01015638.1|	39S ribosomal mitochondrial	805	5	1.25e-114	0.706	3	P:protein import into mitochondrial matrix; C:cytoplasm; F:chaperone binding		Coil (COILS); Coil (COILS); IPR019192 (PFAM); PTHR13359 (PANTHER); PTHR13359:SF2 (PANTHER)
gi|659423314|gb|GAOM01016896.1|	39S ribosomal mitochondrial	225	5	3.54e-44	0.836	6	F:structural constituent of ribosome; P:proteolysis; P:ribosome biogenesis; C:mitochondrial ribosome; F:cysteine-type peptidase activity; P:translation	EC:3.4	no IPS match
gi|659433566|gb|GAOM01006656.1|	39S ribosomal mitochondrial isoform X2	559	5	3.24e-111	0.888	6	F:structural constituent of ribosome; F:glucuronosyltransferase activity; P:metabolic process; C:integral component of membrane; P:ribosome biogenesis; C:ribosome	EC:2.4.1.17	IPR019373 (PFAM); PTHR13409 (PANTHER)
gi|659437290|gb|GAOM01002932.1|	39S ribosomal mitochondrial-like	941	5	0	0.928	3	F:structural constituent of ribosome; P:ribosome biogenesis; C:ribosome		G3DSA:2.30.170.40 (GENE3D); PTHR13528:SF2 (PANTHER); IPR026569 (PANTHER); SSF143800 (SUPERFAMILY)
gi|659435287|gb|GAOM01004935.1|	39S ribosomal mitochondrial-like	650	5	1.11e-90	0.918	4	F:structural constituent of ribosome; P:ribosome biogenesis; C:ribosome; P:translation		IPR000218 (SMART); IPR000218 (G3DSA:2.40.150.GENE3D); IPR000218 (PFAM); PTHR21037 (PANTHER); PTHR21037:SF3 (PANTHER); IPR000218 (SUPERFAMILY)
gi|659426427|gb|GAOM01013791.1|	3-hydroxy-3-methylglutaryl-coenzyme A reductase	2989	5	0	0.85	9	C:endoplasmic reticulum membrane; F:NADP binding; C:integral component of membrane; P:coenzyme A metabolic process; P:oxidation-reduction process; P:isoprenoid biosynthetic process; P:steroid biosynthetic process; F:transferase activity; F:hydroxymethylglutaryl-CoA reductase (NADPH) activity	EC:1.1.1.34	IPR002202 (PRINTS); IPR009023 (G3DSA:3.30.70.GENE3D); IPR023282 (G3DSA:1.10.3270.GENE3D); IPR004816 (TIGRFAM); IPR000731 (PFAM); IPR023074 (G3DSA:3.90.770.GENE3D); IPR002202 (PFAM); IPR004554 (TIGRFAM); PTHR10572:SF2 (PANTHER); IPR002202 (PANTHER); IPR023076 (PROSITE_PATTERNS); IPR023076 (PROSITE_PATTERNS); IPR023076 (PROSITE_PATTERNS); TRANSMEMBRANE (PHOBIUS); CYTOPLASMIC_DOMAIN (PHOBIUS); TRANS…
gi|659426428|gb|GAOM01013790.1|	3-hydroxy-3-methylglutaryl-coenzyme A reductase isoform X2	1432	5	0	0.922	9	C:endoplasmic reticulum membrane; F:NADP binding; C:integral component of membrane; P:coenzyme A metabolic process; P:oxidation-reduction process; P:isoprenoid biosynthetic process; P:steroid biosynthetic process; F:transferase activity; F:hydroxymethylglutaryl-CoA reductase (NADPH) activity	EC:1.1.1.34	IPR002202 (PRINTS); IPR023074 (G3DSA:3.90.770.GENE3D); IPR002202 (PFAM); IPR004554 (TIGRFAM); IPR009023 (G3DSA:3.30.70.GENE3D); IPR002202 (PANTHER); PTHR10572:SF2 (PANTHER); IPR023076 (PROSITE_PATTERNS); IPR023076 (PROSITE_PATTERNS); IPR023076 (PROSITE_PATTERNS); IPR002202 (PROSITE_PROFILES); IPR009029 (SUPERFAMILY); IPR009023 (SUPERFAMILY)
gi|659438728|gb|GAOM01001494.1|	3-hydroxyacyl- dehydrogenase type-2-like isoform X1	1014	5	5.68e-169	0.938	2	F:oxidoreductase activity; P:oxidation-reduction process		IPR002347 (PRINTS); IPR002347 (PRINTS); IPR016040 (G3DSA:3.40.50.GENE3D); PF13561 (PFAM); PTHR24322:SF356 (PANTHER); IPR002347 (PANTHER); SIGNAL_PEPTIDE (PHOBIUS); NON_CYTOPLASMIC_DOMAIN (PHOBIUS); SIGNAL_PEPTIDE_C_REGION (PHOBIUS); SIGNAL_PEPTIDE_N_REGION (PHOBIUS); SIGNAL_PEPTIDE_H_REGION (PHOBIUS); IPR016040 (SUPERFAMILY)
gi|659439544|gb|GAOM01000678.1|	3-hydroxyisobutyrate dehydrogenase	1340	5	0	0.772	10	F:phosphogluconate dehydrogenase (decarboxylating) activity; F:NAD binding; P:pentose-phosphate shunt; P:leucine catabolic process; P:valine catabolic process; P:oxidation-reduction process; P:isoleucine catabolic process; F:3-hydroxyisobutyrate dehydrogenase activity; P:D-gluconate metabolic process; F:structural constituent of cuticle	EC:1.1.1.44; EC:1.1.1.31	IPR011548 (TIGRFAM); IPR013328 (G3DSA:1.10.1040.GENE3D); IPR016040 (G3DSA:3.40.50.GENE3D); IPR006115 (PFAM); IPR015815 (PIRSF); IPR029154 (PFAM); PTHR22981 (PANTHER); IPR002204 (PROSITE_PATTERNS); IPR008927 (SUPERFAMILY); IPR016040 (SUPERFAMILY)
gi|659439017|gb|GAOM01001205.1|	3-hydroxyisobutyryl- mitochondrial isoform X2	1290	5	0	0.964	7	P:beta-alanine metabolic process; C:mitochondrion; C:integral component of membrane; P:valine catabolic process; P:leucine catabolic process; P:isoleucine catabolic process; F:3-hydroxyisobutyryl-CoA hydrolase activity	EC:3.1.2.4; EC:3.1.2	IPR032259 (PFAM); IPR029045 (G3DSA:3.90.226.GENE3D); PTHR11941:SF53 (PANTHER); PTHR11941:SF53 (PANTHER); PTHR11941 (PANTHER); PTHR11941 (PANTHER); IPR029045 (SUPERFAMILY)
gi|659438017|gb|GAOM01002205.1|	3-ketoacyl- mitochondrial	1585	5	0	0.852	7	P:maturation of LSU-rRNA from tricistronic rRNA transcript (SSU-rRNA, 5.8S rRNA, LSU-rRNA); F:transferase activity, transferring acyl groups other than amino-acyl groups; F:ribonucleoprotein complex binding; C:nucleolus; P:maturation of 5.8S rRNA from tricistronic rRNA transcript (SSU-rRNA, 5.8S rRNA, LSU-rRNA); C:nucleoplasm; C:preribosome, large subunit precursor		IPR002155 (PIRSF); IPR016039 (G3DSA:3.40.47.GENE3D); IPR020616 (PFAM); IPR016039 (G3DSA:3.40.47.GENE3D); IPR020617 (PFAM); IPR002155 (TIGRFAM); PTHR18919 (PANTHER); PTHR18919:SF107 (PANTHER); IPR020613 (PROSITE_PATTERNS); IPR020610 (PROSITE_PATTERNS); IPR020615 (PROSITE_PATTERNS); IPR016039 (SUPERFAMILY); IPR016039 (SUPERFAMILY)
gi|659433741|gb|GAOM01006481.1|	3-ketodihydrosphingosine reductase	1101	5	0	0.898	5	F:nucleic acid binding; F:oxidoreductase activity; C:integral component of membrane; F:protein dimerization activity; P:oxidation-reduction process		IPR002347 (PRINTS); IPR002347 (PRINTS); IPR016040 (G3DSA:3.40.50.GENE3D); IPR002347 (PFAM); PTHR24320 (PANTHER); PTHR24320:SF1 (PANTHER); IPR020904 (PROSITE_PATTERNS); TRANSMEMBRANE (PHOBIUS); CYTOPLASMIC_DOMAIN (PHOBIUS); NON_CYTOPLASMIC_DOMAIN (PHOBIUS); IPR016040 (SUPERFAMILY); TMhelix (TMHMM); TMhelix (TMHMM)
gi|659435866|gb|GAOM01004356.1|	3-oxoacyl-[acyl-carrier- ] mitochondrial	2342	5	0	0.98	2	F:transferase activity, transferring acyl groups other than amino-acyl groups; P:fatty acid biosynthetic process		IPR020841 (SMART); IPR014030 (PFAM); IPR017568 (PIRSF); IPR016039 (G3DSA:3.40.47.GENE3D); IPR014031 (PFAM); IPR016039 (G3DSA:3.40.47.GENE3D); PTHR11712:SF273 (PANTHER); PTHR11712 (PANTHER); IPR018201 (PROSITE_PATTERNS); SIGNAL_PEPTIDE (PHOBIUS); SIGNAL_PEPTIDE_C_REGION (PHOBIUS); SIGNAL_PEPTIDE_N_REGION (PHOBIUS); SIGNAL_PEPTIDE_H_REGION (PHOBIUS); NON_CYTOPLASMIC_DOMAIN (PHOBIUS); IPR016039 (SUP…
gi|659436707|gb|GAOM01003515.1|	3-oxoacyl-[acyl-carrier- ] reductase -like	1112	5	1.4e-150	0.828	7	P:proton transport; F:oxidoreductase activity; C:integral component of membrane; P:carbohydrate transport; F:sugar:proton symporter activity; C:Golgi membrane; P:oxidation-reduction process		IPR002347 (PRINTS); IPR002347 (PRINTS); SM00822 (SMART); PF13561 (PFAM); IPR016040 (G3DSA:3.40.50.GENE3D); PTHR24322:SF584 (PANTHER); IPR002347 (PANTHER); IPR020904 (PROSITE_PATTERNS); SIGNAL_PEPTIDE_H_REGION (PHOBIUS); SIGNAL_PEPTIDE_N_REGION (PHOBIUS); SIGNAL_PEPTIDE (PHOBIUS); NON_CYTOPLASMIC_DOMAIN (PHOBIUS); SIGNAL_PEPTIDE_C_REGION (PHOBIUS); IPR016040 (SUPERFAMILY)
gi|659439059|gb|GAOM01001163.1|	3-phosphoinositide-dependent kinase 1 isoform X2	2315	5	0	0.894	4	F:ATP binding; P:serine family amino acid metabolic process; F:protein serine/threonine kinase activity; P:protein phosphorylation	EC:2.7.11	IPR000719 (SMART); G3DSA:1.10.510.10 (GENE3D); G3DSA:3.30.200.20 (GENE3D); IPR011993 (G3DSA:2.30.29.GENE3D); IPR000719 (PFAM); IPR033931 (PFAM); PTHR24356:SF163 (PANTHER); PTHR24356 (PANTHER); PTHR24356:SF163 (PANTHER); PTHR24356 (PANTHER); IPR008271 (PROSITE_PATTERNS); TRANSMEMBRANE (PHOBIUS); NON_CYTOPLASMIC_DOMAIN (PHOBIUS); CYTOPLASMIC_DOMAIN (PHOBIUS); IPR000719 (PROSITE_PROFILES); IPR011009…
gi|659437624|gb|GAOM01002598.1|	40S ribosomal mitochondrial	752	5	7.19e-92	0.9	5	F:structural constituent of ribosome; C:integral component of membrane; P:ribosome biogenesis; C:small ribosomal subunit; P:translation		IPR006032 (PRINTS); G3DSA:2.40.50.140 (GENE3D); IPR005679 (TIGRFAM); IPR006032 (PIRSF); IPR006032 (PFAM); PTHR11652:SF1 (PANTHER); IPR006032 (PANTHER); IPR006032 (PROSITE_PATTERNS); IPR012340 (SUPERFAMILY)
gi|659431422|gb|GAOM01008798.1|	40S ribosomal partial	488	5	1.51e-53	0.73	4	F:structural constituent of ribosome; P:ribosome biogenesis; C:ribosome; P:translation		IPR000892 (PFAM); IPR000892 (PANTHER); IPR000892 (PROSITE_PATTERNS)
gi|659430439|gb|GAOM01009779.1|	40S ribosomal partial	661	1	7.07e-06	0.55				no IPS match
gi|659430171|gb|GAOM01010047.1|	40S ribosomal S0	669	5	7.95e-137	0.934	4	F:structural constituent of ribosome; C:cytosolic small ribosomal subunit; P:ribosomal small subunit assembly; P:translation		IPR001865 (PRINTS); G3DSA:3.40.50.10490 (GENE3D); IPR005707 (TIGRFAM); IPR001865 (PFAM); IPR005707 (PANTHER); IPR018130 (PROSITE_PATTERNS); IPR027498 (HAMAP); IPR023591 (SUPERFAMILY)
gi|659433121|gb|GAOM01007099.1|	40S ribosomal S1	768	5	1.16e-175	0.928	4	F:structural constituent of ribosome; C:cytosolic small ribosomal subunit; P:ribosome biogenesis; P:translation		IPR001593 (SMART); IPR001593 (PFAM); PTHR11830 (PANTHER); IPR018281 (PROSITE_PATTERNS); IPR027500 (HAMAP)
gi|659440036|gb|GAOM01000186.1|	40S ribosomal S10	425	5	8.3e-54	0.938	3	F:structural constituent of ribosome; C:cytosolic small ribosomal subunit; P:ribosomal small subunit assembly		IPR005326 (PFAM); PTHR12146 (PANTHER)
gi|659430167|gb|GAOM01010051.1|	40S ribosomal S10	394	5	5.79e-71	0.964	1	C:ribosome		IPR005326 (PFAM); PTHR12146 (PANTHER)
gi|659434640|gb|GAOM01005582.1|	40S ribosomal S10-B	524	5	1.32e-68	0.722	1	C:ribosome		IPR005326 (PFAM); PTHR12146 (PANTHER)
gi|659438981|gb|GAOM01001241.1|	40S ribosomal S11	758	5	1.08e-60	0.902	6	F:structural constituent of ribosome; C:cytosolic small ribosomal subunit; P:transcription, DNA-templated; P:ribosome biogenesis; F:protein dimerization activity; P:translation		G3DSA:2.40.50.140 (GENE3D); IPR032440 (PFAM); IPR000266 (PFAM); IPR000266 (PANTHER); PTHR10744:SF9 (PANTHER); IPR000266 (PRODOM); IPR012340 (SUPERFAMILY)
gi|659432566|gb|GAOM01007654.1|	40S ribosomal S11	700	5	1.21e-91	0.892	4	F:structural constituent of ribosome; P:ribosome biogenesis; C:ribosome; P:translation		IPR000266 (PRINTS); G3DSA:2.40.50.140 (GENE3D); IPR000266 (PFAM); IPR032440 (PFAM); IPR028333 (TIGRFAM); IPR000266 (PANTHER); IPR019979 (PROSITE_PATTERNS); IPR000266 (PRODOM); IPR000266 (HAMAP); IPR012340 (SUPERFAMILY)
gi|659429302|gb|GAOM01010916.1|	40S ribosomal S11	523	5	1.07e-96	0.912	5	F:structural constituent of ribosome; C:integral component of membrane; P:ribosome biogenesis; C:ribosome; P:translation		IPR000266 (PRINTS); IPR032440 (PFAM); IPR028333 (TIGRFAM); G3DSA:2.40.50.140 (GENE3D); IPR000266 (PFAM); IPR000266 (PANTHER); PTHR10744:SF9 (PANTHER); IPR019979 (PROSITE_PATTERNS); IPR000266 (PRODOM); IPR000266 (HAMAP); IPR012340 (SUPERFAMILY)
gi|659429292|gb|GAOM01010926.1|	40S ribosomal S12	603	5	8.81e-63	1	7	P:nucleocytoplasmic transport; F:structural constituent of ribosome; C:cytosolic small ribosomal subunit; F:structural constituent of nuclear pore; P:ribosome biogenesis; C:nuclear pore; P:translation		IPR000530 (PRINTS); IPR004038 (PFAM); IPR029064 (G3DSA:3.30.1330.GENE3D); IPR000530 (PANTHER); IPR029064 (SUPERFAMILY)
gi|659429245|gb|GAOM01010973.1|	40S ribosomal S12	324	5	5.45e-70	0.968	4	F:structural constituent of ribosome; C:cytosolic small ribosomal subunit; P:ribosome biogenesis; P:translation		IPR000530 (PRINTS); IPR004038 (PFAM); IPR029064 (G3DSA:3.30.1330.GENE3D); IPR000530 (PANTHER); IPR029064 (SUPERFAMILY)
gi|659428136|gb|GAOM01012082.1|	40s ribosomal s12	202	5	1.75e-14	0.856	4	F:structural constituent of ribosome; C:cytosolic small ribosomal subunit; P:ribosome biogenesis; P:translation		IPR000530 (PRINTS); IPR000530 (PANTHER); IPR000530 (PROSITE_PATTERNS)
gi|659430949|gb|GAOM01009271.1|	40S ribosomal S13	484	5	8.12e-100	0.916	5	P:maturation of SSU-rRNA from tricistronic rRNA transcript (SSU-rRNA, 5.8S rRNA, LSU-rRNA); F:structural constituent of ribosome; C:cytosolic small ribosomal subunit; F:small ribosomal subunit rRNA binding; P:translation		IPR000589 (SMART); IPR012606 (SMART); IPR012606 (PFAM); IPR000589 (PFAM); PTHR11885 (PANTHER); IPR000589 (PROSITE_PATTERNS); IPR009068 (SUPERFAMILY)
gi|659430613|gb|GAOM01009605.1|	40S ribosomal S13	519	5	3.41e-92	0.984	5	P:maturation of SSU-rRNA from tricistronic rRNA transcript (SSU-rRNA, 5.8S rRNA, LSU-rRNA); F:structural constituent of ribosome; C:cytosolic small ribosomal subunit; F:small ribosomal subunit rRNA binding; P:translation		IPR000589 (SMART); IPR012606 (SMART); IPR000589 (PFAM); IPR012606 (PFAM); PTHR11885 (PANTHER); IPR000589 (PROSITE_PATTERNS); IPR009068 (SUPERFAMILY)
gi|659427431|gb|GAOM01012787.1|	40S ribosomal S13	269	5	5.4e-14	0.66	1	C:intracellular		no IPS match
gi|659440060|gb|GAOM01000162.1|	40S ribosomal S14	662	5	8.44e-62	0.972	7	P:maturation of SSU-rRNA from tricistronic rRNA transcript (SSU-rRNA, 5.8S rRNA, LSU-rRNA); F:structural constituent of ribosome; F:mRNA 5'-UTR binding; C:cytosolic small ribosomal subunit; P:ribosomal small subunit assembly; F:small ribosomal subunit rRNA binding; P:translation		IPR001971 (G3DSA:3.30.420.GENE3D); IPR001971 (PFAM); PTHR11759:SF9 (PANTHER); IPR001971 (PANTHER); SSF53137 (SUPERFAMILY)
gi|659423362|gb|GAOM01016848.1|	40S ribosomal S14	630	5	3.26e-85	0.96	4	F:structural constituent of ribosome; P:ribosome biogenesis; C:ribosome; P:translation		IPR001971 (PIRSF); IPR001971 (PFAM); IPR001971 (G3DSA:3.30.420.GENE3D); IPR001971 (PANTHER); PTHR11759:SF12 (PANTHER); IPR018102 (PROSITE_PATTERNS); SSF53137 (SUPERFAMILY)
gi|659434493|gb|GAOM01005729.1|	40s ribosomal s15	488	5	5.92e-88	0.908	5	F:RNA binding; F:structural constituent of ribosome; P:ribosome biogenesis; C:small ribosomal subunit; P:translation		IPR002222 (PRINTS); IPR005713 (TIGRFAM); IPR002222 (PIRSF); IPR023575 (G3DSA:3.30.860.GENE3D); IPR002222 (PFAM); PTHR11880:SF2 (PANTHER); IPR002222 (PANTHER); IPR020934 (PROSITE_PATTERNS); IPR023575 (SUPERFAMILY)
gi|659429222|gb|GAOM01010996.1|	40S ribosomal S15	322	5	7.67e-56	0.966	4	F:structural constituent of ribosome; P:ribosome biogenesis; C:small ribosomal subunit; P:translation		IPR002222 (PFAM); IPR002222 (PIRSF); IPR023575 (G3DSA:3.30.860.GENE3D); PTHR11880:SF2 (PANTHER); IPR002222 (PANTHER); IPR023575 (SUPERFAMILY)
gi|659425452|gb|GAOM01014764.1|	40S ribosomal S15	435	5	1.02e-49	0.972	5	F:RNA binding; F:structural constituent of ribosome; P:ribosome biogenesis; C:small ribosomal subunit; P:translation		IPR002222 (PFAM); IPR023575 (G3DSA:3.30.860.GENE3D); IPR002222 (PANTHER); PTHR11880:SF10 (PANTHER); IPR023575 (SUPERFAMILY)
gi|659426844|gb|GAOM01013374.1|	40S ribosomal S15Aa	466	5	2.71e-34	0.892	8	F:nucleotide binding; F:RNA 7-methylguanosine cap binding; F:structural constituent of ribosome; C:RNA polymerase complex; F:mRNA binding; P:ribosome biogenesis; C:ribosome; P:translation		G3DSA:3.30.1490.10 (GENE3D); G3DSA:3.30.1370.30 (GENE3D); IPR000630 (PANTHER); PTHR11758:SF16 (PANTHER); IPR000630 (SUPERFAMILY)
gi|659439476|gb|GAOM01000746.1|	40S ribosomal S16	746	5	4.44e-95	0.964	4	F:structural constituent of ribosome; P:ribosome biogenesis; C:ribosome; P:translation		IPR014721 (G3DSA:3.30.230.GENE3D); IPR000754 (PFAM); IPR000754 (PANTHER); IPR020574 (PROSITE_PATTERNS); IPR020568 (SUPERFAMILY)
gi|659430907|gb|GAOM01009313.1|	40s ribosomal s16	440	5	1.27e-75	0.906	4	F:structural constituent of ribosome; P:ribosome biogenesis; C:ribosome; P:translation		IPR014721 (G3DSA:3.30.230.GENE3D); IPR000754 (PFAM); IPR000754 (PANTHER); IPR020574 (PROSITE_PATTERNS); IPR020568 (SUPERFAMILY)
gi|659425075|gb|GAOM01015141.1|	40S ribosomal S16	486	5	2.51e-89	0.936	4	F:structural constituent of ribosome; P:ribosome biogenesis; C:ribosome; P:translation		IPR014721 (G3DSA:3.30.230.GENE3D); IPR000754 (PFAM); IPR000754 (PANTHER); IPR020574 (PROSITE_PATTERNS); IPR020568 (SUPERFAMILY)
gi|659432163|gb|GAOM01008057.1|	40S ribosomal S17	483	5	2.7e-90	0.916	4	F:structural constituent of ribosome; P:ribosome biogenesis; C:ribosome; P:translation		IPR001210 (PFAM); IPR001210 (PANTHER)
gi|659433528|gb|GAOM01006694.1|	40S ribosomal S18	739	5	1.86e-100	0.98	5	F:RNA binding; F:structural constituent of ribosome; P:ribosome biogenesis; C:ribosome; P:translation		IPR001892 (PFAM); IPR027437 (G3DSA:4.10.910.GENE3D); G3DSA:1.10.8.50 (GENE3D); IPR001892 (PIRSF); PTHR10871 (PANTHER); IPR018269 (PROSITE_PATTERNS); IPR001892 (PROSITE_PROFILES); IPR010979 (SUPERFAMILY)
gi|659430845|gb|GAOM01009375.1|	40S ribosomal S19	329	5	5.15e-26	0.988	4	F:structural constituent of ribosome; P:ribosome biogenesis; C:ribosome; P:translation		no IPS match
gi|659431607|gb|GAOM01008613.1|	40S ribosomal S2	826	5	1.67e-137	0.928	5	F:RNA binding; F:structural constituent of ribosome; P:ribosome biogenesis; C:small ribosomal subunit; P:translation		IPR014720 (G3DSA:3.30.160.GENE3D); IPR013810 (PFAM); IPR005711 (TIGRFAM); IPR014721 (G3DSA:3.30.230.GENE3D); IPR005324 (PFAM); IPR000851 (PANTHER); IPR018192 (PROSITE_PATTERNS); IPR013810 (PROSITE_PROFILES); SSF54768 (SUPERFAMILY); IPR020568 (SUPERFAMILY)
gi|659429626|gb|GAOM01010592.1|	40S ribosomal S2	739	5	1.27e-155	0.946	5	F:RNA binding; F:structural constituent of ribosome; P:ribosome biogenesis; C:small ribosomal subunit; P:translation		IPR013810 (PFAM); IPR005324 (PFAM); IPR005711 (TIGRFAM); IPR014720 (G3DSA:3.30.160.GENE3D); IPR014721 (G3DSA:3.30.230.GENE3D); IPR000851 (PANTHER); IPR018192 (PROSITE_PATTERNS); IPR013810 (PROSITE_PROFILES); SSF54768 (SUPERFAMILY); IPR020568 (SUPERFAMILY)
gi|659429401|gb|GAOM01010817.1|	40S ribosomal S20	391	5	4.86e-63	0.93	5	F:RNA binding; F:structural constituent of ribosome; P:ribosome biogenesis; C:small ribosomal subunit; P:translation		IPR001848 (PRINTS); IPR027486 (SMART); IPR027486 (G3DSA:3.30.70.GENE3D); IPR005729 (TIGRFAM); IPR027486 (PFAM); IPR001848 (PANTHER); PTHR11700:SF8 (PANTHER); IPR018268 (PROSITE_PATTERNS); IPR027486 (SUPERFAMILY)
gi|659427988|gb|GAOM01012230.1|	40S ribosomal S21	331	5	4.21e-34	0.884	8	F:ATP binding; F:structural constituent of ribosome; P:ribosome biogenesis; P:serine family amino acid metabolic process; C:ribosome; F:protein serine/threonine kinase activity; P:protein phosphorylation; P:translation	EC:2.7.11	IPR001931 (PFAM); IPR001931 (PIRSF); IPR001931 (PANTHER); IPR018279 (PROSITE_PATTERNS); IPR001931 (PRODOM)
gi|659433190|gb|GAOM01007030.1|	40s ribosomal s22	389	5	6.49e-73	0.978	4	F:structural constituent of ribosome; P:ribosome biogenesis; C:ribosome; P:translation		G3DSA:3.30.1490.10 (GENE3D); IPR000630 (PFAM); G3DSA:3.30.1370.30 (GENE3D); PTHR11758:SF16 (PANTHER); IPR000630 (PANTHER); IPR000630 (PROSITE_PATTERNS); IPR000630 (SUPERFAMILY)
gi|659421286|gb|GAOM01018912.1|	40S ribosomal S22	272	5	1.85e-53	0.96	4	F:structural constituent of ribosome; P:ribosome biogenesis; C:ribosome; P:translation		G3DSA:3.30.1490.10 (GENE3D); IPR000630 (PFAM); IPR000630 (PANTHER); PTHR11758:SF16 (PANTHER); IPR000630 (PROSITE_PATTERNS); IPR000630 (SUPERFAMILY)
gi|659439987|gb|GAOM01000235.1|	40S ribosomal S23	903	5	3.96e-30	0.93	4	F:structural constituent of ribosome; P:ribosome biogenesis; C:small ribosomal subunit; P:translation		IPR006032 (PFAM); G3DSA:2.40.50.140 (GENE3D); PTHR11652:SF14 (PANTHER); IPR006032 (PANTHER); IPR006032 (PROSITE_PATTERNS); IPR012340 (SUPERFAMILY)
gi|659427570|gb|GAOM01012648.1|	40S ribosomal S23	904	5	3.29e-66	0.958	5	F:DNA binding; F:structural constituent of ribosome; P:ribosome biogenesis; C:small ribosomal subunit; P:translation		G3DSA:2.40.50.140 (GENE3D); IPR006032 (PFAM); IPR006032 (PANTHER); IPR006032 (PROSITE_PATTERNS); IPR012340 (SUPERFAMILY)
gi|659424296|gb|GAOM01015920.1|	40S ribosomal S23	493	5	1.38e-79	0.922	4	F:structural constituent of ribosome; P:ribosome biogenesis; C:small ribosomal subunit; P:translation		no IPS match
gi|659440164|gb|GAOM01000102.1|	40S ribosomal S24	564	5	1.8e-64	0.876	5	F:nucleotide binding; F:structural constituent of ribosome; P:ribosome biogenesis; C:ribosome; P:translation		IPR001976 (PFAM); IPR012677 (G3DSA:3.30.70.GENE3D); IPR001976 (PANTHER); IPR018098 (PROSITE_PATTERNS); NON_CYTOPLASMIC_DOMAIN (PHOBIUS); SIGNAL_PEPTIDE (PHOBIUS); SIGNAL_PEPTIDE_H_REGION (PHOBIUS); SIGNAL_PEPTIDE_N_REGION (PHOBIUS); SIGNAL_PEPTIDE_C_REGION (PHOBIUS); IPR001976 (PRODOM); SignalP-TM (SIGNALP_EUK); SignalP-TM (SIGNALP_GRAM_POSITIVE); IPR012678 (SUPERFAMILY); TMhelix (TMHMM); TMhelix…
gi|659428166|gb|GAOM01012052.1|	40s ribosomal s24	574	5	4.36e-61	0.886	5	F:nucleotide binding; F:structural constituent of ribosome; P:ribosome biogenesis; C:ribosome; P:translation		IPR012677 (G3DSA:3.30.70.GENE3D); IPR001976 (PFAM); IPR001976 (PANTHER); IPR018098 (PROSITE_PATTERNS); IPR001976 (PRODOM); IPR012678 (SUPERFAMILY)
gi|659432892|gb|GAOM01007328.1|	40S ribosomal S24-B	466	5	5.68e-64	0.894	5	F:nucleotide binding; F:structural constituent of ribosome; P:ribosome biogenesis; C:ribosome; P:translation		IPR001976 (PFAM); IPR012677 (G3DSA:3.30.70.GENE3D); IPR001976 (PANTHER); IPR018098 (PROSITE_PATTERNS); IPR001976 (PRODOM); IPR012678 (SUPERFAMILY)
gi|659429802|gb|GAOM01010416.1|	40S ribosomal S25	205	5	7.23e-22	0.894	1	C:ribosome		Coil (COILS); IPR004977 (PFAM); IPR011991 (G3DSA:1.10.10.GENE3D); IPR004977 (PANTHER); IPR004977 (PRODOM)
gi|659433574|gb|GAOM01006648.1|	40S ribosomal S25-A	303	5	9.95e-49	0.954	1	C:ribosome		IPR004977 (PFAM); IPR004977 (PANTHER); IPR004977 (PRODOM)
gi|659430369|gb|GAOM01009849.1|	40S ribosomal S26E	371	5	1.43e-60	0.956	4	F:structural constituent of ribosome; P:ribosome biogenesis; C:ribosome; P:translation		IPR000892 (PFAM); IPR000892 (PANTHER); IPR000892 (PROSITE_PATTERNS)
gi|659429450|gb|GAOM01010768.1|	40S ribosomal S27	601	5	8.52e-51	0.974	8	P:nucleocytoplasmic transport; F:structural constituent of ribosome; F:metal ion binding; F:structural constituent of nuclear pore; P:ribosome biogenesis; C:ribosome; C:nuclear pore; P:translation		IPR000592 (PFAM); IPR023407 (G3DSA:2.20.25.GENE3D); IPR000592 (PANTHER); IPR000592 (PROSITE_PATTERNS); IPR000592 (PRODOM); IPR011332 (SUPERFAMILY)
gi|659426347|gb|GAOM01013869.1|	40S ribosomal S27	684	5	3.23e-50	0.922	5	F:structural constituent of ribosome; F:metal ion binding; P:ribosome biogenesis; C:ribosome; P:translation		IPR023407 (G3DSA:2.20.25.GENE3D); IPR000592 (PFAM); IPR000592 (PANTHER); IPR000592 (PRODOM); IPR011332 (SUPERFAMILY)
gi|659424518|gb|GAOM01015698.1|	40S ribosomal S27	261	5	2.53e-52	0.962	5	F:structural constituent of ribosome; F:metal ion binding; P:ribosome biogenesis; C:ribosome; P:translation		IPR000592 (PFAM); IPR023407 (G3DSA:2.20.25.GENE3D); IPR000592 (PANTHER); IPR000592 (PROSITE_PATTERNS); IPR000592 (PRODOM); IPR011332 (SUPERFAMILY)
gi|659437331|gb|GAOM01002891.1|	40S ribosomal S27-like	653	5	4.3e-53	0.882	6	F:structural constituent of ribosome; P:proteolysis; F:serine-type endopeptidase activity; P:ribosome biogenesis; C:ribosome; P:translation	EC:3.4.21	IPR000592 (PFAM); IPR023407 (G3DSA:2.20.25.GENE3D); IPR000592 (PANTHER); IPR000592 (PRODOM); IPR011332 (SUPERFAMILY)
gi|659429512|gb|GAOM01010706.1|	40S ribosomal S28	221	5	2.05e-15	0.994	4	F:structural constituent of ribosome; P:ribosome biogenesis; C:ribosome; P:translation		G3DSA:2.40.50.140 (GENE3D); IPR000289 (PFAM); IPR000289 (PANTHER); IPR028626 (PROSITE_PATTERNS); IPR012340 (SUPERFAMILY)
gi|659427225|gb|GAOM01012993.1|	40S ribosomal S28	263	5	8.13e-20	0.858	4	F:structural constituent of ribosome; P:ribosome biogenesis; C:ribosome; P:translation		IPR000289 (PFAM); G3DSA:2.40.50.140 (GENE3D); IPR000289 (PANTHER); IPR028626 (PROSITE_PATTERNS); IPR000289 (PRODOM); IPR012340 (SUPERFAMILY)
gi|659431802|gb|GAOM01008418.1|	40s ribosomal s3	801	5	2.44e-157	0.96	6	F:RNA binding; F:structural constituent of ribosome; C:cytosol; P:ribosome biogenesis; C:small ribosomal subunit; P:translation		IPR004044 (PFAM); IPR005703 (TIGRFAM); IPR001351 (G3DSA:3.30.1140.GENE3D); PF00189 (PFAM); PTHR11760:SF20 (PANTHER); PTHR11760 (PANTHER); IPR018280 (PROSITE_PATTERNS); IPR009019 (SUPERFAMILY); IPR001351 (SUPERFAMILY)
gi|659429016|gb|GAOM01011202.1|	40S ribosomal S3	207	5	5.27e-28	0.98	5	F:RNA binding; F:structural constituent of ribosome; P:ribosome biogenesis; C:small ribosomal subunit; P:translation		no IPS match
gi|659427138|gb|GAOM01013080.1|	40S ribosomal S3 isoform X2	447	5	6.58e-32	0.806	53	P:positive regulation of JUN kinase activity; P:base-excision repair, AP site formation; P:positive regulation of intrinsic apoptotic signaling pathway in response to DNA damage; P:cellular response to nerve growth factor stimulus; P:positive regulation of NIK/NF-kappaB signaling; P:chromosome segregation; P:ribosome biogenesis; C:dendrite; C:transcription factor complex; C:tubulin complex; F:mRN…	EC:3.1; EC:4.2.99.18; EC:3.2.2.23; EC:3.2.2	PTHR11760 (PANTHER)
gi|659429451|gb|GAOM01010767.1|	40S ribosomal S30	487	5	3.32e-14	0.64	4	F:structural constituent of ribosome; P:ribosome biogenesis; C:ribosome; P:translation		IPR006846 (PFAM); PTHR12650 (PANTHER)
gi|659427121|gb|GAOM01013097.1|	40S ribosomal S3a	646	5	2.3e-112	0.908	7	F:nucleic acid binding; F:structural constituent of ribosome; C:cytosolic small ribosomal subunit; F:metal ion binding; P:ribosome biogenesis; F:protein dimerization activity; P:translation		IPR001593 (SMART); IPR001593 (PFAM); PTHR11830 (PANTHER)
gi|659427108|gb|GAOM01013110.1|	40S ribosomal S3a	218	5	4.92e-21	0.906	7	F:nucleic acid binding; F:structural constituent of ribosome; C:cytosolic small ribosomal subunit; F:metal ion binding; P:ribosome biogenesis; F:protein dimerization activity; P:translation		IPR001593 (PFAM); PTHR11830 (PANTHER)
gi|659440251|gb|GAOM01000031.1|	40S ribosomal S4	338	5	5.07e-59	0.932	5	F:structural constituent of ribosome; P:ribosome biogenesis; C:ribosome; F:rRNA binding; P:translation		IPR032277 (PFAM); IPR005824 (PFAM); IPR000876 (PANTHER)
gi|659427513|gb|GAOM01012705.1|	40S ribosomal S4	460	5	9.02e-14	0.808	5	F:structural constituent of ribosome; P:ribosome biogenesis; C:ribosome; F:rRNA binding; P:translation		IPR013845 (PFAM); IPR000876 (PANTHER); IPR013845 (PRODOM)
gi|659428887|gb|GAOM01011331.1|	40S ribosomal S4-A	221	5	1.54e-37	0.87	5	F:structural constituent of ribosome; P:ribosome biogenesis; C:ribosome; F:rRNA binding; P:translation		IPR032277 (PFAM); IPR000876 (PANTHER)
gi|659423857|gb|GAOM01016353.1|	40S ribosomal S4-A	379	5	9.54e-74	0.912	5	F:structural constituent of ribosome; P:ribosome biogenesis; C:ribosome; F:rRNA binding; P:translation		IPR002942 (PFAM); IPR013845 (PFAM); IPR013843 (PFAM); IPR000876 (PANTHER); IPR013845 (PRODOM); IPR002942 (PROSITE_PROFILES)
gi|659435571|gb|GAOM01004651.1|	40S ribosomal S5	607	5	2.12e-122	0.962	6	F:structural constituent of ribosome; C:cytosolic small ribosomal subunit; F:mRNA binding; P:ribosomal small subunit assembly; F:rRNA binding; P:translation		IPR000235 (PIRSF); IPR005716 (TIGRFAM); IPR023798 (G3DSA:1.10.455.GENE3D); IPR023798 (PFAM); IPR000235 (PANTHER); PTHR11205:SF24 (PANTHER); IPR020606 (PROSITE_PATTERNS); IPR023798 (SUPERFAMILY)
gi|659429926|gb|GAOM01010292.1|	40S ribosomal S5	904	5	6.97e-139	0.978	5	F:RNA binding; F:structural constituent of ribosome; P:ribosome biogenesis; C:small ribosomal subunit; P:translation		IPR023798 (PFAM); IPR000235 (PIRSF); IPR023798 (G3DSA:1.10.455.GENE3D); IPR005716 (TIGRFAM); IPR000235 (PANTHER); IPR020606 (PROSITE_PATTERNS); IPR023798 (SUPERFAMILY)
gi|659425770|gb|GAOM01014446.1|	40S ribosomal S5	741	5	4.09e-40	0.808	5	F:RNA binding; F:structural constituent of ribosome; P:ribosome biogenesis; C:small ribosomal subunit; P:translation		IPR023798 (G3DSA:1.10.455.GENE3D); IPR000235 (PANTHER)
gi|659425459|gb|GAOM01014757.1|	40S ribosomal S5	300	5	5.57e-24	0.97	5	F:RNA binding; F:structural constituent of ribosome; P:ribosome biogenesis; C:small ribosomal subunit; P:translation		no IPS match
gi|659433020|gb|GAOM01007200.1|	40s ribosomal s6	645	5	1.23e-132	0.974	4	F:structural constituent of ribosome; P:ribosome biogenesis; C:ribosome; P:translation		IPR001377 (SMART); IPR014401 (PIRSF); IPR001377 (PFAM); IPR001377 (PANTHER); IPR018282 (PROSITE_PATTERNS)
gi|659431020|gb|GAOM01009200.1|	40S ribosomal S6	806	5	1.64e-160	0.922	4	F:structural constituent of ribosome; P:ribosome biogenesis; C:ribosome; P:translation		IPR001377 (SMART); IPR014401 (PIRSF); IPR001377 (PFAM); IPR001377 (PANTHER); IPR018282 (PROSITE_PATTERNS)
gi|659427359|gb|GAOM01012859.1|	40S ribosomal S6	256	5	1.47e-20	0.88	28	P:mitotic cell cycle checkpoint; C:cytosolic small ribosomal subunit; P:oogenesis stage; P:rRNA processing; C:nucleolus; P:placenta development; C:polysome; C:dendrite; P:G1/S transition of mitotic cell cycle; C:cytoplasmic ribonucleoprotein granule; F:protein kinase binding; P:T cell differentiation in thymus; P:mitotic nuclear division; P:TOR signaling; P:erythrocyte development; F:poly(A) RNA …		no IPS match
gi|659427073|gb|GAOM01013145.1|	40S ribosomal S6	421	5	6.03e-63	0.932	11	F:peroxidase activity; P:response to oxidative stress; F:structural constituent of ribosome; P:obsolete peroxidase reaction; C:integral component of membrane; P:cellular oxidant detoxification; P:ribosome biogenesis; P:oxidation-reduction process; C:ribosome; F:heme binding; P:translation	EC:1.11.1.7	no IPS match
gi|659433759|gb|GAOM01006463.1|	40S ribosomal S7	565	5	3.35e-116	0.974	6	F:structural constituent of ribosome; C:cytosol; P:ribosome biogenesis; C:nucleolus; C:ribosome; P:translation		IPR000554 (PFAM); IPR000554 (PANTHER); IPR000554 (PROSITE_PATTERNS)
gi|659432888|gb|GAOM01007332.1|	40S ribosomal S7	263	5	2.35e-40	0.896	6	F:structural constituent of ribosome; C:cytosol; P:ribosome biogenesis; C:nucleolus; C:ribosome; P:translation		IPR000554 (PFAM)
gi|659431686|gb|GAOM01008534.1|	40S ribosomal S7	390	5	1.18e-75	0.92	4	F:structural constituent of ribosome; P:ribosome biogenesis; C:ribosome; P:translation		IPR000554 (PFAM); IPR000554 (PANTHER); IPR000554 (PROSITE_PATTERNS)
gi|659427360|gb|GAOM01012858.1|	40S ribosomal S7	1006	5	8.6e-66	0.896	4	F:structural constituent of ribosome; P:ribosome biogenesis; C:ribosome; P:translation		IPR000554 (PFAM); IPR000554 (PANTHER)
gi|659439298|gb|GAOM01000924.1|	40S ribosomal S7-like	862	5	3.35e-88	0.982	7	F:structural constituent of ribosome; P:homoiothermy; F:ice binding; P:response to freezing; P:ribosome biogenesis; C:ribosome; P:translation		IPR000554 (PFAM); IPR000554 (PANTHER); IPR000554 (PROSITE_PATTERNS)
gi|659427585|gb|GAOM01012633.1|	40S ribosomal S7-like	349	5	2.48e-16	0.97	7	F:structural constituent of ribosome; P:homoiothermy; F:ice binding; P:response to freezing; P:ribosome biogenesis; C:ribosome; P:translation		IPR000554 (PANTHER)
gi|659430666|gb|GAOM01009552.1|	40S ribosomal S8-B	547	5	7.57e-97	0.862	4	F:structural constituent of ribosome; P:ribosome biogenesis; C:ribosome; P:translation		IPR022309 (PFAM); IPR001047 (PANTHER)
gi|659440242|gb|GAOM01000040.1|	40S ribosomal S8-like	1578	5	1.97e-174	0.902	8	C:extracellular space; P:transmembrane transport; F:structural constituent of ribosome; F:actin binding; C:integral component of membrane; P:ribosome biogenesis; C:ribosome; P:translation		IPR023796 (SMART); G3DSA:2.30.39.10 (GENE3D); IPR023796 (PFAM); G3DSA:3.30.497.10 (GENE3D); PTHR11461:SF130 (PANTHER); IPR000215 (PANTHER); IPR023796 (SUPERFAMILY)
gi|659427999|gb|GAOM01012219.1|	40S ribosomal S8-like	1786	5	1.61e-173	0.902	8	C:extracellular space; P:transmembrane transport; F:structural constituent of ribosome; F:actin binding; C:integral component of membrane; P:ribosome biogenesis; C:ribosome; P:translation		IPR023796 (SMART); G3DSA:2.30.39.10 (GENE3D); G3DSA:3.30.497.10 (GENE3D); IPR023796 (PFAM); IPR000215 (PANTHER); PTHR11461:SF130 (PANTHER); IPR023796 (SUPERFAMILY)
gi|659432387|gb|GAOM01007833.1|	40s ribosomal s9	782	5	2.46e-103	0.98	5	F:structural constituent of ribosome; P:ribosome biogenesis; C:small ribosomal subunit; F:rRNA binding; P:translation		IPR002942 (SMART); IPR001912 (SMART); IPR002942 (PFAM); IPR001912 (PFAM); IPR002942 (G3DSA:3.10.290.GENE3D); IPR005710 (TIGRFAM); IPR022801 (PANTHER); PTHR11831:SF5 (PANTHER); IPR018079 (PROSITE_PATTERNS); IPR002942 (PROSITE_PROFILES); SSF55174 (SUPERFAMILY)
gi|659427640|gb|GAOM01012578.1|	40S ribosomal S9	620	5	3.31e-12	0.936	12	F:structural constituent of ribosome; C:cytosolic small ribosomal subunit; P:cytoplasmic translation; C:integral component of membrane; C:nuclear chromosome; P:ribosome biogenesis; P:transmembrane receptor protein serine/threonine kinase signaling pathway; P:serine family amino acid metabolic process; P:phosphorylation; C:nucleolus; F:rRNA binding; F:transmembrane receptor protein serine/threonin…	EC:2.7.11	no IPS match
gi|659423139|gb|GAOM01017071.1|	40S ribosomal S9	402	5	1.76e-63	0.976	5	F:structural constituent of ribosome; P:ribosome biogenesis; C:small ribosomal subunit; F:rRNA binding; P:translation		IPR002942 (SMART); IPR002942 (PFAM); IPR005710 (TIGRFAM); IPR002942 (G3DSA:3.10.290.GENE3D); PTHR11831:SF5 (PANTHER); IPR022801 (PANTHER); IPR018079 (PROSITE_PATTERNS); IPR002942 (PROSITE_PROFILES); SSF55174 (SUPERFAMILY)
gi|659439771|gb|GAOM01000451.1|	40S ribosomal SA	336	5	1.81e-32	0.914	4	F:structural constituent of ribosome; C:cytosolic small ribosomal subunit; P:ribosomal small subunit assembly; P:translation		no IPS match
gi|659427556|gb|GAOM01012662.1|	40S ribosomal SA	222	5	6.01e-12	0.7	1	C:ribosome		no IPS match
gi|659438692|gb|GAOM01001530.1|	46 kDa FK506-binding nuclear	955	5	9e-102	0.768	5	F:peptidyl-prolyl cis-trans isomerase activity; F:FK506 binding; C:nucleolus; P:histone peptidyl-prolyl isomerization; P:protein folding	EC:5.2.1.8	IPR001179 (PFAM); G3DSA:3.10.50.40 (GENE3D); IPR023566 (PANTHER); IPR001179 (PROSITE_PROFILES); SSF54534 (SUPERFAMILY)
gi|659425388|gb|GAOM01014828.1|	46 kDa FK506-binding nuclear	681	5	5.8e-69	0.634	3	F:peptidyl-prolyl cis-trans isomerase activity; P:protein peptidyl-prolyl isomerization; P:protein folding	EC:5.2.1.8	no IPS match
gi|659439873|gb|GAOM01000349.1|	4-aminobutyrate mitochondrial	1985	5	0	0.86	8	F:nucleotide binding; F:nucleic acid binding; F:pyridoxal phosphate binding; F:4-aminobutyrate transaminase activity; P:beta-alanine metabolic process; P:aspartate metabolic process; P:gamma-aminobutyric acid metabolic process; P:alanine metabolic process	EC:2.6.1.19	Coil (COILS); IPR005814 (PIRSF); IPR015421 (G3DSA:3.40.640.GENE3D); IPR005814 (PFAM); IPR015422 (G3DSA:3.90.1150.GENE3D); PTHR11986:SF7 (PANTHER); PTHR11986:SF7 (PANTHER); IPR005814 (PANTHER); IPR005814 (PANTHER); IPR015424 (SUPERFAMILY)
gi|659439828|gb|GAOM01000394.1|	4-coumarate-- ligase	2484	5	0	0.75	2	F:catalytic activity; P:metabolic process		G3DSA:3.40.50.980 (GENE3D); G3DSA:2.30.38.10 (GENE3D); IPR025110 (PFAM); G3DSA:3.30.300.30 (GENE3D); IPR000873 (PFAM); G3DSA:3.40.50.980 (GENE3D); PTHR24096 (PANTHER); PTHR24096:SF231 (PANTHER); IPR020845 (PROSITE_PATTERNS); SSF56801 (SUPERFAMILY)
gi|659432312|gb|GAOM01007908.1|	4-coumarate-- ligase 1	1203	5	0	0.8	4	F:pyridoxal phosphate binding; C:integral component of membrane; P:biosynthetic process; F:transferase activity		G3DSA:3.30.300.30 (GENE3D); G3DSA:2.30.38.10 (GENE3D); G3DSA:3.40.50.980 (GENE3D); IPR025110 (PFAM); IPR000873 (PFAM); PTHR24096:SF213 (PANTHER); PTHR24096 (PANTHER); SIGNAL_PEPTIDE_N_REGION (PHOBIUS); SIGNAL_PEPTIDE_H_REGION (PHOBIUS); CYTOPLASMIC_DOMAIN (PHOBIUS); SIGNAL_PEPTIDE_C_REGION (PHOBIUS); SIGNAL_PEPTIDE (PHOBIUS); TRANSMEMBRANE (PHOBIUS); NON_CYTOPLASMIC_DOMAIN (PHOBIUS); NON_CYTOPLAS…
gi|659420290|gb|GAOM01019908.1|	4-coumarate-- ligase 1	250	5	2.15e-48	0.762	4	F:pyridoxal phosphate binding; C:integral component of membrane; P:biosynthetic process; F:transferase activity		G3DSA:3.40.50.980 (GENE3D); SSF56801 (SUPERFAMILY)
gi|659434305|gb|GAOM01005917.1|	4-hydroxy-2-oxoglutarate mitochondrial-like	1148	5	0	0.784	4	P:metabolic process; F:lyase activity; C:catenin complex; F:beta-catenin binding		no IPS match
gi|659438415|gb|GAOM01001807.1|	4-hydroxybenzoate mitochondrial	1498	5	0	0.818	4	C:integral component of mitochondrial inner membrane; F:polyprenyltransferase activity; P:isoprenoid biosynthetic process; P:ubiquinone biosynthetic process	EC:2.5.1	IPR000537 (PFAM); IPR006370 (TIGRFAM); PTHR11048 (PANTHER); PTHR11048:SF28 (PANTHER); IPR030470 (PROSITE_PATTERNS); TRANSMEMBRANE (PHOBIUS); TRANSMEMBRANE (PHOBIUS); NON_CYTOPLASMIC_DOMAIN (PHOBIUS); CYTOPLASMIC_DOMAIN (PHOBIUS); TRANSMEMBRANE (PHOBIUS); TRANSMEMBRANE (PHOBIUS); NON_CYTOPLASMIC_DOMAIN (PHOBIUS); NON_CYTOPLASMIC_DOMAIN (PHOBIUS); TRANSMEMBRANE (PHOBIUS); CYTOPLASMIC_DOMAIN (PHOBIU…
gi|659438724|gb|GAOM01001498.1|	4-hydroxybutyrate coenzyme A transferase	2075	5	0	0.876	4	F:pyridoxal phosphate binding; P:acetyl-CoA metabolic process; P:carboxylic acid metabolic process; F:carboxy-lyase activity		G3DSA:3.40.810.20 (GENE3D); G3DSA:3.40.1080.10 (GENE3D); IPR003702 (PFAM); IPR026888 (PFAM); PTHR21432:SF18 (PANTHER); IPR003702 (PANTHER); SSF100950 (SUPERFAMILY); SSF100950 (SUPERFAMILY)
gi|659433804|gb|GAOM01006418.1|	5 -3 exoribonuclease 1	1077	5	0	0.946	3	F:nucleic acid binding; P:nucleic acid phosphodiester bond hydrolysis; F:exonuclease activity	EC:3.1	IPR004859 (PFAM); PTHR12341:SF7 (PANTHER); IPR027073 (PANTHER)
gi|659426179|gb|GAOM01014037.1|	5 -3 exoribonuclease 1 isoform X2	762	3	2.27e-68	0.7533				no IPS match
gi|659425311|gb|GAOM01014905.1|	5 -3 exoribonuclease 1 isoform X2	965	5	0	0.772				PTHR12341:SF7 (PANTHER); IPR027073 (PANTHER)
gi|659422825|gb|GAOM01017376.1|	5 -3 exoribonuclease 1 isoform X2	825	5	6.56e-164	0.768	3	F:nucleic acid binding; P:nucleic acid phosphodiester bond hydrolysis; F:exonuclease activity		IPR027073 (PANTHER); PTHR12341:SF7 (PANTHER)
gi|659433705|gb|GAOM01006517.1|	5 -3 exoribonuclease 1-like isoform X1	1159	5	0	0.824	3	F:nucleic acid binding; P:nucleic acid phosphodiester bond hydrolysis; F:exonuclease activity		PTHR12341:SF7 (PANTHER); IPR027073 (PANTHER); IPR027073 (PANTHER); PTHR12341:SF7 (PANTHER)
gi|659439024|gb|GAOM01001198.1|	5 -3 exoribonuclease 2 homolog	3406	5	0	0.824	6	F:nucleic acid binding; C:nucleus; F:5'-3' exoribonuclease activity; P:RNA phosphodiester bond hydrolysis, exonucleolytic; F:zinc ion binding; P:regulation of RNA metabolic process	EC:3.1; EC:3.1.13; EC:3.1.15	IPR004859 (PFAM); IPR017151 (PIRSF); PTHR12341:SF35 (PANTHER); IPR027073 (PANTHER); IPR001878 (PROSITE_PROFILES)
gi|659426169|gb|GAOM01014047.1|	5 -3 exoribonuclease partial	550	3	1.52e-82	0.8967				no IPS match
gi|659436765|gb|GAOM01003457.1|	5 -AMP-activated kinase catalytic subunit alpha-2	2361	5	0	0.916	4	F:ATP binding; P:serine family amino acid metabolic process; F:protein serine/threonine kinase activity; P:protein phosphorylation	EC:2.7.11	IPR000719 (SMART); G3DSA:1.10.510.10 (GENE3D); IPR032270 (PFAM); IPR000719 (PFAM); G3DSA:3.30.200.20 (GENE3D); PTHR24343:SF15 (PANTHER); PTHR24343 (PANTHER); IPR008271 (PROSITE_PATTERNS); IPR017441 (PROSITE_PATTERNS); IPR000719 (PROSITE_PROFILES); IPR028375 (SUPERFAMILY); IPR011009 (SUPERFAMILY)
gi|659437095|gb|GAOM01003127.1|	5 -AMP-activated kinase subunit gamma-1 isoform X1	3287	5	0	0.9	1	C:integral component of membrane		Coil (COILS); IPR000644 (SMART); G3DSA:3.10.580.10 (GENE3D); IPR000644 (PFAM); PTHR13780:SF26 (PANTHER); PTHR13780 (PANTHER); IPR000644 (PROSITE_PROFILES); IPR000644 (PROSITE_PROFILES); IPR000644 (PROSITE_PROFILES); IPR000644 (PROSITE_PROFILES); SignalP-TM (SIGNALP_GRAM_POSITIVE); SSF54631 (SUPERFAMILY); SSF54631 (SUPERFAMILY)
gi|659430962|gb|GAOM01009258.1|	50S ribosomal L34e	527	5	5.63e-60	0.948	4	F:structural constituent of ribosome; P:ribosome biogenesis; C:ribosome; P:translation		IPR008195 (PRINTS); IPR008195 (PFAM); IPR008195 (PANTHER); IPR018065 (PROSITE_PATTERNS)
gi|659434085|gb|GAOM01006137.1|	52 kD repressor of inhibitor of	492	5	9.74e-11	0.564	1	F:nucleic acid binding		IPR006612 (SMART); IPR006612 (SMART); IPR006612 (PFAM); PTHR23080 (PANTHER); IPR006612 (PROSITE_PROFILES); SSF57716 (SUPERFAMILY)
gi|659429190|gb|GAOM01011028.1|	52 kD repressor of inhibitor of	682	5	4.05e-10	0.452	1	F:nucleic acid binding		Coil (COILS); IPR006612 (SMART); IPR006612 (SMART); IPR006612 (PFAM); PTHR23080 (PANTHER); PTHR23080:SF80 (PANTHER); PTHR23080:SF80 (PANTHER); IPR006612 (PROSITE_PROFILES); SSF57716 (SUPERFAMILY)
gi|659426001|gb|GAOM01014215.1|	52 kDa repressor of the inhibitor of the kinase	1192	5	3.57e-09	0.556				no IPS match
gi|659433185|gb|GAOM01007035.1|	52 kDa repressor of the inhibitor of the kinase- partial	866	5	1.64e-115	0.61	1	F:nucleic acid binding		no IPS match
gi|659432421|gb|GAOM01007799.1|	52 kDa repressor of the inhibitor of the kinase- partial	868	5	0	0.686	1	F:nucleic acid binding		Coil (COILS); IPR006612 (PROSITE_PROFILES)
gi|659429972|gb|GAOM01010246.1|	52 kDa repressor of the inhibitor of the kinase- partial	283	5	2.85e-34	0.758	2	F:nucleic acid binding; F:protein dimerization activity		IPR008906 (PFAM); PTHR11697 (PANTHER); PTHR11697:SF115 (PANTHER); NON_CYTOPLASMIC_DOMAIN (PHOBIUS); CYTOPLASMIC_DOMAIN (PHOBIUS); TRANSMEMBRANE (PHOBIUS); IPR012337 (SUPERFAMILY); TMhelix (TMHMM)
gi|659433626|gb|GAOM01006596.1|	52 kDa repressor of the inhibitor of the kinase-like	944	5	4.93e-113	0.612				SIGNAL_PEPTIDE_N_REGION (PHOBIUS); NON_CYTOPLASMIC_DOMAIN (PHOBIUS); SIGNAL_PEPTIDE (PHOBIUS); SIGNAL_PEPTIDE_C_REGION (PHOBIUS); SIGNAL_PEPTIDE_H_REGION (PHOBIUS); SignalP-TM (SIGNALP_GRAM_POSITIVE); SignalP-noTM (SIGNALP_EUK); SignalP-noTM (SIGNALP_GRAM_NEGATIVE)
gi|659432579|gb|GAOM01007641.1|	52 kDa repressor of the inhibitor of the kinase-like	615	3	8.79e-16	0.75	3	P:chromosome organization; C:membrane; P:DNA metabolic process		no IPS match
gi|659431729|gb|GAOM01008491.1|	52 kDa repressor of the inhibitor of the kinase-like	587	5	3.81e-26	0.874	2	F:nucleic acid binding; F:protein dimerization activity		IPR008906 (PFAM); SIGNAL_PEPTIDE_C_REGION (PHOBIUS); SIGNAL_PEPTIDE (PHOBIUS); SIGNAL_PEPTIDE_H_REGION (PHOBIUS); SIGNAL_PEPTIDE_N_REGION (PHOBIUS); NON_CYTOPLASMIC_DOMAIN (PHOBIUS); SignalP-noTM (SIGNALP_EUK)
gi|659429658|gb|GAOM01010560.1|	52 kDa repressor of the inhibitor of the kinase-like	292	1	9.44e-11	0.82				no IPS match
gi|659429267|gb|GAOM01010951.1|	52 kDa repressor of the inhibitor of the kinase-like	222	3	6.15e-09	0.91	3	C:cytoplasmic dynein complex; F:protein dimerization activity; P:microtubule-based movement		no IPS match
gi|659425640|gb|GAOM01014576.1|	52 kDa repressor of the inhibitor of the kinase-like	597	5	1.02e-12	0.604	1	F:nucleic acid binding		IPR006612 (SMART); IPR006612 (SMART); IPR006612 (PFAM); IPR006612 (PROSITE_PROFILES); SSF57716 (SUPERFAMILY)
gi|659422479|gb|GAOM01017719.1|	52 kDa repressor of the inhibitor of the kinase-like	497	5	5.06e-55	0.906	7	F:nucleic acid binding; C:replication fork; P:DNA repair; F:DNA helicase activity; P:DNA duplex unwinding; C:integral component of membrane; P:telomere maintenance	EC:3.6.1; EC:3.6.1.15	IPR006612 (SMART); IPR006612 (SMART); IPR006612 (PFAM); PTHR23080 (PANTHER); CYTOPLASMIC_DOMAIN (PHOBIUS); NON_CYTOPLASMIC_DOMAIN (PHOBIUS); TRANSMEMBRANE (PHOBIUS); IPR006612 (PROSITE_PROFILES); SSF57716 (SUPERFAMILY); TMhelix (TMHMM)
gi|659421469|gb|GAOM01018729.1|	52 kDa repressor of the inhibitor of the kinase-like	617	5	4.98e-115	0.71	2	F:nucleic acid binding; P:cellular process		IPR006612 (SMART); IPR006612 (SMART); IPR006612 (PFAM); IPR006612 (PROSITE_PROFILES); SSF57716 (SUPERFAMILY)
gi|659438313|gb|GAOM01001909.1|	52 kDa repressor of the inhibitor of the kinase-like isoform X1	1303	5	1.04e-106	0.99	2	F:nucleic acid binding; F:zinc ion binding		IPR006612 (SMART); IPR006612 (SMART); IPR006612 (PFAM); PTHR23080 (PANTHER); IPR006612 (PROSITE_PROFILES); SSF57716 (SUPERFAMILY)
gi|659437123|gb|GAOM01003099.1|	5-aminolevulinate erythroid- mitochondrial	2289	5	0	0.814	8	F:pyridoxal phosphate binding; P:acyl-carrier-protein biosynthetic process; C:mitochondrial matrix; P:L-serine metabolic process; P:protoporphyrinogen IX biosynthetic process; F:5-aminolevulinate synthase activity; P:glycine metabolic process; P:threonine metabolic process	EC:2.3.1.37; EC:2.3.1	IPR010961 (TIGRFAM); IPR004839 (PFAM); IPR015421 (G3DSA:3.40.640.GENE3D); PTHR13693 (PANTHER); PTHR13693:SF58 (PANTHER); IPR015424 (SUPERFAMILY)
gi|659439672|gb|GAOM01000550.1|	5-demethoxyubiquinone mitochondrial isoform X2	3151	5	4.25e-148	0.94	7	C:nucleus; F:DNA binding; F:protein binding; F:oxidoreductase activity, acting on paired donors, with incorporation or reduction of molecular oxygen, NAD(P)H as one donor, and incorporation of one atom of oxygen; P:oxidation-reduction process; C:extrinsic component of mitochondrial inner membrane; P:ubiquinone biosynthetic process	EC:1.14.13	IPR013309 (PRINTS); IPR000742 (SMART); IPR003306 (SMART); IPR003306 (PFAM); IPR013111 (PFAM); G3DSA:2.170.300.10 (GENE3D); IPR013032 (PROSITE_PATTERNS); IPR013032 (PROSITE_PATTERNS); IPR013032 (PROSITE_PATTERNS); IPR013032 (PROSITE_PATTERNS); NON_CYTOPLASMIC_DOMAIN (PHOBIUS); SIGNAL_PEPTIDE_C_REGION (PHOBIUS); SIGNAL_PEPTIDE_H_REGION (PHOBIUS); SIGNAL_PEPTIDE (PHOBIUS); SIGNAL_PEPTIDE_N_REGION (P…
gi|659433433|gb|GAOM01006789.1|	5-formyltetrahydrofolate cyclo-ligase	391	5	7.33e-85	0.866	5	F:ATP binding; P:vesicle-mediated transport; F:metal ion binding; F:5-formyltetrahydrofolate cyclo-ligase activity; C:integral component of membrane	EC:6.3.3.2	IPR024185 (G3DSA:3.40.50.GENE3D); IPR002698 (TIGRFAM); IPR002698 (PFAM); PTHR23407 (PANTHER); IPR002698 (PTHR23407:PANTHER); SSF100950 (SUPERFAMILY)
gi|659431496|gb|GAOM01008724.1|	5-hydroxytryptamine receptor 1	1312	5	0	0.842				no IPS match
gi|659422568|gb|GAOM01017630.1|	5-hydroxytryptamine receptor 1	568	5	5.75e-103	0.796	3	F:G-protein coupled receptor activity; P:G-protein coupled receptor signaling pathway; C:integral component of membrane		IPR000276 (PRINTS); G3DSA:1.20.1070.10 (GENE3D); IPR000276 (PFAM); PTHR24247:SF96 (PANTHER); PTHR24247 (PANTHER); TRANSMEMBRANE (PHOBIUS); CYTOPLASMIC_DOMAIN (PHOBIUS); NON_CYTOPLASMIC_DOMAIN (PHOBIUS); CYTOPLASMIC_DOMAIN (PHOBIUS); TRANSMEMBRANE (PHOBIUS); IPR017452 (PROSITE_PROFILES); SSF81321 (SUPERFAMILY); TMhelix (TMHMM); TMhelix (TMHMM)
gi|659422081|gb|GAOM01018117.1|	5-hydroxytryptamine receptor 2A	658	5	3.1e-105	0.92	3	F:G-protein coupled receptor activity; P:G-protein coupled receptor signaling pathway; C:integral component of membrane		IPR000276 (PRINTS); IPR000276 (PFAM); G3DSA:1.20.1070.10 (GENE3D); PTHR24249 (PANTHER); PTHR24249:SF285 (PANTHER); IPR000276 (PROSITE_PATTERNS); CYTOPLASMIC_DOMAIN (PHOBIUS); NON_CYTOPLASMIC_DOMAIN (PHOBIUS); TRANSMEMBRANE (PHOBIUS); NON_CYTOPLASMIC_DOMAIN (PHOBIUS); TRANSMEMBRANE (PHOBIUS); CYTOPLASMIC_DOMAIN (PHOBIUS); CYTOPLASMIC_DOMAIN (PHOBIUS); TRANSMEMBRANE (PHOBIUS); TRANSMEMBRANE (PHOBIU…
gi|659431457|gb|GAOM01008763.1|	5-hydroxytryptamine receptor 2B	1759	5	0	0.772	4	C:nucleus; F:G-protein coupled receptor activity; P:G-protein coupled receptor signaling pathway; C:integral component of membrane		IPR000276 (PRINTS); IPR000276 (SMART); G3DSA:1.20.1070.10 (GENE3D); IPR000276 (PFAM); PTHR24247 (PANTHER); PTHR24247:SF104 (PANTHER); TRANSMEMBRANE (PHOBIUS); NON_CYTOPLASMIC_DOMAIN (PHOBIUS); NON_CYTOPLASMIC_DOMAIN (PHOBIUS); TRANSMEMBRANE (PHOBIUS); CYTOPLASMIC_DOMAIN (PHOBIUS); CYTOPLASMIC_DOMAIN (PHOBIUS); CYTOPLASMIC_DOMAIN (PHOBIUS); TRANSMEMBRANE (PHOBIUS); NON_CYTOPLASMIC_DOMAIN (PHOBIUS)…
gi|659423203|gb|GAOM01017007.1|	5-hydroxytryptamine receptor 2B	623	1	7.97e-18	1	4	C:nucleus; F:G-protein coupled receptor activity; P:G-protein coupled receptor signaling pathway; C:integral component of membrane		no IPS match
gi|659422005|gb|GAOM01018193.1|	5-hydroxytryptamine receptor 2B	341	1	1.94e-43	0.96	4	C:nucleus; F:G-protein coupled receptor activity; P:G-protein coupled receptor signaling pathway; C:integral component of membrane		no IPS match
gi|659433244|gb|GAOM01006978.1|	5-hydroxytryptamine receptor isoform X1	2962	5	0	0.66	3	F:G-protein coupled receptor activity; P:G-protein coupled receptor signaling pathway; C:integral component of membrane		Coil (COILS); IPR000276 (PRINTS); IPR000276 (SMART); G3DSA:1.20.1070.10 (GENE3D); IPR000276 (PFAM); PTHR24247 (PANTHER); PTHR24247:SF117 (PANTHER); PTHR24247:SF117 (PANTHER); IPR000276 (PROSITE_PATTERNS); CYTOPLASMIC_DOMAIN (PHOBIUS); SIGNAL_PEPTIDE (PHOBIUS); SIGNAL_PEPTIDE_N_REGION (PHOBIUS); TRANSMEMBRANE (PHOBIUS); CYTOPLASMIC_DOMAIN (PHOBIUS); SIGNAL_PEPTIDE_H_REGION (PHOBIUS); CYTOPLASMIC_D…
gi|659431963|gb|GAOM01008257.1|	5-methylcytosine rRNA methyltransferase NSUN4	989	5	0	0.784	3	C:integral component of membrane; F:methyltransferase activity; P:methylation		IPR023267 (PRINTS); IPR001678 (PFAM); IPR029063 (G3DSA:3.40.50.GENE3D); PTHR22808:SF3 (PANTHER); PTHR22808 (PANTHER); IPR001678 (PROSITE_PROFILES); IPR029063 (SUPERFAMILY)
gi|659420425|gb|GAOM01019773.1|	5-methylcytosine rRNA methyltransferase NSUN4	471	5	1.43e-72	0.83	3	C:integral component of membrane; F:methyltransferase activity; P:methylation		PTHR22808 (PANTHER); PTHR22808:SF3 (PANTHER)
gi|659436192|gb|GAOM01004030.1|	5NUC isoform X1	1830	5	0	0.786	3	F:nucleotide binding; P:nucleotide catabolic process; F:hydrolase activity		IPR006179 (PRINTS); IPR008334 (PFAM); IPR004843 (PFAM); IPR029052 (G3DSA:3.60.21.GENE3D); IPR008334 (G3DSA:3.90.780.GENE3D); PTHR11575:SF25 (PANTHER); IPR006179 (PANTHER); SIGNAL_PEPTIDE_H_REGION (PHOBIUS); SIGNAL_PEPTIDE (PHOBIUS); SIGNAL_PEPTIDE_N_REGION (PHOBIUS); NON_CYTOPLASMIC_DOMAIN (PHOBIUS); SIGNAL_PEPTIDE_C_REGION (PHOBIUS); IPR008334 (SUPERFAMILY); IPR029052 (SUPERFAMILY)
gi|659426634|gb|GAOM01013584.1|	5NUC isoform X1	4027	5	0	0.932	6	F:nucleotide binding; F:hydrolase activity, acting on ester bonds; C:nucleus; F:DNA binding; F:metal ion binding; P:nucleotide catabolic process		IPR006179 (PRINTS); IPR029052 (G3DSA:3.60.21.GENE3D); IPR008334 (G3DSA:3.90.780.GENE3D); IPR008334 (PFAM); IPR004843 (PFAM); IPR006179 (PANTHER); PTHR11575:SF25 (PANTHER); IPR006146 (PROSITE_PATTERNS); SIGNAL_PEPTIDE_C_REGION (PHOBIUS); SIGNAL_PEPTIDE_H_REGION (PHOBIUS); SIGNAL_PEPTIDE_N_REGION (PHOBIUS); NON_CYTOPLASMIC_DOMAIN (PHOBIUS); SIGNAL_PEPTIDE (PHOBIUS); SignalP-noTM (SIGNALP_EUK); Sign…
gi|659436469|gb|GAOM01003753.1|	5NUC- partial	2428	5	0	0.886	5	F:nucleotide binding; F:hydrolase activity, acting on ester bonds; F:metal ion binding; P:nucleotide catabolic process; C:integral component of membrane		IPR006179 (PRINTS); IPR008334 (PFAM); IPR029052 (G3DSA:3.60.21.GENE3D); IPR004843 (PFAM); IPR008334 (G3DSA:3.90.780.GENE3D); IPR006179 (PANTHER); PTHR11575:SF25 (PANTHER); IPR006146 (PROSITE_PATTERNS); NON_CYTOPLASMIC_DOMAIN (PHOBIUS); SIGNAL_PEPTIDE (PHOBIUS); SIGNAL_PEPTIDE_C_REGION (PHOBIUS); CYTOPLASMIC_DOMAIN (PHOBIUS); TRANSMEMBRANE (PHOBIUS); SIGNAL_PEPTIDE_H_REGION (PHOBIUS); SIGNAL_PEPTI…
gi|659438332|gb|GAOM01001890.1|	5-oxoprolinase-like isoform X1	4068	5	0	0.816	1	F:hydrolase activity		IPR008040 (PFAM); IPR003692 (PFAM); IPR002821 (PFAM); PTHR11365:SF2 (PANTHER); PTHR11365 (PANTHER)
gi|659428012|gb|GAOM01012206.1|	60 kDa heat shock mitochondrial isoform X2	2184	5	0	0.948	4	F:ATP binding; C:cytoplasm; C:integral component of membrane; P:protein refolding		Coil (COILS); Coil (COILS); IPR001844 (PRINTS); IPR002423 (PFAM); IPR027413 (G3DSA:1.10.560.GENE3D); IPR027413 (G3DSA:1.10.560.GENE3D); IPR001844 (TIGRFAM); IPR027409 (G3DSA:3.50.7.GENE3D); PTHR11353:SF64 (PANTHER); PTHR11353 (PANTHER); IPR018370 (PROSITE_PATTERNS); IPR027409 (SUPERFAMILY); SSF48592 (SUPERFAMILY); SSF54849 (SUPERFAMILY)
gi|659437958|gb|GAOM01002264.1|	60 kDa SS-A Ro ribonucleo -like	2252	5	0	0.642	2	F:RNA binding; C:integral component of membrane		no IPS match
gi|659438927|gb|GAOM01001295.1|	60A	1530	5	0	0.774	5	P:cell proliferation; F:growth factor activity; P:signal transduction; C:extracellular region; P:growth		IPR001839 (SMART); IPR029034 (G3DSA:2.10.90.GENE3D); IPR001839 (PFAM); IPR001111 (PFAM); IPR015615 (PANTHER); PTHR11848:SF54 (PANTHER); IPR017948 (PROSITE_PATTERNS); NON_CYTOPLASMIC_DOMAIN (PHOBIUS); SIGNAL_PEPTIDE_H_REGION (PHOBIUS); SIGNAL_PEPTIDE_N_REGION (PHOBIUS); SIGNAL_PEPTIDE_C_REGION (PHOBIUS); SIGNAL_PEPTIDE (PHOBIUS); IPR001839 (PROSITE_PROFILES); SignalP-noTM (SIGNALP_EUK); IPR029034 …
gi|659430587|gb|GAOM01009631.1|	60S acidic ribosomal P0	522	5	2.3e-93	0.916	5	F:structural constituent of ribosome; P:cytoplasmic translation; C:cytosolic large ribosomal subunit; F:large ribosomal subunit rRNA binding; P:ribosomal large subunit assembly		PF00428 (PFAM); PTHR21141:SF3 (PANTHER); PTHR21141 (PANTHER); PTHR21141 (PANTHER)
gi|659429829|gb|GAOM01010389.1|	60S acidic ribosomal P0	337	5	3.22e-56	0.88	5	F:structural constituent of ribosome; P:cytoplasmic translation; C:cytosolic large ribosomal subunit; F:large ribosomal subunit rRNA binding; P:ribosomal large subunit assembly		IPR001790 (PFAM); G3DSA:2.30.30.100 (GENE3D); PTHR21141 (PANTHER); PTHR21141:SF3 (PANTHER); SSF160369 (SUPERFAMILY)
gi|659431119|gb|GAOM01009101.1|	60s acidic ribosomal p1	579	5	5.94e-31	0.654	4	F:structural constituent of ribosome; P:ribosome biogenesis; C:ribosome; P:translation		IPR001859 (PRINTS); PF00428 (PFAM); PTHR21141 (PANTHER)
gi|659430387|gb|GAOM01009831.1|	60S acidic ribosomal P1	367	5	1.62e-27	0.896	4	F:structural constituent of ribosome; P:ribosome biogenesis; C:ribosome; P:translational elongation		PF00428 (PFAM); PTHR21141 (PANTHER)
gi|659430388|gb|GAOM01009830.1|	60S acidic ribosomal P2	410	5	6.35e-35	0.808	4	F:structural constituent of ribosome; P:ribosome biogenesis; C:ribosome; P:translational elongation		PF00428 (PFAM); PTHR21141 (PANTHER); SIGNAL_PEPTIDE (PHOBIUS); SIGNAL_PEPTIDE_C_REGION (PHOBIUS); SIGNAL_PEPTIDE_N_REGION (PHOBIUS); NON_CYTOPLASMIC_DOMAIN (PHOBIUS); SIGNAL_PEPTIDE_H_REGION (PHOBIUS)
gi|659427406|gb|GAOM01012812.1|	60S ribosomal	435	5	8.67e-17	0.84	4	F:structural constituent of ribosome; P:ribosome biogenesis; C:ribosome; P:translation		Coil (COILS); IPR015974 (G3DSA:1.10.1200.GENE3D); PTHR10722 (PANTHER)
gi|659438696|gb|GAOM01001526.1|	60S ribosomal export NMD3	1618	5	0	0.83				IPR007064 (PFAM); PTHR12746 (PANTHER)
gi|659438046|gb|GAOM01002176.1|	60S ribosomal L1	781	5	6.05e-130	0.92	7	P:acyl-carrier-protein biosynthetic process; F:RNA binding; F:structural constituent of ribosome; P:ribosome biogenesis; C:large ribosomal subunit; F:N-acetyltransferase activity; P:translation	EC:2.3.1	IPR002143 (PIRSF); IPR016095 (G3DSA:3.40.50.GENE3D); IPR016094 (G3DSA:3.30.190.GENE3D); IPR028364 (PFAM); PTHR23105 (PANTHER); PTHR23105:SF54 (PANTHER); IPR023673 (PROSITE_PATTERNS); IPR023674 (SUPERFAMILY)
gi|659439807|gb|GAOM01000415.1|	60S ribosomal L10	486	5	8.56e-52	0.97	5	F:ATP binding; F:structural constituent of ribosome; P:ribosome biogenesis; C:ribosome; P:translation		IPR016180 (PFAM); IPR016180 (G3DSA:3.90.1170.GENE3D); PTHR11726:SF10 (PANTHER); PTHR11726 (PANTHER); IPR016180 (SUPERFAMILY)
gi|659431371|gb|GAOM01008849.1|	60S ribosomal L10	734	5	1.76e-143	0.878	4	P:translational termination; F:structural constituent of ribosome; C:cytosolic large ribosomal subunit; P:ribosomal large subunit assembly		IPR016180 (G3DSA:3.90.1170.GENE3D); IPR001197 (TIGRFAM); IPR016180 (PFAM); IPR001197 (PIRSF); PTHR11726 (PANTHER); IPR018255 (PROSITE_PATTERNS); IPR016180 (SUPERFAMILY)
gi|659427519|gb|GAOM01012699.1|	60S ribosomal L10	293	5	1.96e-31	0.84	5	F:ATP binding; F:structural constituent of ribosome; P:ribosome biogenesis; C:ribosome; P:translation		PTHR11726 (PANTHER)
gi|659430602|gb|GAOM01009616.1|	60S ribosomal L10a	245	5	2.16e-42	0.898	5	F:RNA binding; F:structural constituent of ribosome; P:ribosome biogenesis; C:large ribosomal subunit; P:translation		IPR016094 (G3DSA:3.30.190.GENE3D); IPR028364 (PFAM); PTHR23105 (PANTHER); PTHR23105:SF48 (PANTHER); IPR023674 (SUPERFAMILY)
gi|659427369|gb|GAOM01012849.1|	60S ribosomal L10a	394	5	2.64e-34	0.928	5	F:RNA binding; F:structural constituent of ribosome; P:ribosome biogenesis; C:large ribosomal subunit; P:translation		IPR016094 (G3DSA:3.30.190.GENE3D); IPR028364 (PFAM); PTHR23105:SF54 (PANTHER); PTHR23105 (PANTHER); IPR023674 (SUPERFAMILY)
gi|659430868|gb|GAOM01009352.1|	60S ribosomal L10-A	641	5	1.45e-86	0.938	4	F:structural constituent of ribosome; P:ribosome biogenesis; C:ribosome; P:translation		IPR016180 (G3DSA:3.90.1170.GENE3D); IPR016180 (PFAM); PTHR11726 (PANTHER); IPR018255 (PROSITE_PATTERNS); IPR016180 (SUPERFAMILY)
gi|659429691|gb|GAOM01010527.1|	60S ribosomal L11	682	5	2.76e-106	0.87	4	F:structural constituent of ribosome; P:ribosome biogenesis; C:ribosome; P:translation		IPR022803 (G3DSA:3.30.1440.GENE3D); IPR031310 (PFAM); IPR031309 (PFAM); IPR002132 (PIRSF); PTHR11994 (PANTHER); IPR020929 (PROSITE_PATTERNS); IPR022803 (SUPERFAMILY)
gi|659428204|gb|GAOM01012014.1|	60S ribosomal L11	330	5	5.86e-69	0.92	13	P:gluconeogenesis; P:L-serine metabolic process; P:ribosome biogenesis; P:DNA-templated transcription, initiation; C:ribosome; P:cysteine metabolic process; P:translation; P:glycine metabolic process; P:threonine metabolic process; F:L-serine ammonia-lyase activity; F:structural constituent of ribosome; F:protein heterodimerization activity; F:4 iron, 4 sulfur cluster binding	EC:4.3.1.17	IPR022803 (G3DSA:3.30.1440.GENE3D); PTHR11994 (PANTHER); IPR022803 (SUPERFAMILY)
gi|659426344|gb|GAOM01013872.1|	60S ribosomal L11	221	5	5.18e-18	0.872	5	F:structural constituent of ribosome; P:ribosome biogenesis; F:protein dimerization activity; C:ribosome; P:translation		no IPS match
gi|659439888|gb|GAOM01000334.1|	60S ribosomal L12	805	5	5.27e-98	0.89	9	C:nucleus; P:DNA repair; P:nucleic acid phosphodiester bond hydrolysis; F:structural constituent of ribosome; F:endonuclease activity; P:ribosome biogenesis; C:ribosome; F:damaged DNA binding; P:translation	EC:3.1	IPR000911 (SMART); IPR020784 (PFAM); IPR020783 (PFAM); IPR020784 (G3DSA:3.30.1550.GENE3D); IPR020783 (G3DSA:1.10.10.GENE3D); IPR000911 (PANTHER); IPR020785 (PROSITE_PATTERNS); IPR020783 (SUPERFAMILY); IPR020784 (SUPERFAMILY)
gi|659432197|gb|GAOM01008023.1|	60s ribosomal l12	557	5	6.37e-92	0.886	4	F:structural constituent of ribosome; P:ribosome biogenesis; C:ribosome; P:translation		IPR000911 (SMART); IPR020783 (PFAM); IPR020784 (PFAM); IPR020784 (G3DSA:3.30.1550.GENE3D); IPR020783 (G3DSA:1.10.10.GENE3D); PTHR11661:SF2 (PANTHER); IPR000911 (PANTHER); IPR020783 (SUPERFAMILY); IPR020784 (SUPERFAMILY)
gi|659424950|gb|GAOM01015266.1|	60S ribosomal L12	241	5	1.85e-35	0.886	7	P:DNA damage checkpoint; P:DNA repair; F:structural constituent of ribosome; P:ribosome biogenesis; C:ribosome; C:checkpoint clamp complex; P:translation		IPR020783 (PFAM); IPR020783 (G3DSA:1.10.10.GENE3D); PTHR11661:SF2 (PANTHER); IPR000911 (PANTHER); SIGNAL_PEPTIDE_H_REGION (PHOBIUS); SIGNAL_PEPTIDE (PHOBIUS); NON_CYTOPLASMIC_DOMAIN (PHOBIUS); SIGNAL_PEPTIDE_C_REGION (PHOBIUS); SIGNAL_PEPTIDE_N_REGION (PHOBIUS); IPR020783 (SUPERFAMILY)
gi|659421704|gb|GAOM01018494.1|	60s ribosomal l12	218	5	2.14e-39	0.984	4	F:structural constituent of ribosome; P:ribosome biogenesis; C:ribosome; P:translation		IPR020784 (G3DSA:3.30.1550.GENE3D); IPR020784 (PFAM); IPR000911 (PANTHER); PTHR11661:SF2 (PANTHER); IPR020784 (SUPERFAMILY)
gi|659432650|gb|GAOM01007570.1|	60S ribosomal L13	799	5	1.1e-86	0.746	4	F:structural constituent of ribosome; P:ribosome biogenesis; C:ribosome; P:translation		Coil (COILS); IPR001380 (PFAM); IPR001380 (PANTHER)
gi|659431707|gb|GAOM01008513.1|	60S ribosomal L13	613	5	9.47e-119	0.856	5	F:structural constituent of ribosome; C:cytosol; P:ribosome biogenesis; C:ribosome; P:translation		IPR001380 (PFAM); IPR001380 (PANTHER); IPR018256 (PROSITE_PATTERNS)
gi|659427537|gb|GAOM01012681.1|	60S ribosomal L13	335	5	2.53e-32	0.692	1	C:intracellular ribonucleoprotein complex		no IPS match
gi|659427326|gb|GAOM01012892.1|	60S ribosomal L13a	379	5	1.25e-35	0.598	1	C:ribosome		no IPS match
gi|659439693|gb|GAOM01000529.1|	60S ribosomal L13a-like	434	5	1.2e-60	0.958	4	F:structural constituent of ribosome; P:ribosome biogenesis; C:large ribosomal subunit; P:translation		IPR005755 (TIGRFAM); IPR005822 (PIRSF); IPR005822 (G3DSA:3.90.1180.GENE3D); IPR005822 (PFAM); IPR005822 (PANTHER); IPR005755 (PTHR11545:PANTHER); IPR005822 (SUPERFAMILY)
gi|659430140|gb|GAOM01010078.1|	60S ribosomal L14	510	5	9.55e-66	0.8	4	F:structural constituent of ribosome; P:ribosome biogenesis; C:ribosome; P:translation		IPR002784 (PFAM); IPR014722 (G3DSA:2.30.30.GENE3D); PTHR11127 (PANTHER); IPR008991 (SUPERFAMILY)
gi|659429673|gb|GAOM01010545.1|	60s ribosomal l14	330	5	2.74e-28	0.804	6	C:nucleus; F:structural constituent of ribosome; C:cytosol; P:ribosome biogenesis; C:ribosome; P:translation		IPR005824 (PFAM); IPR014722 (G3DSA:2.30.30.GENE3D); PTHR11127 (PANTHER); IPR008991 (SUPERFAMILY)
gi|659427514|gb|GAOM01012704.1|	60S ribosomal L14	564	5	1.44e-47	0.646	4	F:structural constituent of ribosome; P:ribosome biogenesis; C:ribosome; P:translation		IPR002784 (PFAM)
gi|659434812|gb|GAOM01005410.1|	60S ribosomal L15	838	5	2.71e-128	0.896	4	F:structural constituent of ribosome; P:ribosome biogenesis; C:ribosome; P:translation		IPR000439 (SMART); IPR024794 (G3DSA:3.40.1120.GENE3D); IPR000439 (PFAM); IPR000439 (PANTHER); IPR020925 (PROSITE_PATTERNS); IPR012678 (SUPERFAMILY)
gi|659429704|gb|GAOM01010514.1|	60S ribosomal L15	598	5	3.66e-122	0.828	4	F:structural constituent of ribosome; P:ribosome biogenesis; C:ribosome; P:translation		IPR000439 (SMART); IPR024794 (G3DSA:3.40.1120.GENE3D); IPR000439 (PFAM); IPR000439 (PANTHER); IPR012678 (SUPERFAMILY)
gi|659433383|gb|GAOM01006839.1|	60s ribosomal l16	946	5	1.09e-121	0.918	4	F:structural constituent of ribosome; P:ribosome biogenesis; C:large ribosomal subunit; P:translation		IPR005822 (G3DSA:3.90.1180.GENE3D); IPR005755 (TIGRFAM); IPR005822 (PFAM); IPR005755 (PTHR11545:PANTHER); IPR005822 (PANTHER); IPR023563 (PROSITE_PATTERNS); IPR005822 (SUPERFAMILY)
gi|659430661|gb|GAOM01009557.1|	60S ribosomal L16	586	5	3.48e-129	0.876	4	F:structural constituent of ribosome; P:ribosome biogenesis; C:large ribosomal subunit; P:translation		IPR005822 (PFAM); IPR005822 (G3DSA:3.90.1180.GENE3D); IPR005755 (TIGRFAM); IPR005755 (PTHR11545:PANTHER); IPR005822 (PANTHER); IPR023563 (PROSITE_PATTERNS); IPR005822 (SUPERFAMILY)
gi|659429687|gb|GAOM01010531.1|	60S ribosomal L17	554	5	3.56e-106	0.876	4	F:structural constituent of ribosome; P:ribosome biogenesis; C:large ribosomal subunit; P:translation		IPR005721 (TIGRFAM); IPR001063 (G3DSA:3.90.470.GENE3D); IPR001063 (PFAM); IPR005721 (PANTHER); IPR018260 (PROSITE_PATTERNS); IPR001063 (SUPERFAMILY)
gi|659427580|gb|GAOM01012638.1|	60S ribosomal L17	554	5	1.9e-80	0.952	4	F:structural constituent of ribosome; P:ribosome biogenesis; C:large ribosomal subunit; P:translation		IPR001063 (PFAM); IPR005721 (TIGRFAM); IPR001063 (G3DSA:3.90.470.GENE3D); IPR005721 (PANTHER); IPR018260 (PROSITE_PATTERNS); IPR001063 (SUPERFAMILY)
gi|659426320|gb|GAOM01013896.1|	60S ribosomal L17	713	5	1.29e-60	0.964	4	F:structural constituent of ribosome; P:ribosome biogenesis; C:large ribosomal subunit; P:translation		IPR001063 (PFAM); IPR005721 (TIGRFAM); IPR001063 (G3DSA:3.90.470.GENE3D); IPR005721 (PANTHER); IPR001063 (SUPERFAMILY)
gi|659431053|gb|GAOM01009167.1|	60s ribosomal l18	238	5	4.7e-33	0.764	4	F:structural constituent of ribosome; P:ribosome biogenesis; C:ribosome; P:translation		IPR021131 (PFAM); IPR000039 (PANTHER); IPR021131 (SUPERFAMILY)
gi|659432149|gb|GAOM01008071.1|	60S ribosomal L18-B	387	5	2.98e-65	0.934	4	F:structural constituent of ribosome; P:ribosome biogenesis; C:ribosome; P:translation		IPR021131 (PFAM); G3DSA:3.100.10.10 (GENE3D); IPR000039 (PANTHER); IPR021131 (SUPERFAMILY)
gi|659438791|gb|GAOM01001431.1|	60S ribosomal L19	463	5	4.9e-36	0.79	5	F:structural constituent of ribosome; C:integral component of membrane; P:ribosome biogenesis; C:ribosome; P:translation		no IPS match
gi|659433064|gb|GAOM01007156.1|	60S ribosomal L19-2	644	5	2.38e-100	0.786	4	F:structural constituent of ribosome; P:ribosome biogenesis; C:ribosome; P:translation		Coil (COILS); IPR000196 (SMART); IPR015974 (G3DSA:1.10.1200.GENE3D); IPR015972 (G3DSA:1.10.1650.GENE3D); IPR000196 (PFAM); PTHR10722 (PANTHER); IPR023638 (PROSITE_PATTERNS); IPR000196 (SUPERFAMILY)
gi|659429750|gb|GAOM01010468.1|	60S ribosomal L1-B	395	5	2.46e-66	0.956	5	F:RNA binding; F:structural constituent of ribosome; P:ribosome biogenesis; C:large ribosomal subunit; P:translation		IPR016094 (G3DSA:3.30.190.GENE3D); IPR016095 (G3DSA:3.40.50.GENE3D); IPR028364 (PFAM); PTHR23105:SF54 (PANTHER); PTHR23105 (PANTHER); IPR023674 (SUPERFAMILY)
gi|659430489|gb|GAOM01009729.1|	60S ribosomal L2	908	5	2.73e-173	0.976	4	F:structural constituent of ribosome; P:ribosome biogenesis; C:ribosome; P:translation		IPR022669 (SMART); IPR002171 (SMART); G3DSA:2.40.50.140 (GENE3D); IPR014722 (G3DSA:2.30.30.GENE3D); IPR022669 (PFAM); IPR022666 (PFAM); IPR014726 (G3DSA:4.10.950.GENE3D); IPR002171 (PIRSF); PTHR13691:SF16 (PANTHER); IPR002171 (PANTHER); IPR022671 (PROSITE_PATTERNS); IPR012340 (SUPERFAMILY); IPR008991 (SUPERFAMILY)
gi|659439826|gb|GAOM01000396.1|	60S ribosomal L21	680	5	2.31e-33	0.964	5	F:structural constituent of ribosome; C:integral component of membrane; P:ribosome biogenesis; C:ribosome; P:translation		IPR001147 (PFAM); IPR001147 (G3DSA:2.30.30.GENE3D); IPR001147 (PANTHER); IPR008991 (SUPERFAMILY)
gi|659439824|gb|GAOM01000398.1|	60S ribosomal L23	249	5	1.61e-12	0.898	4	F:structural constituent of ribosome; P:ribosome biogenesis; C:ribosome; P:translation		IPR000218 (PANTHER); PTHR11761:SF10 (PANTHER)
gi|659434756|gb|GAOM01005466.1|	60S ribosomal L23	593	5	1.31e-70	0.91	5	F:nucleotide binding; F:structural constituent of ribosome; P:ribosome biogenesis; C:ribosome; P:translation		IPR005633 (PFAM); IPR012677 (G3DSA:3.30.70.GENE3D); IPR013025 (PFAM); PTHR11620 (PANTHER); IPR013025 (HAMAP); SignalP-TM (SIGNALP_GRAM_POSITIVE); IPR012678 (SUPERFAMILY)
gi|659431098|gb|GAOM01009122.1|	60S ribosomal L23	500	5	3.09e-86	0.978	4	F:structural constituent of ribosome; P:ribosome biogenesis; C:ribosome; P:translation		IPR000218 (SMART); IPR000218 (PFAM); IPR000218 (G3DSA:2.40.150.GENE3D); PTHR11761:SF10 (PANTHER); IPR000218 (PANTHER); IPR019972 (PROSITE_PATTERNS); IPR000218 (SUPERFAMILY)
gi|659434354|gb|GAOM01005868.1|	60S ribosomal L23a	450	5	6.99e-97	0.882	5	F:nucleotide binding; F:structural constituent of ribosome; P:ribosome biogenesis; C:ribosome; P:translation		IPR005633 (PFAM); IPR012677 (G3DSA:3.30.70.GENE3D); IPR013025 (PFAM); PTHR11620 (PANTHER); IPR001014 (PROSITE_PATTERNS); IPR013025 (HAMAP); IPR012678 (SUPERFAMILY)
gi|659427319|gb|GAOM01012899.1|	60S ribosomal L23a	316	5	9.43e-51	0.942	5	F:nucleotide binding; F:structural constituent of ribosome; P:ribosome biogenesis; C:ribosome; P:translation		IPR012677 (G3DSA:3.30.70.GENE3D); IPR005633 (PFAM); PTHR11620 (PANTHER); IPR012678 (SUPERFAMILY)
gi|659439469|gb|GAOM01000753.1|	60S ribosomal L24	645	5	1.61e-14	0.496	1	C:ribosome		no IPS match
gi|659432243|gb|GAOM01007977.1|	60S ribosomal L24	725	5	3.81e-66	0.754	1	C:ribosome		IPR000988 (G3DSA:2.30.170.GENE3D); IPR000988 (PFAM); IPR000988 (PANTHER); PTHR10792:SF1 (PANTHER); IPR023442 (PROSITE_PATTERNS); SSF57716 (SUPERFAMILY)
gi|659423934|gb|GAOM01016276.1|	60S ribosomal L24	218	2	1.62e-07	0.47	1	C:ribosome		no IPS match
gi|659433004|gb|GAOM01007216.1|	60S ribosomal L24-A	512	5	4.5e-65	0.89	1	C:ribosome		Coil (COILS); IPR011017 (SMART); IPR000988 (PFAM); IPR000988 (G3DSA:2.30.170.GENE3D); IPR000988 (PANTHER); PTHR10792:SF1 (PANTHER); IPR023442 (PROSITE_PATTERNS); SSF57716 (SUPERFAMILY)
gi|659431305|gb|GAOM01008915.1|	60S ribosomal L26	456	5	2.95e-77	0.854	4	F:structural constituent of ribosome; P:ribosome biogenesis; C:large ribosomal subunit; P:translation		IPR005824 (SMART); IPR005756 (PFAM); IPR014722 (G3DSA:2.30.30.GENE3D); IPR005824 (PFAM); IPR005756 (TIGRFAM); IPR005756 (PANTHER); IPR005825 (PROSITE_PATTERNS); IPR008991 (SUPERFAMILY)
gi|659431059|gb|GAOM01009161.1|	60S ribosomal L26	377	5	9.9e-41	0.952	4	F:structural constituent of ribosome; P:ribosome biogenesis; C:large ribosomal subunit; P:translation		SignalP-TM (SIGNALP_GRAM_POSITIVE)
gi|659427123|gb|GAOM01013095.1|	60S ribosomal L27	313	5	1.78e-34	0.914	4	F:structural constituent of ribosome; P:ribosome biogenesis; C:ribosome; P:translation		IPR001141 (PFAM); IPR001141 (PANTHER); IPR018262 (PROSITE_PATTERNS); IPR001141 (PRODOM)
gi|659440021|gb|GAOM01000201.1|	60S ribosomal L27a	531	5	3.53e-27	0.792	6	F:nucleic acid binding; F:structural constituent of ribosome; P:ribosome biogenesis; F:protein dimerization activity; C:large ribosomal subunit; P:translation		G3DSA:3.100.10.10 (GENE3D); IPR021131 (SUPERFAMILY)
gi|659429444|gb|GAOM01010774.1|	60S ribosomal L27-A	456	5	5.98e-91	0.926	6	F:hydrolase activity, acting on carbon-nitrogen (but not peptide) bonds; P:carbohydrate metabolic process; F:structural constituent of ribosome; P:ribosome biogenesis; C:ribosome; P:translation		IPR014722 (G3DSA:2.30.30.GENE3D); IPR001141 (PFAM); IPR001141 (PANTHER); IPR018262 (PROSITE_PATTERNS); IPR001141 (PRODOM); IPR008991 (SUPERFAMILY)
gi|659433194|gb|GAOM01007026.1|	60S ribosomal L28	488	5	4.63e-78	0.72	4	F:structural constituent of ribosome; P:ribosome biogenesis; C:ribosome; P:translation		IPR029004 (PFAM); IPR002672 (PANTHER)
gi|659432975|gb|GAOM01007245.1|	60S ribosomal L28	486	5	1.28e-88	0.89	6	C:nucleus; F:RNA binding; F:structural constituent of ribosome; P:ribosome biogenesis; C:large ribosomal subunit; P:translation		IPR021131 (PFAM); G3DSA:3.100.10.10 (GENE3D); PTHR11721 (PANTHER); IPR001196 (PROSITE_PATTERNS); IPR030878 (HAMAP); IPR021131 (SUPERFAMILY)
gi|659432433|gb|GAOM01007787.1|	60S ribosomal L28	667	5	5.38e-97	0.962	6	C:nucleus; F:RNA binding; F:structural constituent of ribosome; P:ribosome biogenesis; C:large ribosomal subunit; P:translation		G3DSA:3.100.10.10 (GENE3D); IPR021131 (PFAM); PTHR11721 (PANTHER); IPR001196 (PROSITE_PATTERNS); IPR030878 (HAMAP); IPR021131 (SUPERFAMILY)
gi|659439127|gb|GAOM01001095.1|	60S ribosomal L29	477	5	6.85e-30	0.748	4	F:structural constituent of ribosome; P:cytoplasmic translation; P:ribosome biogenesis; C:cytosolic large ribosomal subunit		IPR002673 (PFAM); IPR002673 (PANTHER); IPR002673 (PRODOM)
gi|659431379|gb|GAOM01008841.1|	60S ribosomal L29	309	5	3.13e-33	0.996	4	F:structural constituent of ribosome; P:cytoplasmic translation; P:ribosome biogenesis; C:cytosolic large ribosomal subunit		no IPS match
gi|659428221|gb|GAOM01011997.1|	60S ribosomal L29-1	212	2	2.31e-16	0.985	4	F:structural constituent of ribosome; P:ribosome biogenesis; C:ribosome; P:translation		no IPS match
gi|659432416|gb|GAOM01007804.1|	60S ribosomal L3	229	5	5.61e-36	0.94	4	F:structural constituent of ribosome; C:cytosolic large ribosomal subunit; P:ribosomal large subunit assembly; P:translation		G3DSA:3.30.1430.10 (GENE3D); IPR000597 (PFAM); PTHR11363 (PANTHER); IPR009000 (SUPERFAMILY)
gi|659430363|gb|GAOM01009855.1|	60S ribosomal L3	847	5	3.25e-176	0.846	4	F:structural constituent of ribosome; C:cytosolic large ribosomal subunit; P:ribosomal large subunit assembly; P:translation		IPR000597 (PFAM); G3DSA:2.40.30.10 (GENE3D); G3DSA:4.10.960.10 (GENE3D); G3DSA:3.30.1430.10 (GENE3D); PTHR11363 (PANTHER); IPR019926 (PROSITE_PATTERNS); IPR009000 (SUPERFAMILY)
gi|659429772|gb|GAOM01010446.1|	60S ribosomal L3	621	5	7.97e-113	0.956	4	F:structural constituent of ribosome; C:cytosolic large ribosomal subunit; P:ribosomal large subunit assembly; P:translation		IPR000597 (PFAM); G3DSA:2.40.30.10 (GENE3D); PTHR11363 (PANTHER); IPR009000 (SUPERFAMILY)
gi|659427430|gb|GAOM01012788.1|	60S ribosomal L3	920	5	1.94e-66	0.674	4	F:structural constituent of ribosome; P:ribosome biogenesis; C:ribosome; P:translation		G3DSA:2.40.30.10 (GENE3D); IPR000597 (PFAM); PTHR11363 (PANTHER); TRANSMEMBRANE (PHOBIUS); CYTOPLASMIC_DOMAIN (PHOBIUS); NON_CYTOPLASMIC_DOMAIN (PHOBIUS); IPR009000 (SUPERFAMILY)
gi|659427202|gb|GAOM01013016.1|	60S ribosomal L3	399	5	2.04e-41	0.942	12	F:peroxidase activity; P:response to oxidative stress; F:structural constituent of ribosome; F:calcium ion binding; P:obsolete peroxidase reaction; C:integral component of membrane; P:cellular oxidant detoxification; P:ribosome biogenesis; P:oxidation-reduction process; C:ribosome; F:heme binding; P:translation	EC:1.11.1.7	G3DSA:3.30.1430.10 (GENE3D); G3DSA:2.40.30.10 (GENE3D); IPR000597 (PFAM); PTHR11363 (PANTHER); IPR009000 (SUPERFAMILY)
gi|659424028|gb|GAOM01016182.1|	60S ribosomal L3	419	5	3.94e-77	0.904	4	F:structural constituent of ribosome; C:cytosolic large ribosomal subunit; P:ribosomal large subunit assembly; P:translation		IPR000597 (PFAM); G3DSA:2.40.30.10 (GENE3D); PTHR11363 (PANTHER); IPR009000 (SUPERFAMILY)
gi|659422823|gb|GAOM01017377.1|	60S ribosomal L3	253	5	1.88e-45	0.942	4	F:structural constituent of ribosome; C:cytosolic large ribosomal subunit; P:ribosomal large subunit assembly; P:translation		IPR000597 (PFAM); G3DSA:2.40.30.10 (GENE3D); PTHR11363 (PANTHER); IPR009000 (SUPERFAMILY)
gi|659433519|gb|GAOM01006703.1|	60S ribosomal L30	534	5	8.24e-62	0.948	6	F:structural constituent of ribosome; F:pre-mRNA 5'-splice site binding; P:negative regulation of mRNA splicing, via spliceosome; P:rRNA processing; C:ribosome; P:translation		IPR029064 (G3DSA:3.30.1330.GENE3D); IPR004038 (PFAM); IPR000231 (PANTHER); IPR022991 (PROSITE_PATTERNS); IPR022991 (PROSITE_PATTERNS); IPR029064 (SUPERFAMILY)
gi|659432337|gb|GAOM01007883.1|	60S ribosomal L30-1	334	5	1.06e-55	0.956	4	F:structural constituent of ribosome; P:ribosome biogenesis; C:ribosome; P:translation		IPR029064 (G3DSA:3.30.1330.GENE3D); IPR004038 (PFAM); IPR000231 (PANTHER); IPR029064 (SUPERFAMILY)
gi|659437663|gb|GAOM01002559.1|	60S ribosomal L31	367	5	8.13e-72	0.844	4	F:structural constituent of ribosome; P:ribosome biogenesis; C:ribosome; P:translation		IPR000054 (SMART); IPR023621 (G3DSA:3.10.440.GENE3D); IPR000054 (PFAM); IPR000054 (PANTHER); IPR020052 (PROSITE_PATTERNS); IPR000054 (PRODOM); IPR023621 (SUPERFAMILY)
gi|659432626|gb|GAOM01007594.1|	60S ribosomal L31	583	5	5.72e-71	0.884	4	F:structural constituent of ribosome; P:ribosome biogenesis; C:ribosome; P:translation		IPR000054 (SMART); IPR000054 (PFAM); IPR023621 (G3DSA:3.10.440.GENE3D); IPR000054 (PANTHER); IPR000054 (PRODOM); IPR023621 (SUPERFAMILY)
gi|659433694|gb|GAOM01006528.1|	60S ribosomal L32	454	5	9.37e-69	0.762	4	F:structural constituent of ribosome; P:ribosome biogenesis; C:ribosome; P:translation		IPR001515 (SMART); IPR001515 (PFAM); PTHR23413 (PANTHER); IPR018263 (PROSITE_PATTERNS); IPR001515 (PRODOM); IPR001515 (SUPERFAMILY)
gi|659431521|gb|GAOM01008699.1|	60s ribosomal l32	497	5	1.11e-76	0.934	4	F:structural constituent of ribosome; P:ribosome biogenesis; C:cytosolic large ribosomal subunit; P:translation		IPR001515 (SMART); IPR001515 (PFAM); PTHR23413 (PANTHER); IPR001515 (PRODOM); IPR001515 (SUPERFAMILY)
gi|659430345|gb|GAOM01009873.1|	60S ribosomal L33-A	347	5	6.09e-56	0.888	4	F:structural constituent of ribosome; P:ribosome biogenesis; C:ribosome; P:translation		IPR001780 (PFAM); IPR001780 (PANTHER); IPR001780 (PRODOM); IPR009000 (SUPERFAMILY)
gi|659427533|gb|GAOM01012685.1|	60S ribosomal L34	521	5	2.65e-31	0.888	6	C:nucleus; F:structural constituent of ribosome; P:regulation of transcription, DNA-templated; P:ribosome biogenesis; C:ribosome; P:translation		IPR008195 (PRINTS); IPR008195 (PFAM); IPR008195 (PANTHER); PTHR10759:SF0 (PANTHER); IPR018065 (PROSITE_PATTERNS)
gi|659430782|gb|GAOM01009438.1|	60S ribosomal L34-B	404	5	1.86e-67	0.852	4	F:structural constituent of ribosome; P:ribosome biogenesis; C:ribosome; P:translation		IPR008195 (PRINTS); IPR008195 (PFAM); IPR008195 (PANTHER); IPR018065 (PROSITE_PATTERNS)
gi|659439507|gb|GAOM01000715.1|	60S ribosomal L35	495	5	1.8e-60	0.782	4	F:structural constituent of ribosome; P:ribosome biogenesis; C:ribosome; P:translation		Coil (COILS); IPR001854 (TIGRFAM); IPR001854 (G3DSA:1.10.287.GENE3D); IPR001854 (PFAM); PTHR13872 (PANTHER); IPR001854 (SUPERFAMILY)
gi|659439220|gb|GAOM01001002.1|	60S ribosomal L36	250	5	4.8e-14	0.71	1	C:intracellular ribonucleoprotein complex		no IPS match
gi|659428222|gb|GAOM01011996.1|	60S ribosomal L36	238	5	1.87e-33	0.928	4	F:structural constituent of ribosome; P:ribosome biogenesis; C:ribosome; P:translation		IPR000509 (PFAM); IPR000509 (PANTHER); IPR000509 (PROSITE_PATTERNS)
gi|659425466|gb|GAOM01014750.1|	60S ribosomal L36	235	5	6.99e-17	0.972	4	F:structural constituent of ribosome; P:ribosome biogenesis; C:ribosome; P:translation		Coil (COILS); IPR000509 (PFAM); IPR000509 (PANTHER)
gi|659432139|gb|GAOM01008081.1|	60S ribosomal L37	482	5	2.11e-45	0.936	6	F:structural constituent of ribosome; F:metal ion binding; P:ribosome biogenesis; C:ribosome; F:rRNA binding; P:translation		IPR011331 (G3DSA:2.20.25.GENE3D); IPR001569 (PFAM); PTHR10768 (PANTHER); IPR001569 (PRODOM); IPR011332 (SUPERFAMILY)
gi|659439788|gb|GAOM01000434.1|	60S ribosomal L38	752	5	4.41e-47	0.98	4	F:structural constituent of ribosome; P:ribosome biogenesis; C:ribosome; P:translation		IPR002675 (PFAM); IPR002675 (PANTHER); IPR002675 (PRODOM)
gi|659427462|gb|GAOM01012756.1|	60S ribosomal L38	461	5	8.44e-49	0.964	4	F:structural constituent of ribosome; P:ribosome biogenesis; C:ribosome; P:translation		IPR002675 (PFAM); IPR002675 (PANTHER); IPR002675 (PRODOM)
gi|659423369|gb|GAOM01016841.1|	60S ribosomal L38-1	261	5	2.67e-47	0.852	4	F:structural constituent of ribosome; P:ribosome biogenesis; C:cytosolic large ribosomal subunit; P:translation		IPR002675 (PFAM); IPR002675 (PANTHER); IPR002675 (PRODOM)
gi|659431166|gb|GAOM01009054.1|	60S ribosomal L39	449	5	4.86e-29	0.966	4	F:structural constituent of ribosome; P:cytoplasmic translation; P:ribosome biogenesis; C:cytosolic large ribosomal subunit		IPR000077 (PFAM); IPR023626 (G3DSA:1.10.1620.GENE3D); IPR000077 (PANTHER); PD007914 (PRODOM); IPR023626 (SUPERFAMILY)
gi|659439356|gb|GAOM01000866.1|	60S ribosomal L4	542	5	4.74e-18	0.886	5	F:structural constituent of ribosome; F:actin binding; P:ribosome biogenesis; C:ribosome; P:translation		no IPS match
gi|659427264|gb|GAOM01012954.1|	60S ribosomal L4	321	5	1.27e-18	0.886	5	F:structural constituent of ribosome; F:actin binding; P:ribosome biogenesis; C:ribosome; P:translation		IPR023574 (G3DSA:3.40.1370.GENE3D); PTHR19431 (PANTHER)
gi|659427029|gb|GAOM01013189.1|	60S ribosomal L4	381	5	9.34e-78	0.96	4	F:structural constituent of ribosome; P:ribosome biogenesis; C:ribosome; P:translation		IPR023574 (G3DSA:3.40.1370.GENE3D); IPR002136 (PFAM); PTHR19431 (PANTHER); IPR013000 (PROSITE_PATTERNS); SIGNAL_PEPTIDE (PHOBIUS); SIGNAL_PEPTIDE_C_REGION (PHOBIUS); NON_CYTOPLASMIC_DOMAIN (PHOBIUS); SIGNAL_PEPTIDE_H_REGION (PHOBIUS); SIGNAL_PEPTIDE_N_REGION (PHOBIUS); IPR023574 (SUPERFAMILY)
gi|659429026|gb|GAOM01011192.1|	60S ribosomal L44	377	5	9.11e-64	0.976	4	F:structural constituent of ribosome; P:ribosome biogenesis; C:cytosolic large ribosomal subunit; P:translation		no IPS match
gi|659428896|gb|GAOM01011322.1|	60S ribosomal L44	407	5	3.59e-71	0.972	4	F:structural constituent of ribosome; P:ribosome biogenesis; C:ribosome; P:translation		IPR000552 (PFAM); IPR000552 (G3DSA:3.10.450.GENE3D); PTHR10369:SF3 (PANTHER); IPR000552 (PANTHER); IPR000552 (PROSITE_PATTERNS); IPR000552 (PRODOM); IPR011332 (SUPERFAMILY)
gi|659430418|gb|GAOM01009800.1|	60S ribosomal L4-B	312	5	3.48e-56	0.83	4	F:structural constituent of ribosome; P:ribosome biogenesis; C:ribosome; P:translation		SignalP-noTM (SIGNALP_EUK)
gi|659427323|gb|GAOM01012895.1|	60S ribosomal L4-like	219	5	2.97e-30	0.868	4	F:structural constituent of ribosome; P:ribosome biogenesis; C:cytosolic large ribosomal subunit; P:translation		IPR002136 (PFAM); IPR023574 (G3DSA:3.40.1370.GENE3D); PTHR19431 (PANTHER); IPR023574 (SUPERFAMILY)
gi|659436228|gb|GAOM01003994.1|	60S ribosomal L5	630	5	3.73e-34	0.87	5	F:structural constituent of ribosome; F:5S rRNA binding; P:ribosome biogenesis; C:ribosome; P:translation		no IPS match
gi|659431063|gb|GAOM01009157.1|	60S ribosomal L5	728	5	6.91e-105	0.906	5	F:structural constituent of ribosome; F:5S rRNA binding; C:cytosolic large ribosomal subunit; P:ribosomal large subunit assembly; P:translation		IPR005485 (PRINTS); G3DSA:3.30.420.100 (GENE3D); IPR025607 (PFAM); IPR005485 (PANTHER); SSF53137 (SUPERFAMILY)
gi|659430464|gb|GAOM01009754.1|	60S ribosomal L5	288	5	1.54e-51	0.938	6	F:structural constituent of ribosome; F:5S rRNA binding; C:integral component of membrane; C:cytosolic large ribosomal subunit; P:ribosomal large subunit assembly; P:translation		G3DSA:3.30.420.100 (GENE3D); IPR005485 (PFAM); IPR005485 (PANTHER); SSF53137 (SUPERFAMILY)
gi|659427461|gb|GAOM01012757.1|	60S ribosomal L5	371	5	6.46e-36	0.848	5	F:structural constituent of ribosome; F:5S rRNA binding; P:ribosome biogenesis; C:ribosome; P:translation		G3DSA:3.30.420.100 (GENE3D); IPR025607 (PFAM); IPR005485 (PANTHER)
gi|659427419|gb|GAOM01012799.1|	60S ribosomal L5	286	5	8.66e-16	0.93	5	F:structural constituent of ribosome; F:5S rRNA binding; P:ribosome biogenesis; C:ribosome; P:translation		IPR005485 (PANTHER); SIGNAL_PEPTIDE (PHOBIUS); SIGNAL_PEPTIDE_H_REGION (PHOBIUS); NON_CYTOPLASMIC_DOMAIN (PHOBIUS); SIGNAL_PEPTIDE_N_REGION (PHOBIUS); SIGNAL_PEPTIDE_C_REGION (PHOBIUS)
gi|659433153|gb|GAOM01007067.1|	60S ribosomal L5-A	229	5	2.12e-13	0.748	5	F:structural constituent of ribosome; F:5S rRNA binding; P:ribosome biogenesis; C:ribosome; P:translation		no IPS match
gi|659424125|gb|GAOM01016085.1|	60S ribosomal L5-A	262	5	3.57e-44	0.944	5	F:structural constituent of ribosome; F:5S rRNA binding; P:ribosome biogenesis; C:ribosome; P:translation		IPR005485 (PRINTS); IPR005485 (PFAM); G3DSA:3.30.420.100 (GENE3D); IPR005485 (PANTHER); SSF53137 (SUPERFAMILY)
gi|659439632|gb|GAOM01000590.1|	60S ribosomal L6	665	5	7.54e-45	0.764	6	F:nucleic acid binding; F:structural constituent of ribosome; P:DNA integration; P:ribosome biogenesis; C:ribosome; P:translation		IPR000915 (PFAM)
gi|659430748|gb|GAOM01009472.1|	60S ribosomal L6	665	5	7.11e-94	0.85	6	F:structural constituent of ribosome; C:cytosol; P:ribosome biogenesis; C:nucleolus; C:ribosome; P:translation		no IPS match
gi|659428163|gb|GAOM01012055.1|	60S ribosomal L6	591	5	2.26e-125	0.836	4	F:structural constituent of ribosome; P:ribosome biogenesis; C:ribosome; P:translation		IPR014722 (G3DSA:2.30.30.GENE3D); IPR000915 (PFAM); IPR000915 (PANTHER); IPR000915 (PROSITE_PATTERNS); IPR008991 (SUPERFAMILY)
gi|659427506|gb|GAOM01012712.1|	60S ribosomal L6	434	2	1.12e-11	0.635	6	F:nucleic acid binding; F:structural constituent of ribosome; P:DNA integration; C:ribosome; C:intracellular; P:translation		no IPS match
gi|659439582|gb|GAOM01000640.1|	60S ribosomal L7	1018	5	8.09e-132	0.824	1	C:ribosome		Coil (COILS); IPR016082 (PFAM); IPR012988 (PFAM); IPR005998 (TIGRFAM); IPR016082 (G3DSA:3.30.1390.GENE3D); PTHR11524 (PANTHER); IPR016082 (SUPERFAMILY)
gi|659434301|gb|GAOM01005921.1|	60S ribosomal L7	522	5	9.36e-108	0.932	1	C:ribosome		IPR016082 (G3DSA:3.30.1390.GENE3D); IPR016082 (PFAM); PTHR11524 (PANTHER); IPR018038 (PROSITE_PATTERNS); IPR016082 (SUPERFAMILY)
gi|659433390|gb|GAOM01006832.1|	60s ribosomal l7	1016	5	6.97e-128	0.798	1	C:ribosome		Coil (COILS); IPR016082 (G3DSA:3.30.1390.GENE3D); IPR016082 (PFAM); IPR005998 (TIGRFAM); IPR012988 (PFAM); PTHR11524 (PANTHER); IPR018038 (PROSITE_PATTERNS); IPR016082 (SUPERFAMILY)
gi|659440073|gb|GAOM01000149.1|	60S ribosomal L7a	390	5	1.88e-32	0.684	1	C:intracellular ribonucleoprotein complex		no IPS match
gi|659427469|gb|GAOM01012749.1|	60S ribosomal L7a	320	5	3.79e-29	0.778	2	C:intracellular ribonucleoprotein complex; P:ribosome biogenesis		no IPS match
gi|659436450|gb|GAOM01003772.1|	60S ribosomal L8	761	5	1.16e-137	0.784	2	P:ribosome biogenesis; C:ribosome		IPR018492 (PRINTS); IPR001921 (PRINTS); IPR004038 (PFAM); IPR029064 (G3DSA:3.30.1330.GENE3D); PTHR23105:SF41 (PANTHER); PTHR23105 (PANTHER); IPR004037 (PROSITE_PATTERNS); IPR029064 (SUPERFAMILY)
gi|659432841|gb|GAOM01007379.1|	60S ribosomal L8	529	5	6.38e-98	0.942	4	F:structural constituent of ribosome; P:ribosome biogenesis; C:ribosome; P:translation		IPR022669 (SMART); IPR014726 (G3DSA:4.10.950.GENE3D); IPR022669 (PFAM); IPR014722 (G3DSA:2.30.30.GENE3D); IPR002171 (PANTHER); PTHR13691:SF16 (PANTHER); IPR022671 (PROSITE_PATTERNS); IPR008991 (SUPERFAMILY)
gi|659429008|gb|GAOM01011210.1|	60s ribosomal l8	476	5	2.46e-82	0.862	2	P:ribosome biogenesis; C:ribosome		IPR001921 (PRINTS); IPR018492 (PRINTS); IPR029064 (G3DSA:3.30.1330.GENE3D); IPR004038 (PFAM); PTHR23105 (PANTHER); PTHR23105:SF41 (PANTHER); IPR004037 (PROSITE_PATTERNS); IPR029064 (SUPERFAMILY)
gi|659427418|gb|GAOM01012800.1|	60S ribosomal L8	414	5	4.35e-40	0.91	4	F:structural constituent of ribosome; P:ribosome biogenesis; C:ribosome; P:translation		IPR022669 (SMART); IPR022669 (PFAM); IPR014722 (G3DSA:2.30.30.GENE3D); PTHR13691:SF16 (PANTHER); IPR002171 (PANTHER); SIGNAL_PEPTIDE_N_REGION (PHOBIUS); NON_CYTOPLASMIC_DOMAIN (PHOBIUS); SIGNAL_PEPTIDE (PHOBIUS); SIGNAL_PEPTIDE_H_REGION (PHOBIUS); SIGNAL_PEPTIDE_C_REGION (PHOBIUS); SignalP-noTM (SIGNALP_EUK); IPR008991 (SUPERFAMILY)
gi|659432810|gb|GAOM01007410.1|	60S ribosomal L8-B	278	5	2.16e-14	0.964	3	C:integral component of membrane; P:ribosome biogenesis; C:ribosome		no IPS match
gi|659435634|gb|GAOM01004588.1|	60S ribosomal L9	677	5	1.62e-107	0.904	5	F:structural constituent of ribosome; P:ribosome biogenesis; C:ribosome; F:rRNA binding; P:translation		IPR000702 (PIRSF); IPR020040 (G3DSA:3.90.930.GENE3D); IPR020040 (G3DSA:3.90.930.GENE3D); IPR020040 (PFAM); IPR000702 (PANTHER); PTHR11655:SF16 (PANTHER); IPR002359 (PROSITE_PATTERNS); IPR020040 (SUPERFAMILY); IPR020040 (SUPERFAMILY)
gi|659430881|gb|GAOM01009339.1|	60S ribosomal L9	657	5	9.41e-128	0.878	5	F:structural constituent of ribosome; P:ribosome biogenesis; C:ribosome; F:rRNA binding; P:translation		IPR020040 (G3DSA:3.90.930.GENE3D); IPR000702 (PIRSF); IPR020040 (PFAM); IPR020040 (G3DSA:3.90.930.GENE3D); IPR000702 (PANTHER); PTHR11655:SF16 (PANTHER); IPR020040 (SUPERFAMILY); IPR020040 (SUPERFAMILY)
gi|659427639|gb|GAOM01012579.1|	60S ribosomal L9 isoform X2	286	5	2.75e-57	0.984	5	F:structural constituent of ribosome; P:ribosome biogenesis; C:ribosome; F:rRNA binding; P:translation		IPR020040 (G3DSA:3.90.930.GENE3D); IPR020040 (PFAM); IPR000702 (PANTHER); IPR002359 (PROSITE_PATTERNS); IPR020040 (SUPERFAMILY)
gi|659427638|gb|GAOM01012580.1|	60S ribosomal L9 isoform X2	409	5	2.98e-34	0.884	5	F:structural constituent of ribosome; P:ribosome biogenesis; C:ribosome; F:rRNA binding; P:translation		IPR020040 (G3DSA:3.90.930.GENE3D); IPR020040 (PFAM); IPR000702 (PANTHER); IPR020040 (SUPERFAMILY)
gi|659435690|gb|GAOM01004532.1|	60S ribosomal partial	541	5	1.21e-43	0.79	6	F:structural constituent of ribosome; C:cytosol; P:ribosome biogenesis; C:nucleolus; C:ribosome; P:translation		IPR002671 (PFAM); IPR002671 (PANTHER)
gi|659432904|gb|GAOM01007316.1|	60S ribosomal partial	850	5	1.14e-84	0.758	4	F:structural constituent of ribosome; P:ribosome biogenesis; C:ribosome; P:translation		Coil (COILS); IPR000196 (SMART); IPR015972 (G3DSA:1.10.1650.GENE3D); IPR000196 (PFAM); IPR015974 (G3DSA:1.10.1200.GENE3D); IPR015973 (G3DSA:1.20.5.GENE3D); PTHR10722 (PANTHER); IPR023638 (PROSITE_PATTERNS); IPR000196 (SUPERFAMILY)
gi|659432502|gb|GAOM01007718.1|	60S ribosomal partial	635	5	4.48e-106	0.93	6	F:protein binding; F:structural constituent of ribosome; P:signal transduction; P:ribosome biogenesis; C:ribosome; P:translation		G3DSA:3.10.20.10 (GENE3D); IPR023573 (PFAM); IPR021138 (PIRSF); PTHR10052:SF1 (PANTHER); PTHR10052 (PANTHER); IPR000488 (PROSITE_PROFILES); SSF160374 (SUPERFAMILY)
gi|659431443|gb|GAOM01008777.1|	60S ribosomal RPL37	334	5	1.72e-42	0.774	5	F:RNA binding; F:structural constituent of ribosome; P:ribosome biogenesis; C:ribosome; P:translation		IPR011331 (G3DSA:2.20.25.GENE3D); IPR001569 (PFAM); PTHR10768 (PANTHER); IPR001569 (PRODOM); IPR011332 (SUPERFAMILY)
gi|659438025|gb|GAOM01002197.1|	60S ribosome subunit biogenesis NIP7 homolog	711	5	1.72e-126	0.958	3	C:nucleus; F:RNA binding; P:ribosome assembly		IPR002478 (SMART); IPR005155 (PFAM); IPR016686 (PIRSF); IPR015947 (G3DSA:2.30.130.GENE3D); PTHR23415:SF4 (PANTHER); PTHR23415 (PANTHER); IPR002478 (PROSITE_PROFILES); SSF88802 (SUPERFAMILY); IPR015947 (SUPERFAMILY)
gi|659438180|gb|GAOM01002042.1|	6-phosphofructo-2-kinase fructose-2,6-bisphosphatase 1-like isoform X6	2082	5	0	0.986	5	F:ATP binding; P:mannose metabolic process; P:fructose 2,6-bisphosphate metabolic process; P:fructose metabolic process; F:6-phosphofructo-2-kinase activity	EC:2.7.1; EC:2.7.1.105	IPR003094 (PRINTS); IPR013078 (SMART); IPR013078 (PFAM); IPR027417 (G3DSA:3.40.50.GENE3D); IPR013079 (PFAM); IPR029033 (G3DSA:3.40.50.GENE3D); IPR003094 (PANTHER); PTHR10606:SF41 (PANTHER); IPR001345 (PROSITE_PATTERNS); TRANSMEMBRANE (PHOBIUS); NON_CYTOPLASMIC_DOMAIN (PHOBIUS); CYTOPLASMIC_DOMAIN (PHOBIUS); IPR027417 (SUPERFAMILY); IPR029033 (SUPERFAMILY)
gi|659427885|gb|GAOM01012333.1|	6-phosphofructo-2-kinase fructose-2,6-bisphosphatase isoform X2	2306	5	0	0.996	5	F:ATP binding; P:mannose metabolic process; P:fructose 2,6-bisphosphate metabolic process; P:fructose metabolic process; F:6-phosphofructo-2-kinase activity	EC:2.7.1; EC:2.7.1.105	IPR003094 (PRINTS); IPR013078 (SMART); IPR013078 (PFAM); IPR013079 (PFAM); IPR029033 (G3DSA:3.40.50.GENE3D); IPR027417 (G3DSA:3.40.50.GENE3D); IPR003094 (PANTHER); PTHR10606:SF41 (PANTHER); IPR001345 (PROSITE_PATTERNS); IPR029033 (SUPERFAMILY); IPR027417 (SUPERFAMILY)
gi|659426815|gb|GAOM01013403.1|	6-phosphofructo-2-kinase fructose-2,6-bisphosphatase isoform X3	2264	5	0	0.996	5	F:ATP binding; P:mannose metabolic process; P:fructose 2,6-bisphosphate metabolic process; P:fructose metabolic process; F:6-phosphofructo-2-kinase activity	EC:2.7.1; EC:2.7.1.105	IPR003094 (PRINTS); IPR013078 (SMART); IPR013078 (PFAM); IPR029033 (G3DSA:3.40.50.GENE3D); IPR013079 (PFAM); IPR027417 (G3DSA:3.40.50.GENE3D); IPR003094 (PANTHER); PTHR10606:SF41 (PANTHER); IPR001345 (PROSITE_PATTERNS); IPR029033 (SUPERFAMILY); IPR027417 (SUPERFAMILY)
gi|659439257|gb|GAOM01000965.1|	6-phosphofructo-2-kinase fructose-2,6-bisphosphatase-like	2797	5	0	0.844	6	F:ATP binding; P:mannose metabolic process; P:fructose 2,6-bisphosphate metabolic process; P:fructose metabolic process; P:carbohydrate phosphorylation; F:6-phosphofructo-2-kinase activity	EC:2.7.1; EC:2.7.1.105	IPR003094 (PRINTS); IPR013078 (SMART); IPR013079 (PFAM); IPR013078 (PFAM); IPR027417 (G3DSA:3.40.50.GENE3D); IPR029033 (G3DSA:3.40.50.GENE3D); PIRSF000709 (PIRSF); IPR003094 (PANTHER); IPR029033 (SUPERFAMILY); IPR027417 (SUPERFAMILY)
gi|659439922|gb|GAOM01000300.1|	6-phosphogluconate decarboxylating	2478	5	0	0.862	7	C:nucleus; P:pentose-phosphate shunt, oxidative branch; C:extracellular exosome; F:phosphogluconate dehydrogenase (decarboxylating) activity; P:pentose biosynthetic process; P:oxidation-reduction process; P:D-gluconate metabolic process	EC:1.1.1.44	IPR006183 (PRINTS); IPR006114 (SMART); IPR016040 (G3DSA:3.40.50.GENE3D); IPR006115 (PFAM); IPR006113 (TIGRFAM); IPR006114 (PFAM); IPR013328 (G3DSA:1.10.1040.GENE3D); PTHR11811:SF31 (PANTHER); PTHR11811 (PANTHER); IPR006184 (PROSITE_PATTERNS); IPR016040 (SUPERFAMILY); IPR008927 (SUPERFAMILY)
gi|659427527|gb|GAOM01012691.1|	6-phosphogluconate decarboxylating	2289	5	0	0.86	7	C:nucleus; P:pentose-phosphate shunt, oxidative branch; C:extracellular exosome; F:phosphogluconate dehydrogenase (decarboxylating) activity; P:pentose biosynthetic process; P:oxidation-reduction process; P:D-gluconate metabolic process	EC:1.1.1.44	IPR006183 (PRINTS); IPR006114 (SMART); IPR016040 (G3DSA:3.40.50.GENE3D); IPR006115 (PFAM); IPR006113 (TIGRFAM); IPR006114 (PFAM); IPR013328 (G3DSA:1.10.1040.GENE3D); PTHR11811:SF31 (PANTHER); PTHR11811 (PANTHER); IPR006184 (PROSITE_PATTERNS); IPR008927 (SUPERFAMILY); IPR016040 (SUPERFAMILY)
gi|659434611|gb|GAOM01005611.1|	6-phosphogluconate decarboxylating 1	389	5	1.34e-52	0.774	4	F:phosphogluconate dehydrogenase (decarboxylating) activity; P:pentose-phosphate shunt; P:oxidation-reduction process; P:D-gluconate metabolic process	EC:1.1.1.44	IPR006114 (SMART); IPR006114 (PFAM); IPR012284 (G3DSA:1.20.5.GENE3D); IPR013328 (G3DSA:1.10.1040.GENE3D); PTHR11811:SF31 (PANTHER); PTHR11811 (PANTHER); IPR008927 (SUPERFAMILY)
gi|659429944|gb|GAOM01010274.1|	6-phosphogluconate dehydrogenase	346	5	1.27e-61	0.892	6	F:NADP binding; P:pentose-phosphate shunt, oxidative branch; F:phosphogluconate dehydrogenase (decarboxylating) activity; C:cytosol; P:oxidation-reduction process; P:D-gluconate metabolic process	EC:1.1.1.44	IPR013328 (G3DSA:1.10.1040.GENE3D); IPR006114 (PFAM); IPR016040 (G3DSA:3.40.50.GENE3D); PTHR11811 (PANTHER); PTHR11811:SF31 (PANTHER); IPR008927 (SUPERFAMILY)
gi|659429585|gb|GAOM01010633.1|	6-phosphogluconate dehydrogenase	492	5	9.91e-96	0.946	6	F:NADP binding; P:pentose-phosphate shunt, oxidative branch; F:phosphogluconate dehydrogenase (decarboxylating) activity; C:cytosol; P:oxidation-reduction process; P:D-gluconate metabolic process	EC:1.1.1.44	IPR006183 (PRINTS); IPR006114 (SMART); IPR013328 (G3DSA:1.10.1040.GENE3D); IPR006114 (PFAM); PTHR11811 (PANTHER); PTHR11811:SF31 (PANTHER); IPR006184 (PROSITE_PATTERNS); IPR008927 (SUPERFAMILY)
gi|659429163|gb|GAOM01011055.1|	6-phosphogluconate dehydrogenase	319	5	2.38e-47	0.98	6	F:NADP binding; P:pentose-phosphate shunt, oxidative branch; F:phosphogluconate dehydrogenase (decarboxylating) activity; C:cytosol; P:oxidation-reduction process; P:D-gluconate metabolic process	EC:1.1.1.44	IPR006114 (PFAM); IPR012284 (G3DSA:1.20.5.GENE3D); PTHR11811:SF31 (PANTHER); PTHR11811 (PANTHER); IPR008927 (SUPERFAMILY)
gi|659436514|gb|GAOM01003708.1|	6-phosphogluconolactonase	926	5	1.52e-162	0.81	3	P:carbohydrate metabolic process; P:pentose-phosphate shunt; F:6-phosphogluconolactonase activity	EC:3.1.1.31; EC:3.1.1.1	IPR006148 (PFAM); G3DSA:3.40.50.1360 (GENE3D); IPR005900 (TIGRFAM); PTHR11054 (PANTHER); SSF100950 (SUPERFAMILY)
gi|659435515|gb|GAOM01004707.1|	6-pyruvoyl tetrahydrobiopterin synthase	604	5	1.19e-82	0.812	6	F:nucleotide binding; F:nucleic acid binding; F:6-pyruvoyltetrahydropterin synthase activity; P:tetrahydrobiopterin biosynthetic process; F:metal ion binding; P:folic acid biosynthetic process	EC:4.2.3.12	IPR007115 (PFAM); IPR007115 (TIGRFAM); G3DSA:3.30.479.10 (GENE3D); PTHR12589:SF1 (PANTHER); IPR007115 (PANTHER); IPR022470 (PROSITE_PATTERNS); IPR022469 (PROSITE_PATTERNS); SSF55620 (SUPERFAMILY)
gi|659426321|gb|GAOM01013895.1|	7,8-dihydro-8-oxoguanine triphosphatase-like	1581	5	3.81e-176	0.698	3	F:nucleic acid binding; P:DNA repair; F:8-oxo-7,8-dihydroguanosine triphosphate pyrophosphatase activity	EC:3.6.1; EC:3.6.1.19	IPR003563 (PRINTS); IPR000086 (PFAM); IPR015797 (G3DSA:3.90.79.GENE3D); PTHR22769 (PANTHER); PTHR22769:SF20 (PANTHER); IPR020084 (PROSITE_PATTERNS); IPR000086 (PROSITE_PROFILES); IPR015797 (SUPERFAMILY)
gi|659426877|gb|GAOM01013341.1|	70 kDa peptidyl-prolyl isomerase-like	1986	5	2.64e-135	0.522	1	F:protein binding		IPR019734 (SMART); IPR011990 (G3DSA:1.25.40.GENE3D); IPR023566 (PANTHER); IPR013026 (PROSITE_PROFILES); IPR011990 (SUPERFAMILY)
gi|659425442|gb|GAOM01014774.1|	70-kDa heat shock partial	267	5	8.94e-39	0.878	19	F:ATPase activity; P:RNA splicing; P:chaperone-mediated protein transport involved in chaperone-mediated autophagy; P:chaperone-mediated autophagy translocation complex disassembly; C:spliceosomal complex; C:Prp19 complex; P:mRNA processing; C:nucleolus; P:protein refolding; C:lysosomal membrane; C:plasma membrane; P:cellular protein complex disassembly; P:regulation of protein complex stability;…	EC:3.6.1; EC:3.6.1.3; EC:3.6.1.15	IPR029047 (G3DSA:2.60.34.GENE3D); IPR013126 (PFAM); PTHR19375 (PANTHER); PTHR19375:SF150 (PANTHER); IPR029047 (SUPERFAMILY)
gi|659433854|gb|GAOM01006368.1|	72 kDa inositol polyphosphate 5-phosphatase	1898	5	0	0.742	2	F:DNA binding; P:phosphatidylinositol dephosphorylation		IPR000300 (SMART); IPR005135 (G3DSA:3.60.10.GENE3D); PTHR11200 (PANTHER); PTHR11200:SF165 (PANTHER); SignalP-TM (SIGNALP_GRAM_POSITIVE); IPR005135 (SUPERFAMILY)
gi|659435811|gb|GAOM01004411.1|	7-methylguanosine phosphate-specific 5 -nucleotidase	1572	5	0	0.916	6	F:magnesium ion binding; P:acyl-carrier-protein biosynthetic process; C:cytoplasm; F:5'-nucleotidase activity; P:dephosphorylation; F:N-acetyltransferase activity	EC:3.1; EC:3.1.3.41; EC:3.1.3.5; EC:3.1.3.31; EC:2.3.1	IPR023214 (G3DSA:3.40.50.GENE3D); IPR006434 (PFAM); PTHR13045 (PANTHER); IPR023214 (SUPERFAMILY)
gi|659426327|gb|GAOM01013889.1|	7SK snRNA methylphosphate capping enzyme	945	5	1.29e-165	0.86	2	F:methyltransferase activity; P:methylation		IPR029063 (G3DSA:3.40.50.GENE3D); PF13649 (PFAM); IPR010675 (PFAM); PTHR12315 (PANTHER); PTHR12315:SF0 (PANTHER); IPR024160 (PROSITE_PROFILES); IPR029063 (SUPERFAMILY)
gi|659424460|gb|GAOM01015756.1|	7SK snRNA methylphosphate capping enzyme	390	5	1.23e-30	0.794	2	F:methyltransferase activity; P:methylation		IPR029063 (G3DSA:3.40.50.GENE3D); PTHR12315 (PANTHER); PTHR12315:SF0 (PANTHER); IPR024160 (PROSITE_PROFILES); IPR029063 (SUPERFAMILY)
gi|659436622|gb|GAOM01003600.1|	85 88 kDa calcium-independent phospholipase A2	2532	5	0	0.798	9	C:nucleus; F:DNA binding; F:protein binding; P:histone lysine methylation; P:lipid metabolic process; F:histone-lysine N-methyltransferase activity; P:regulation of transcription, DNA-templated; C:chromosome; P:lysine catabolic process	EC:2.1.1.43; EC:2.1.1	IPR002110 (SMART); IPR020683 (G3DSA:1.25.40.GENE3D); G3DSA:3.40.1090.10 (GENE3D); IPR020683 (PFAM); IPR002641 (PFAM); PF13637 (PFAM); PTHR24139:SF34 (PANTHER); PTHR24139 (PANTHER); IPR002110 (PROSITE_PROFILES); IPR002110 (PROSITE_PROFILES); IPR002110 (PROSITE_PROFILES); IPR020683 (PROSITE_PROFILES); IPR016035 (SUPERFAMILY); IPR020683 (SUPERFAMILY)
gi|659438684|gb|GAOM01001538.1|	8-oxo-dGDP phosphatase NUDT18	1675	5	0	0.814	1	F:hydrolase activity		IPR020476 (PRINTS); IPR000086 (PFAM); IPR015797 (G3DSA:3.90.79.GENE3D); PTHR22769 (PANTHER); PTHR22769:SF40 (PANTHER); IPR000086 (PROSITE_PROFILES); IPR015797 (SUPERFAMILY)
gi|659427455|gb|GAOM01012763.1|	A disintegrin and metallo ase with thrombospondin motifs 1 isoform X2	2353	5	0	0.872	1	F:metallopeptidase activity		IPR024079 (G3DSA:3.40.390.GENE3D); PTHR13723 (PANTHER); NON_CYTOPLASMIC_DOMAIN (PHOBIUS); CYTOPLASMIC_DOMAIN (PHOBIUS); TRANSMEMBRANE (PHOBIUS); TRANSMEMBRANE (PHOBIUS); CYTOPLASMIC_DOMAIN (PHOBIUS); TRANSMEMBRANE (PHOBIUS); CYTOPLASMIC_DOMAIN (PHOBIUS); TRANSMEMBRANE (PHOBIUS); NON_CYTOPLASMIC_DOMAIN (PHOBIUS); SSF55486 (SUPERFAMILY); TMhelix (TMHMM)
gi|659426792|gb|GAOM01013426.1|	A disintegrin and metallo ase with thrombospondin motifs 1 isoform X3	2114	5	0	0.884	2	P:proteolysis; F:metalloendopeptidase activity	EC:3.4.24	IPR024079 (G3DSA:3.40.390.GENE3D); PTHR13723 (PANTHER); PTHR13723:SF196 (PANTHER); IPR001590 (PROSITE_PROFILES); SSF55486 (SUPERFAMILY)
gi|659436160|gb|GAOM01004062.1|	A disintegrin and metallo ase with thrombospondin motifs 14-like isoform X2	1168	5	0	0.808	3	F:zinc ion binding; P:proteolysis; F:metalloendopeptidase activity	EC:3.4.24	PF13574 (PFAM); IPR024079 (G3DSA:3.40.390.GENE3D); G3DSA:2.20.100.10 (GENE3D); PTHR13723 (PANTHER); PTHR13723:SF193 (PANTHER); IPR001590 (PROSITE_PROFILES); IPR000884 (PROSITE_PROFILES); SSF55486 (SUPERFAMILY); IPR000884 (SUPERFAMILY)
gi|659423496|gb|GAOM01016714.1|	A disintegrin and metallo ase with thrombospondin motifs 14-like isoform X2	293	5	9.9e-59	0.876	3	F:zinc ion binding; P:proteolysis; F:metalloendopeptidase activity	EC:3.4.24	IPR024079 (G3DSA:3.40.390.GENE3D); PTHR13723 (PANTHER); PTHR13723:SF191 (PANTHER); SSF55486 (SUPERFAMILY)
gi|659422886|gb|GAOM01017324.1|	A disintegrin and metallo ase with thrombospondin motifs 14-like isoform X2	338	3	3.79e-71	0.9667	3	F:zinc ion binding; P:proteolysis; F:metalloendopeptidase activity	EC:3.4.24	no IPS match
gi|659420163|gb|GAOM01020035.1|	A disintegrin and metallo ase with thrombospondin motifs 14-like isoform X2	354	3	1.44e-49	0.8867	3	F:zinc ion binding; P:proteolysis; F:metalloendopeptidase activity	EC:3.4.24	SIGNAL_PEPTIDE_N_REGION (PHOBIUS); SIGNAL_PEPTIDE (PHOBIUS); SIGNAL_PEPTIDE_H_REGION (PHOBIUS); NON_CYTOPLASMIC_DOMAIN (PHOBIUS); SIGNAL_PEPTIDE_C_REGION (PHOBIUS); SignalP-noTM (SIGNALP_EUK)
gi|659438106|gb|GAOM01002116.1|	A disintegrin and metallo ase with thrombospondin motifs 16-like	1075	4	2.44e-33	0.9525				no IPS match
gi|659436689|gb|GAOM01003533.1|	A disintegrin and metallo ase with thrombospondin motifs 18 isoform X1	2842	5	0	0.84	8	F:GTP binding; F:zinc ion binding; F:GTPase activity; P:proteolysis; P:adenylate cyclase-modulating G-protein coupled receptor signaling pathway; F:G-protein beta/gamma-subunit complex binding; F:metalloendopeptidase activity; F:signal transducer activity	EC:3.4.24; EC:3.6.1; EC:3.6.1.15	IPR024079 (G3DSA:3.40.390.GENE3D); G3DSA:2.20.100.10 (GENE3D); IPR002870 (PFAM); IPR001590 (PFAM); PTHR13723:SF193 (PANTHER); PTHR13723 (PANTHER); IPR001590 (PROSITE_PROFILES); IPR000884 (PROSITE_PROFILES); SSF55486 (SUPERFAMILY); IPR000884 (SUPERFAMILY)
gi|659435983|gb|GAOM01004239.1|	A disintegrin and metallo ase with thrombospondin motifs 20-like	4761	5	0	0.714	4	F:zinc ion binding; P:proteolysis; F:metalloendopeptidase activity; C:proteinaceous extracellular matrix	EC:3.4.24	IPR013273 (PRINTS); IPR000884 (SMART); IPR010294 (PFAM); IPR024079 (G3DSA:3.40.390.GENE3D); IPR002870 (PFAM); G3DSA:2.20.100.10 (GENE3D); IPR001590 (PFAM); IPR000884 (PFAM); PTHR13723:SF176 (PANTHER); PTHR13723 (PANTHER); PTHR13723:SF176 (PANTHER); PTHR13723 (PANTHER); SIGNAL_PEPTIDE (PHOBIUS); SIGNAL_PEPTIDE_H_REGION (PHOBIUS); SIGNAL_PEPTIDE_C_REGION (PHOBIUS); NON_CYTOPLASMIC_DOMAIN (PHOBIUS);…
gi|659425116|gb|GAOM01015100.1|	A disintegrin and metallo ase with thrombospondin motifs 3-like	342	5	5.23e-43	0.82	3	F:zinc ion binding; P:proteolysis; F:metalloendopeptidase activity	EC:3.4.24	no IPS match
gi|659431645|gb|GAOM01008575.1|	A disintegrin and metallo ase with thrombospondin motifs 9	739	5	4.7e-166	0.782	2	F:zinc ion binding; F:metalloendopeptidase activity	EC:3.4.24	IPR012314 (PFAM); PTHR13723 (PANTHER); PTHR13723:SF165 (PANTHER); IPR012314 (PROSITE_PROFILES)
gi|659425808|gb|GAOM01014408.1|	AAEL000054- partial	2168	5	0	0.784	2	F:zinc ion binding; F:protein binding		IPR001965 (SMART); PF13771 (PFAM); IPR013083 (G3DSA:3.30.40.GENE3D); IPR019787 (PFAM); IPR013083 (G3DSA:3.30.40.GENE3D); PTHR22884:SF341 (PANTHER); PTHR22884 (PANTHER); PTHR22884:SF341 (PANTHER); PTHR22884 (PANTHER); IPR019787 (PROSITE_PROFILES); IPR019787 (PROSITE_PROFILES); IPR011011 (SUPERFAMILY); IPR011011 (SUPERFAMILY)
gi|659420235|gb|GAOM01019963.1|	AAEL001837- partial	323	5	5.77e-62	0.762	2	C:extracellular region; F:carboxylic ester hydrolase activity	EC:3.1.1.1	IPR029058 (G3DSA:3.40.50.GENE3D); IPR000734 (PANTHER); PTHR11610:SF98 (PANTHER); IPR029058 (SUPERFAMILY)
gi|659420974|gb|GAOM01019224.1|	AAEL002070- partial	381	5	1.79e-69	0.76	3	C:extracellular space; P:regulation of autophagy; C:integral component of membrane		Coil (COILS); Coil (COILS); IPR027881 (PFAM)
gi|659430614|gb|GAOM01009604.1|	AAEL002894- partial	415	5	1.36e-61	0.762	3	F:G-protein coupled receptor activity; P:G-protein coupled receptor signaling pathway; C:integral component of membrane		IPR000276 (PRINTS); IPR000276 (PFAM); G3DSA:1.20.1070.10 (GENE3D); PTHR24246 (PANTHER); PTHR24246:SF27 (PANTHER); IPR000276 (PROSITE_PATTERNS); TRANSMEMBRANE (PHOBIUS); NON_CYTOPLASMIC_DOMAIN (PHOBIUS); TRANSMEMBRANE (PHOBIUS); NON_CYTOPLASMIC_DOMAIN (PHOBIUS); TRANSMEMBRANE (PHOBIUS); CYTOPLASMIC_DOMAIN (PHOBIUS); NON_CYTOPLASMIC_DOMAIN (PHOBIUS); TRANSMEMBRANE (PHOBIUS); CYTOPLASMIC_DOMAIN (PHO…
gi|659428683|gb|GAOM01011535.1|	AAEL002894- partial	261	5	8.31e-53	0.92	3	F:G-protein coupled receptor activity; P:G-protein coupled receptor signaling pathway; C:integral component of membrane		G3DSA:1.20.1070.10 (GENE3D); PTHR24249:SF225 (PANTHER); PTHR24249 (PANTHER); SSF81321 (SUPERFAMILY)
gi|659433173|gb|GAOM01007047.1|	AAEL006298- partial	812	5	1.76e-150	0.63	1	C:nucleus		IPR003888 (PFAM); IPR003889 (PFAM); PTHR22715 (PANTHER); PTHR22715:SF0 (PANTHER); IPR003889 (PROSITE_PROFILES); IPR003888 (PROSITE_PROFILES)
gi|659437817|gb|GAOM01002405.1|	AAEL009364- partial	1984	5	0	0.86	4	F:ATP binding; P:serine family amino acid metabolic process; F:protein serine/threonine kinase activity; P:protein phosphorylation	EC:2.7.11	IPR000719 (SMART); IPR000719 (PFAM); G3DSA:1.10.510.10 (GENE3D); G3DSA:3.30.200.20 (GENE3D); PTHR24056 (PANTHER); PTHR24056:SF39 (PANTHER); PTHR24056:SF39 (PANTHER); PTHR24056 (PANTHER); PTHR24056:SF39 (PANTHER); PTHR24056 (PANTHER); IPR008271 (PROSITE_PATTERNS); IPR017441 (PROSITE_PATTERNS); IPR000719 (PROSITE_PROFILES); IPR011009 (SUPERFAMILY)
gi|659433641|gb|GAOM01006581.1|	AAEL010476- partial	844	5	9.15e-105	0.768				PTHR19316:SF6 (PANTHER); PTHR19316 (PANTHER); CYTOPLASMIC_DOMAIN (PHOBIUS); NON_CYTOPLASMIC_DOMAIN (PHOBIUS); TRANSMEMBRANE (PHOBIUS); TMhelix (TMHMM)
gi|659422704|gb|GAOM01017494.1|	AAEL013469- partial	448	5	1.6e-97	0.818	11	F:valine-tRNA ligase activity; P:isoleucine biosynthetic process; F:ATP binding; P:valyl-tRNA aminoacylation; P:regulation of translational fidelity; P:signal transduction; P:valine biosynthetic process; P:leucine biosynthetic process; F:aminoacyl-tRNA editing activity; C:extracellular region; F:hormone activity	EC:6.1.1; EC:6.1.1.9; EC:3.1.1.1	IPR002303 (PRINTS); IPR014729 (G3DSA:3.40.50.GENE3D); IPR002300 (PFAM); PTHR11946 (PANTHER); IPR002303 (PTHR11946:PANTHER); SSF52374 (SUPERFAMILY)
gi|659430082|gb|GAOM01010136.1|	AAR2 homolog	764	5	7.29e-143	0.752	2	P:mitochondrial pyruvate transport; C:mitochondrial inner membrane		IPR007946 (PFAM); IPR007946 (PANTHER)
gi|659421095|gb|GAOM01019103.1|	AAR2 homolog	382	5	2e-45	0.708	2	P:mitochondrial pyruvate transport; C:mitochondrial inner membrane		no IPS match
gi|659438506|gb|GAOM01001716.1|	aarF domain-containing kinase 4	2107	5	0	0.774				Coil (COILS); IPR004147 (PFAM); PTHR10566 (PANTHER); PTHR10566:SF65 (PANTHER); IPR011009 (SUPERFAMILY)
gi|659437244|gb|GAOM01002978.1|	AATF- partial	1072	5	0	0.784	1	C:nucleus		IPR025160 (PFAM); IPR012617 (PFAM); PTHR15565 (PANTHER); PTHR15565:SF0 (PANTHER)
gi|659428278|gb|GAOM01011940.1|	ABC ABC-F GCN-EF3 type	248	5	3.71e-32	0.846	2	F:ATPase activity; F:ATP binding	EC:3.6.1; EC:3.6.1.3; EC:3.6.1.15	IPR011989 (G3DSA:1.25.10.GENE3D); PTHR19211 (PANTHER); IPR015688 (PTHR19211:PANTHER)
gi|659428726|gb|GAOM01011492.1|	ABC transporter domain-containing	211	5	1.86e-23	0.852	5	F:ATPase activity; F:ATP binding; P:regulation of translational elongation; F:translation elongation factor activity; C:ribosome	EC:3.6.1; EC:3.6.1.3; EC:3.6.1.15	no IPS match
gi|659429231|gb|GAOM01010987.1|	ABC transporter F family member 4-like	438	1	5.81e-51	0.83				SIGNAL_PEPTIDE_C_REGION (PHOBIUS); NON_CYTOPLASMIC_DOMAIN (PHOBIUS); SIGNAL_PEPTIDE_N_REGION (PHOBIUS); SIGNAL_PEPTIDE (PHOBIUS); SIGNAL_PEPTIDE_H_REGION (PHOBIUS); SignalP-noTM (SIGNALP_EUK)
gi|659438443|gb|GAOM01001779.1|	ABC transporter F family member 4-like isoform X1	746	3	3.73e-19	0.5533				SIGNAL_PEPTIDE_H_REGION (PHOBIUS); SIGNAL_PEPTIDE (PHOBIUS); SIGNAL_PEPTIDE_C_REGION (PHOBIUS); NON_CYTOPLASMIC_DOMAIN (PHOBIUS); SIGNAL_PEPTIDE_N_REGION (PHOBIUS); SignalP-noTM (SIGNALP_EUK); TMhelix (TMHMM)
gi|659437475|gb|GAOM01002747.1|	ABC transporter F family member 4-like isoform X1	1855	3	2.59e-177	0.67				no IPS match
gi|659425381|gb|GAOM01014835.1|	ABC transporter F family member 4-like isoform X2	600	5	6.57e-54	0.916				no IPS match
gi|659439477|gb|GAOM01000745.1|	ABC transporter G family member 23	3159	5	0	0.666	4	F:ATPase activity; F:ATP binding; F:transferase activity, transferring hexosyl groups; C:integral component of membrane	EC:3.6.1; EC:3.6.1.3; EC:3.6.1.15	IPR003593 (SMART); IPR027417 (G3DSA:3.40.50.GENE3D); PF12698 (PFAM); IPR003439 (PFAM); PTHR24220:SF0 (PANTHER); PTHR24220 (PANTHER); IPR017871 (PROSITE_PATTERNS); NON_CYTOPLASMIC_DOMAIN (PHOBIUS); CYTOPLASMIC_DOMAIN (PHOBIUS); CYTOPLASMIC_DOMAIN (PHOBIUS); NON_CYTOPLASMIC_DOMAIN (PHOBIUS); CYTOPLASMIC_DOMAIN (PHOBIUS); TRANSMEMBRANE (PHOBIUS); TRANSMEMBRANE (PHOBIUS); TRANSMEMBRANE (PHOBIUS); TRA…
gi|659438074|gb|GAOM01002148.1|	ABC transporter G family member 23	2485	5	0	0.882	4	F:ATPase activity; F:ATP binding; C:integral component of membrane; P:transport	EC:3.6.1; EC:3.6.1.3; EC:3.6.1.15	IPR003593 (SMART); IPR003439 (PFAM); PF12698 (PFAM); IPR027417 (G3DSA:3.40.50.GENE3D); PTHR24220:SF417 (PANTHER); PTHR24220 (PANTHER); TRANSMEMBRANE (PHOBIUS); TRANSMEMBRANE (PHOBIUS); NON_CYTOPLASMIC_DOMAIN (PHOBIUS); TRANSMEMBRANE (PHOBIUS); NON_CYTOPLASMIC_DOMAIN (PHOBIUS); TRANSMEMBRANE (PHOBIUS); CYTOPLASMIC_DOMAIN (PHOBIUS); NON_CYTOPLASMIC_DOMAIN (PHOBIUS); CYTOPLASMIC_DOMAIN (PHOBIUS); TR…
gi|659437822|gb|GAOM01002400.1|	ABC transporter G family member 23	2949	5	0	0.854	10	F:ATPase activity; F:ATP binding; C:postsynaptic membrane; P:ion transmembrane transport; C:integral component of membrane; C:cell junction; P:chemical synaptic transmission; P:ionotropic glutamate receptor signaling pathway; F:ionotropic glutamate receptor activity; F:extracellular-glutamate-gated ion channel activity	EC:3.6.1; EC:3.6.1.3; EC:3.6.1.15	IPR003593 (SMART); PF12698 (PFAM); IPR027417 (G3DSA:3.40.50.GENE3D); IPR003439 (PFAM); PTHR24220:SF417 (PANTHER); PTHR24220 (PANTHER); IPR017871 (PROSITE_PATTERNS); CYTOPLASMIC_DOMAIN (PHOBIUS); TRANSMEMBRANE (PHOBIUS); TRANSMEMBRANE (PHOBIUS); TRANSMEMBRANE (PHOBIUS); TRANSMEMBRANE (PHOBIUS); CYTOPLASMIC_DOMAIN (PHOBIUS); NON_CYTOPLASMIC_DOMAIN (PHOBIUS); CYTOPLASMIC_DOMAIN (PHOBIUS); NON_CYTOPL…
gi|659437305|gb|GAOM01002917.1|	ABC transporter G family member 23	2239	5	0	0.758	4	F:ATPase activity; F:ATP binding; C:integral component of membrane; P:transport	EC:3.6.1; EC:3.6.1.3; EC:3.6.1.15	IPR003593 (SMART); IPR003439 (PFAM); PF12698 (PFAM); IPR027417 (G3DSA:3.40.50.GENE3D); PTHR24220 (PANTHER); PTHR24220:SF0 (PANTHER); IPR017871 (PROSITE_PATTERNS); CYTOPLASMIC_DOMAIN (PHOBIUS); NON_CYTOPLASMIC_DOMAIN (PHOBIUS); CYTOPLASMIC_DOMAIN (PHOBIUS); CYTOPLASMIC_DOMAIN (PHOBIUS); TRANSMEMBRANE (PHOBIUS); TRANSMEMBRANE (PHOBIUS); CYTOPLASMIC_DOMAIN (PHOBIUS); TRANSMEMBRANE (PHOBIUS); TRANSME…
gi|659433719|gb|GAOM01006503.1|	ABC transporter G family member 23	2603	5	0	0.768	6	F:nucleic acid binding; F:ATPase activity; F:ATP binding; C:integral component of membrane; F:protein dimerization activity; P:transport	EC:3.6.1; EC:3.6.1.3; EC:3.6.1.15	IPR003593 (SMART); IPR003439 (PFAM); IPR027417 (G3DSA:3.40.50.GENE3D); PF12698 (PFAM); PTHR24220 (PANTHER); PTHR24220:SF0 (PANTHER); IPR017871 (PROSITE_PATTERNS); TRANSMEMBRANE (PHOBIUS); TRANSMEMBRANE (PHOBIUS); NON_CYTOPLASMIC_DOMAIN (PHOBIUS); NON_CYTOPLASMIC_DOMAIN (PHOBIUS); NON_CYTOPLASMIC_DOMAIN (PHOBIUS); TRANSMEMBRANE (PHOBIUS); TRANSMEMBRANE (PHOBIUS); CYTOPLASMIC_DOMAIN (PHOBIUS); CYTO…
gi|659433458|gb|GAOM01006764.1|	ABC transporter G family member 23	884	5	1.02e-128	0.714	3	F:ATPase activity; F:ATP binding; C:integral component of membrane	EC:3.6.1; EC:3.6.1.3; EC:3.6.1.15	IPR013525 (PFAM); TRANSMEMBRANE (PHOBIUS); NON_CYTOPLASMIC_DOMAIN (PHOBIUS); NON_CYTOPLASMIC_DOMAIN (PHOBIUS); TRANSMEMBRANE (PHOBIUS); TRANSMEMBRANE (PHOBIUS); CYTOPLASMIC_DOMAIN (PHOBIUS); TRANSMEMBRANE (PHOBIUS); CYTOPLASMIC_DOMAIN (PHOBIUS); CYTOPLASMIC_DOMAIN (PHOBIUS); NON_CYTOPLASMIC_DOMAIN (PHOBIUS); TRANSMEMBRANE (PHOBIUS); TMhelix (TMHMM); TMhelix (TMHMM); TMhelix (TMHMM); TMhelix (TMHM…
gi|659420782|gb|GAOM01019416.1|	ABC transporter G family member 23	201	5	4.58e-23	0.758	4	F:nucleotide binding; C:integral component of membrane; F:copper ion transmembrane transporter activity; P:copper ion transmembrane transport		SIGNAL_PEPTIDE (PHOBIUS); NON_CYTOPLASMIC_DOMAIN (PHOBIUS); SIGNAL_PEPTIDE_C_REGION (PHOBIUS); SIGNAL_PEPTIDE_H_REGION (PHOBIUS); SIGNAL_PEPTIDE_N_REGION (PHOBIUS); SignalP-noTM (SIGNALP_EUK); TMhelix (TMHMM)
gi|659437148|gb|GAOM01003074.1|	ABC transporter G family member 23-like	1212	5	0	0.842	3	F:ATPase activity; F:ATP binding; C:integral component of membrane	EC:3.6.1; EC:3.6.1.3; EC:3.6.1.15	no IPS match
gi|659425270|gb|GAOM01014946.1|	ABC transporter G family member 23-like	1142	5	0	0.774	3	F:ATPase activity; F:ATP binding; C:integral component of membrane	EC:3.6.1; EC:3.6.1.3; EC:3.6.1.15	IPR013525 (PFAM); NON_CYTOPLASMIC_DOMAIN (PHOBIUS); CYTOPLASMIC_DOMAIN (PHOBIUS); CYTOPLASMIC_DOMAIN (PHOBIUS); TRANSMEMBRANE (PHOBIUS); TRANSMEMBRANE (PHOBIUS); NON_CYTOPLASMIC_DOMAIN (PHOBIUS); TRANSMEMBRANE (PHOBIUS); TRANSMEMBRANE (PHOBIUS); NON_CYTOPLASMIC_DOMAIN (PHOBIUS); CYTOPLASMIC_DOMAIN (PHOBIUS); TRANSMEMBRANE (PHOBIUS); TMhelix (TMHMM); TMhelix (TMHMM); TMhelix (TMHMM); TMhelix (TMHM…
gi|659421770|gb|GAOM01018428.1|	ABC transporter G family member 23-like	271	5	4.46e-45	0.858	5	F:ATPase activity; F:ATP binding; C:integral component of membrane; F:copper ion transmembrane transporter activity; P:copper ion transmembrane transport	EC:3.6.1; EC:3.6.1.3; EC:3.6.1.15	IPR027417 (G3DSA:3.40.50.GENE3D); PTHR24220:SF0 (PANTHER); PTHR24220 (PANTHER); IPR027417 (SUPERFAMILY)
gi|659421215|gb|GAOM01018983.1|	ABC transporter G family member 23-like	402	5	1.96e-63	0.86	5	F:ATPase activity; F:ATP binding; C:integral component of membrane; F:copper ion transmembrane transporter activity; P:copper ion transmembrane transport	EC:3.6.1; EC:3.6.1.3; EC:3.6.1.15	IPR027417 (G3DSA:3.40.50.GENE3D); IPR003439 (PFAM); PTHR24220:SF0 (PANTHER); PTHR24220 (PANTHER); IPR027417 (SUPERFAMILY)
gi|659438184|gb|GAOM01002038.1|	ABC transporter G family member 23-like isoform X1	2260	5	0	0.882	5	F:ATPase activity; F:ATP binding; C:integral component of membrane; F:copper ion transmembrane transporter activity; P:copper ion transmembrane transport	EC:3.6.1; EC:3.6.1.3; EC:3.6.1.15	IPR003593 (SMART); PF12698 (PFAM); IPR027417 (G3DSA:3.40.50.GENE3D); IPR003439 (PFAM); PTHR24220:SF0 (PANTHER); PTHR24220 (PANTHER); IPR017871 (PROSITE_PATTERNS); NON_CYTOPLASMIC_DOMAIN (PHOBIUS); TRANSMEMBRANE (PHOBIUS); TRANSMEMBRANE (PHOBIUS); TRANSMEMBRANE (PHOBIUS); TRANSMEMBRANE (PHOBIUS); NON_CYTOPLASMIC_DOMAIN (PHOBIUS); CYTOPLASMIC_DOMAIN (PHOBIUS); CYTOPLASMIC_DOMAIN (PHOBIUS); CYTOPLAS…
gi|659439150|gb|GAOM01001072.1|	ABC transporter G family member 9 isoform X1	3092	5	0	0.89	4	F:ATPase activity; F:ATP binding; F:zinc ion binding; C:integral component of membrane	EC:3.6.1; EC:3.6.1.3; EC:3.6.1.15	IPR003593 (SMART); IPR013525 (PFAM); IPR027417 (G3DSA:3.40.50.GENE3D); IPR003439 (PFAM); PTHR19241:SF228 (PANTHER); PTHR19241 (PANTHER); IPR017871 (PROSITE_PATTERNS); NON_CYTOPLASMIC_DOMAIN (PHOBIUS); NON_CYTOPLASMIC_DOMAIN (PHOBIUS); CYTOPLASMIC_DOMAIN (PHOBIUS); TRANSMEMBRANE (PHOBIUS); TRANSMEMBRANE (PHOBIUS); IPR003439 (PROSITE_PROFILES); IPR027417 (SUPERFAMILY)
gi|659432571|gb|GAOM01007649.1|	ABHD1-like isoform X1	1270	5	0	0.882	2	C:membrane; C:integral component of membrane		IPR012020 (PIRSF); IPR029058 (G3DSA:3.40.50.GENE3D); IPR022742 (PFAM); PTHR10794:SF60 (PANTHER); PTHR10794 (PANTHER); NON_CYTOPLASMIC_DOMAIN (PHOBIUS); CYTOPLASMIC_DOMAIN (PHOBIUS); TRANSMEMBRANE (PHOBIUS); IPR029058 (SUPERFAMILY); TMhelix (TMHMM)
gi|659434623|gb|GAOM01005599.1|	abhydrolase domain-containing 16A isoform X1	1564	5	0	0.846	1	C:integral component of membrane		IPR029058 (G3DSA:3.40.50.GENE3D); IPR000073 (PFAM); PTHR12277:SF72 (PANTHER); PTHR12277 (PANTHER); TRANSMEMBRANE (PHOBIUS); TRANSMEMBRANE (PHOBIUS); NON_CYTOPLASMIC_DOMAIN (PHOBIUS); CYTOPLASMIC_DOMAIN (PHOBIUS); TRANSMEMBRANE (PHOBIUS); CYTOPLASMIC_DOMAIN (PHOBIUS); NON_CYTOPLASMIC_DOMAIN (PHOBIUS); IPR029058 (SUPERFAMILY); TMhelix (TMHMM); TMhelix (TMHMM); TMhelix (TMHMM)
gi|659438487|gb|GAOM01001735.1|	abhydrolase domain-containing 2 isoform X2	1993	5	0	0.81	5	F:hydrolase activity, acting on carbon-nitrogen (but not peptide) bonds; P:carbohydrate metabolic process; F:chitin binding; P:chitin metabolic process; C:extracellular region		IPR029058 (G3DSA:3.40.50.GENE3D); IPR012020 (PIRSF); IPR000073 (PFAM); PTHR10794 (PANTHER); PTHR10794:SF45 (PANTHER); SIGNAL_PEPTIDE_N_REGION (PHOBIUS); SIGNAL_PEPTIDE_H_REGION (PHOBIUS); NON_CYTOPLASMIC_DOMAIN (PHOBIUS); SIGNAL_PEPTIDE (PHOBIUS); SIGNAL_PEPTIDE_C_REGION (PHOBIUS); SignalP-noTM (SIGNALP_EUK); IPR029058 (SUPERFAMILY)
gi|659438305|gb|GAOM01001917.1|	abhydrolase domain-containing 4	1312	5	0	0.824	1	C:integral component of membrane		IPR000073 (PRINTS); IPR029058 (G3DSA:3.40.50.GENE3D); IPR000073 (PFAM); PTHR10992 (PANTHER); PTHR10992:SF836 (PANTHER); IPR029058 (SUPERFAMILY)
gi|659436772|gb|GAOM01003450.1|	abl interactor 2	1719	5	0	0.674	2	F:protein binding; C:cytoplasm		PR00499 (PRINTS); IPR001452 (PRINTS); IPR001452 (SMART); G3DSA:2.30.30.40 (GENE3D); IPR012849 (PFAM); IPR001452 (PFAM); IPR028457 (PANTHER); PTHR10460:SF0 (PANTHER); IPR028457 (PANTHER); IPR000727 (PROSITE_PROFILES); IPR001452 (PROSITE_PROFILES); IPR001452 (SUPERFAMILY)
gi|659431472|gb|GAOM01008748.1|	abnormal cell migration 10 isoform X1	249	2	3.49e-18	0.975				no IPS match
gi|659424828|gb|GAOM01015388.1|	abnormal spindle	442	5	4.08e-21	0.904	1	P:spindle organization		no IPS match
gi|659422814|gb|GAOM01017386.1|	abnormal spindle	751	5	1.85e-154	0.874	1	P:spindle organization		no IPS match
gi|659434312|gb|GAOM01005910.1|	abnormal spindle isoform X2	3867	5	0	0.858	2	P:spindle organization; F:protein binding		Coil (COILS); IPR000048 (SMART); IPR001715 (G3DSA:1.10.418.GENE3D); G3DSA:1.20.5.190 (GENE3D); IPR001715 (PFAM); IPR000048 (PFAM); PTHR11915 (PANTHER); IPR029955 (PTHR11915:PANTHER); SIGNAL_PEPTIDE_H_REGION (PHOBIUS); TRANSMEMBRANE (PHOBIUS); CYTOPLASMIC_DOMAIN (PHOBIUS); NON_CYTOPLASMIC_DOMAIN (PHOBIUS); SIGNAL_PEPTIDE (PHOBIUS); SIGNAL_PEPTIDE_N_REGION (PHOBIUS); SIGNAL_PEPTIDE_C_REGION (PHOBIU…
gi|659424139|gb|GAOM01016074.1|	abnormal spindle isoform X3	857	5	1.04e-162	0.858	1	P:spindle organization		no IPS match
gi|659420245|gb|GAOM01019953.1|	abnormal spindle isoform X3	534	5	5.39e-82	0.94	1	P:spindle organization		IPR031549 (PFAM)
gi|659425714|gb|GAOM01014502.1|	abnormal spindle-like isoform X2	3398	5	0	0.812	2	P:spindle organization; F:protein binding		IPR000048 (SMART); IPR001715 (G3DSA:1.10.418.GENE3D); IPR000048 (PFAM); IPR001715 (PFAM); G3DSA:1.20.5.190 (GENE3D); IPR029955 (PTHR11915:PANTHER); PTHR11915 (PANTHER); PTHR11915 (PANTHER); IPR029955 (PTHR11915:PANTHER); IPR000048 (PROSITE_PROFILES); IPR000048 (PROSITE_PROFILES); IPR000048 (PROSITE_PROFILES); IPR000048 (PROSITE_PROFILES); IPR000048 (PROSITE_PROFILES); IPR000048 (PROSITE_PROFILES)…
gi|659440033|gb|GAOM01000189.1|	abnormal wing discs 1 isoform X1	1055	5	2.37e-106	0.946	8	F:ATP binding; P:UTP biosynthetic process; P:pyrimidine nucleobase metabolic process; P:CTP biosynthetic process; P:GTP biosynthetic process; P:nucleoside diphosphate phosphorylation; F:nucleoside diphosphate kinase activity; P:purine nucleobase metabolic process	EC:2.7.4.6	IPR001564 (PRINTS); IPR001564 (SMART); IPR001564 (PFAM); G3DSA:3.30.70.141 (GENE3D); PTHR11349 (PANTHER); IPR023005 (PROSITE_PATTERNS); IPR001564 (HAMAP); SSF54919 (SUPERFAMILY)
gi|659437736|gb|GAOM01002486.1|	abrupt isoform X1	2733	5	0	0.684	2	F:protein binding; F:metal ion binding		IPR000210 (SMART); IPR015880 (SMART); IPR000210 (PFAM); G3DSA:3.30.710.10 (GENE3D); PTHR23110 (PANTHER); PTHR23110:SF71 (PANTHER); IPR007087 (PROSITE_PATTERNS); IPR007087 (PROSITE_PROFILES); IPR000210 (PROSITE_PROFILES); IPR007087 (PROSITE_PROFILES); IPR011333 (SUPERFAMILY)
gi|659421254|gb|GAOM01018944.1|	ac transposable element-derived 3	992	5	1.96e-17	0.688				no IPS match
gi|659428377|gb|GAOM01011841.1|	ac transposable element-derived partial	272	5	3.35e-29	0.71				IPR029526 (PFAM); PTHR28576 (PANTHER); PTHR28576:SF4 (PANTHER)
gi|659439509|gb|GAOM01000713.1|	acetyl- carboxylase isoform X1	7225	5	0	0.954	7	F:ATP binding; C:biotin carboxylase complex; F:acetyl-CoA carboxylase activity; F:metal ion binding; F:biotin carboxylase activity; P:fatty acid biosynthetic process; P:pyruvate metabolic process	EC:6.4.1; EC:6.4.1.2; EC:6.3.4.14	IPR005482 (SMART); IPR005479 (PFAM); IPR000022 (PFAM); IPR016185 (G3DSA:3.40.50.GENE3D); IPR000089 (PFAM); IPR005481 (PFAM); IPR029045 (G3DSA:3.90.226.GENE3D); IPR013816 (G3DSA:3.30.470.GENE3D); IPR013537 (PFAM); IPR013815 (G3DSA:3.30.1490.GENE3D); IPR029045 (G3DSA:3.90.226.GENE3D); IPR005482 (PFAM); G3DSA:2.40.50.100 (GENE3D); PTHR18866 (PANTHER); PTHR18866:SF94 (PANTHER); PTHR18866 (PANTHER); P…
gi|659439508|gb|GAOM01000714.1|	acetyl- carboxylase isoform X3	7536	5	0	0.954	7	F:ATP binding; C:biotin carboxylase complex; F:acetyl-CoA carboxylase activity; F:metal ion binding; F:biotin carboxylase activity; P:fatty acid biosynthetic process; P:pyruvate metabolic process	EC:6.4.1; EC:6.4.1.2; EC:6.3.4.14	IPR005482 (SMART); G3DSA:2.40.50.100 (GENE3D); IPR005479 (PFAM); IPR005481 (PFAM); IPR029045 (G3DSA:3.90.226.GENE3D); IPR000022 (PFAM); IPR016185 (G3DSA:3.40.50.GENE3D); IPR013537 (PFAM); IPR000089 (PFAM); IPR005482 (PFAM); IPR013815 (G3DSA:3.30.1490.GENE3D); IPR029045 (G3DSA:3.90.226.GENE3D); IPR013816 (G3DSA:3.30.470.GENE3D); PTHR18866:SF94 (PANTHER); PTHR18866 (PANTHER); PTHR18866 (PANTHER); P…
gi|659427489|gb|GAOM01012729.1|	acetyl- cytosolic	1263	5	0	0.962	10	F:nucleic acid binding; F:zinc ion binding; F:transferase activity, transferring acyl groups other than amino-acyl groups; P:signal transduction; C:membrane; P:DNA integration; P:phosphorylation; F:receptor activity; F:kinase activity; P:transport		IPR016039 (G3DSA:3.40.47.GENE3D); IPR016039 (G3DSA:3.40.47.GENE3D); IPR002155 (PIRSF); IPR002155 (TIGRFAM); IPR020617 (PFAM); IPR020616 (PFAM); PTHR18919:SF101 (PANTHER); PTHR18919 (PANTHER); IPR020615 (PROSITE_PATTERNS); IPR020613 (PROSITE_PATTERNS); IPR016039 (SUPERFAMILY); IPR016039 (SUPERFAMILY)
gi|659426088|gb|GAOM01014128.1|	acetyl- cytosolic	459	5	5.63e-50	0.976	10	F:nucleic acid binding; F:zinc ion binding; F:transferase activity, transferring acyl groups other than amino-acyl groups; P:signal transduction; C:membrane; P:DNA integration; P:phosphorylation; F:receptor activity; F:kinase activity; P:transport		IPR020617 (PFAM); IPR016039 (G3DSA:3.40.47.GENE3D); PTHR18919:SF101 (PANTHER); PTHR18919 (PANTHER); IPR020610 (PROSITE_PATTERNS); IPR020613 (PROSITE_PATTERNS); IPR016039 (SUPERFAMILY); TMhelix (TMHMM); TMhelix (TMHMM)
gi|659425034|gb|GAOM01015182.1|	acetyl- cytosolic	255	5	1.62e-14	1	10	F:nucleic acid binding; F:zinc ion binding; F:transferase activity, transferring acyl groups other than amino-acyl groups; P:signal transduction; C:membrane; P:DNA integration; P:phosphorylation; F:receptor activity; F:kinase activity; P:transport		IPR020617 (PFAM); IPR016039 (G3DSA:3.40.47.GENE3D); IPR020610 (PROSITE_PATTERNS); IPR016039 (SUPERFAMILY)
gi|659436972|gb|GAOM01003250.1|	acetyl- mitochondrial isoform X2	1656	5	0	0.926	2	F:transferase activity, transferring acyl groups other than amino-acyl groups; P:metabolic process		IPR002155 (TIGRFAM); IPR016039 (G3DSA:3.40.47.GENE3D); IPR016039 (G3DSA:3.40.47.GENE3D); IPR020616 (PFAM); IPR002155 (PIRSF); IPR020617 (PFAM); PTHR18919 (PANTHER); PTHR18919:SF81 (PANTHER); IPR020615 (PROSITE_PATTERNS); IPR020613 (PROSITE_PATTERNS); IPR020610 (PROSITE_PATTERNS); SignalP-TM (SIGNALP_GRAM_POSITIVE); IPR016039 (SUPERFAMILY); IPR016039 (SUPERFAMILY)
gi|659435015|gb|GAOM01005207.1|	acetylcholine receptor subunit alpha-L1	2121	5	0	0.814	6	F:acetylcholine-activated cation-selective channel activity; C:postsynaptic membrane; P:signal transduction; P:cation transmembrane transport; C:integral component of membrane; C:cell junction		Coil (COILS); IPR006201 (PRINTS); IPR002394 (PRINTS); IPR006202 (G3DSA:2.70.170.GENE3D); IPR027361 (G3DSA:1.20.120.GENE3D); IPR006029 (PFAM); IPR006202 (PFAM); IPR006201 (TIGRFAM); IPR006201 (PANTHER); PTHR18945:SF430 (PANTHER); PTHR18945:SF430 (PANTHER); IPR006201 (PANTHER); PTHR18945:SF430 (PANTHER); IPR018000 (PROSITE_PATTERNS); NON_CYTOPLASMIC_DOMAIN (PHOBIUS); TRANSMEMBRANE (PHOBIUS); CYTOPL…
gi|659437880|gb|GAOM01002342.1|	acetylcholine receptor subunit alpha-like 1	1180	5	0	0.764	3	P:ion transmembrane transport; C:integral component of membrane; F:extracellular ligand-gated ion channel activity		IPR006202 (PFAM); IPR027361 (G3DSA:1.20.120.GENE3D); IPR006202 (G3DSA:2.70.170.GENE3D); PTHR18945:SF430 (PANTHER); IPR006201 (PANTHER); TRANSMEMBRANE (PHOBIUS); NON_CYTOPLASMIC_DOMAIN (PHOBIUS); CYTOPLASMIC_DOMAIN (PHOBIUS); NON_CYTOPLASMIC_DOMAIN (PHOBIUS); SIGNAL_PEPTIDE_H_REGION (PHOBIUS); TRANSMEMBRANE (PHOBIUS); SIGNAL_PEPTIDE_N_REGION (PHOBIUS); SIGNAL_PEPTIDE (PHOBIUS); CYTOPLASMIC_DOMAIN …
gi|659436824|gb|GAOM01003398.1|	acetylcholine receptor subunit alpha-like 1	1474	5	0	0.806	6	F:acetylcholine-activated cation-selective channel activity; C:postsynaptic membrane; P:signal transduction; P:cation transmembrane transport; C:integral component of membrane; C:cell junction		IPR006202 (G3DSA:2.70.170.GENE3D); IPR027361 (G3DSA:1.20.120.GENE3D); IPR006029 (PFAM); IPR006202 (PFAM); IPR006201 (PANTHER); PTHR18945:SF505 (PANTHER); IPR006201 (PANTHER); PTHR18945:SF505 (PANTHER); NON_CYTOPLASMIC_DOMAIN (PHOBIUS); CYTOPLASMIC_DOMAIN (PHOBIUS); CYTOPLASMIC_DOMAIN (PHOBIUS); NON_CYTOPLASMIC_DOMAIN (PHOBIUS); TRANSMEMBRANE (PHOBIUS); TRANSMEMBRANE (PHOBIUS); TRANSMEMBRANE (PHOB…
gi|659436823|gb|GAOM01003399.1|	acetylcholine receptor subunit alpha-like 1	2225	5	0	0.86	6	F:acetylcholine-activated cation-selective channel activity; C:postsynaptic membrane; P:signal transduction; P:cation transmembrane transport; C:integral component of membrane; C:cell junction		IPR002394 (PRINTS); IPR006201 (PRINTS); IPR006202 (PFAM); IPR027361 (G3DSA:1.20.120.GENE3D); IPR006202 (G3DSA:2.70.170.GENE3D); IPR006201 (TIGRFAM); IPR006029 (PFAM); IPR006201 (PANTHER); IPR006201 (PANTHER); PTHR18945:SF505 (PANTHER); PTHR18945:SF505 (PANTHER); IPR018000 (PROSITE_PATTERNS); SIGNAL_PEPTIDE_H_REGION (PHOBIUS); SIGNAL_PEPTIDE (PHOBIUS); NON_CYTOPLASMIC_DOMAIN (PHOBIUS); CYTOPLASMIC…
gi|659433644|gb|GAOM01006578.1|	acetylcholine receptor subunit alpha-like 1	1159	5	1.03e-132	0.804	3	P:ion transport; C:integral component of membrane; F:extracellular ligand-gated ion channel activity		IPR006202 (G3DSA:2.70.170.GENE3D); IPR027361 (G3DSA:1.20.120.GENE3D); IPR006201 (PANTHER); PTHR18945:SF430 (PANTHER); CYTOPLASMIC_DOMAIN (PHOBIUS); CYTOPLASMIC_DOMAIN (PHOBIUS); TRANSMEMBRANE (PHOBIUS); TRANSMEMBRANE (PHOBIUS); NON_CYTOPLASMIC_DOMAIN (PHOBIUS); NON_CYTOPLASMIC_DOMAIN (PHOBIUS); NON_CYTOPLASMIC_DOMAIN (PHOBIUS); TRANSMEMBRANE (PHOBIUS); TRANSMEMBRANE (PHOBIUS); IPR006029 (SUPERFAM…
gi|659433643|gb|GAOM01006579.1|	acetylcholine receptor subunit alpha-like 1	1572	5	0	0.876	3	P:ion transmembrane transport; C:integral component of membrane; F:extracellular ligand-gated ion channel activity		IPR006202 (G3DSA:2.70.170.GENE3D); IPR027361 (G3DSA:1.20.120.GENE3D); IPR006202 (PFAM); PTHR18945:SF530 (PANTHER); IPR006201 (PANTHER); TRANSMEMBRANE (PHOBIUS); NON_CYTOPLASMIC_DOMAIN (PHOBIUS); TRANSMEMBRANE (PHOBIUS); CYTOPLASMIC_DOMAIN (PHOBIUS); NON_CYTOPLASMIC_DOMAIN (PHOBIUS); CYTOPLASMIC_DOMAIN (PHOBIUS); TRANSMEMBRANE (PHOBIUS); CYTOPLASMIC_DOMAIN (PHOBIUS); TRANSMEMBRANE (PHOBIUS); NON_C…
gi|659432286|gb|GAOM01007934.1|	acetylcholine receptor subunit alpha-like isoform X1	1252	5	0	0.994	6	F:acetylcholine-activated cation-selective channel activity; C:postsynaptic membrane; P:signal transduction; P:cation transmembrane transport; C:integral component of membrane; C:cell junction		IPR006029 (PFAM); IPR027361 (G3DSA:1.20.120.GENE3D); PTHR18945:SF531 (PANTHER); PTHR18945:SF531 (PANTHER); IPR006201 (PANTHER); NON_CYTOPLASMIC_DOMAIN (PHOBIUS); NON_CYTOPLASMIC_DOMAIN (PHOBIUS); TRANSMEMBRANE (PHOBIUS); TRANSMEMBRANE (PHOBIUS); NON_CYTOPLASMIC_DOMAIN (PHOBIUS); TRANSMEMBRANE (PHOBIUS); TRANSMEMBRANE (PHOBIUS); CYTOPLASMIC_DOMAIN (PHOBIUS); CYTOPLASMIC_DOMAIN (PHOBIUS); IPR006029…
gi|659428420|gb|GAOM01011798.1|	acetylcholine receptor subunit alpha-type acr-16 isoform X1	303	5	5.01e-35	0.858	5	F:nucleic acid binding; P:ion transmembrane transport; C:integral component of membrane; P:DNA integration; F:extracellular ligand-gated ion channel activity		IPR027361 (G3DSA:1.20.120.GENE3D); IPR006202 (G3DSA:2.70.170.GENE3D); PTHR18945:SF562 (PANTHER); IPR006201 (PANTHER); CYTOPLASMIC_DOMAIN (PHOBIUS); NON_CYTOPLASMIC_DOMAIN (PHOBIUS); TRANSMEMBRANE (PHOBIUS); SIGNAL_PEPTIDE (PHOBIUS); SIGNAL_PEPTIDE_N_REGION (PHOBIUS); SIGNAL_PEPTIDE_H_REGION (PHOBIUS); SIGNAL_PEPTIDE_C_REGION (PHOBIUS); SignalP-TM (SIGNALP_EUK); IPR006029 (SUPERFAMILY); TMhelix (T…
gi|659436460|gb|GAOM01003762.1|	acetylcholine receptor subunit alpha-type acr-16-like isoform X1	1287	5	0	0.82	10	F:nucleic acid binding; P:RNA phosphodiester bond hydrolysis, endonucleolytic; F:RNA-DNA hybrid ribonuclease activity; F:acetylcholine-activated cation-selective channel activity; C:postsynaptic membrane; P:signal transduction; P:cation transmembrane transport; P:regulation of RNA metabolic process; C:integral component of membrane; C:cell junction	EC:3.1.30; EC:3.1; EC:3.1.26; EC:3.1.26.4	IPR002394 (PRINTS); IPR006201 (PRINTS); IPR027361 (G3DSA:1.20.120.GENE3D); IPR006202 (G3DSA:2.70.170.GENE3D); IPR006029 (PFAM); IPR006202 (PFAM); IPR006201 (PANTHER); PTHR18945:SF481 (PANTHER); CYTOPLASMIC_DOMAIN (PHOBIUS); NON_CYTOPLASMIC_DOMAIN (PHOBIUS); NON_CYTOPLASMIC_DOMAIN (PHOBIUS); TRANSMEMBRANE (PHOBIUS); TRANSMEMBRANE (PHOBIUS); TRANSMEMBRANE (PHOBIUS); CYTOPLASMIC_DOMAIN (PHOBIUS); TR…
gi|659437407|gb|GAOM01002815.1|	acetylcholinesterase	2614	5	0	0.966	2	P:regulation of transcription, DNA-templated; F:cholinesterase activity	EC:3.1.1.8; EC:3.1.1.1	IPR000997 (PRINTS); IPR002018 (PFAM); IPR029058 (G3DSA:3.40.50.GENE3D); PTHR11559:SF227 (PANTHER); PTHR11559 (PANTHER); IPR019826 (PROSITE_PATTERNS); IPR019819 (PROSITE_PATTERNS); SIGNAL_PEPTIDE (PHOBIUS); NON_CYTOPLASMIC_DOMAIN (PHOBIUS); SIGNAL_PEPTIDE_C_REGION (PHOBIUS); SIGNAL_PEPTIDE_H_REGION (PHOBIUS); SIGNAL_PEPTIDE_N_REGION (PHOBIUS); SignalP-noTM (SIGNALP_EUK); IPR029058 (SUPERFAMILY)
gi|659437418|gb|GAOM01002804.1|	acetylcholinesterase 1	2984	5	0	0.824	1	C:integral component of membrane		IPR029058 (G3DSA:3.40.50.GENE3D); IPR002018 (PFAM); PTHR11559:SF142 (PANTHER); PTHR11559:SF142 (PANTHER); PTHR11559 (PANTHER); PTHR11559 (PANTHER); IPR019819 (PROSITE_PATTERNS); TRANSMEMBRANE (PHOBIUS); NON_CYTOPLASMIC_DOMAIN (PHOBIUS); TRANSMEMBRANE (PHOBIUS); CYTOPLASMIC_DOMAIN (PHOBIUS); NON_CYTOPLASMIC_DOMAIN (PHOBIUS); TRANSMEMBRANE (PHOBIUS); CYTOPLASMIC_DOMAIN (PHOBIUS); IPR029058 (SUPERFA…
gi|659432689|gb|GAOM01007531.1|	acetylcholinesterase 2	1919	5	0	0.972	1	F:cholinesterase activity	EC:3.1.1.8; EC:3.1.1.1	IPR000997 (PRINTS); IPR002018 (PFAM); IPR029058 (G3DSA:3.40.50.GENE3D); PTHR11559 (PANTHER); PTHR11559:SF215 (PANTHER); IPR019819 (PROSITE_PATTERNS); IPR029058 (SUPERFAMILY)
gi|659438103|gb|GAOM01002119.1|	Acetyl-coenzyme A synthetase	2426	5	0	0.872	8	F:ATP binding; P:gluconeogenesis; F:acetate-CoA ligase activity; F:AMP binding; P:glycolytic process; C:integral component of membrane; P:reductive tricarboxylic acid cycle; P:acetyl-CoA biosynthetic process from acetate	EC:6.2.1.1	IPR000873 (PFAM); IPR032387 (PFAM); G3DSA:2.30.38.10 (GENE3D); IPR025110 (PFAM); G3DSA:3.40.50.980 (GENE3D); IPR011904 (TIGRFAM); G3DSA:3.30.300.30 (GENE3D); G3DSA:3.40.50.980 (GENE3D); PTHR24095:SF126 (PANTHER); PTHR24095:SF126 (PANTHER); PTHR24095 (PANTHER); IPR020845 (PROSITE_PATTERNS); SSF56801 (SUPERFAMILY)
gi|659436743|gb|GAOM01003479.1|	acetyl-coenzyme A transporter 1	872	5	9.69e-158	0.838	7	F:nucleotide binding; F:zinc ion binding; F:RNA binding; C:integral component of membrane; F:acetyl-CoA transporter activity; F:protein dimerization activity; P:acetyl-CoA transport		G3DSA:1.20.1250.20 (GENE3D); IPR024371 (PFAM); PTHR12778 (PANTHER); PTHR12778:SF9 (PANTHER); TRANSMEMBRANE (PHOBIUS); TRANSMEMBRANE (PHOBIUS); TRANSMEMBRANE (PHOBIUS); NON_CYTOPLASMIC_DOMAIN (PHOBIUS); TRANSMEMBRANE (PHOBIUS); TRANSMEMBRANE (PHOBIUS); CYTOPLASMIC_DOMAIN (PHOBIUS); NON_CYTOPLASMIC_DOMAIN (PHOBIUS); NON_CYTOPLASMIC_DOMAIN (PHOBIUS); CYTOPLASMIC_DOMAIN (PHOBIUS); CYTOPLASMIC_DOMAIN …
gi|659435857|gb|GAOM01004365.1|	acetyl-coenzyme A transporter 1	2402	5	0	0.78	3	C:integral component of membrane; F:acetyl-CoA transporter activity; P:acetyl-CoA transport		IPR024371 (PFAM); PTHR12778:SF9 (PANTHER); PTHR12778 (PANTHER); NON_CYTOPLASMIC_DOMAIN (PHOBIUS); TRANSMEMBRANE (PHOBIUS); CYTOPLASMIC_DOMAIN (PHOBIUS); TRANSMEMBRANE (PHOBIUS); TRANSMEMBRANE (PHOBIUS); NON_CYTOPLASMIC_DOMAIN (PHOBIUS); TRANSMEMBRANE (PHOBIUS); TRANSMEMBRANE (PHOBIUS); TRANSMEMBRANE (PHOBIUS); NON_CYTOPLASMIC_DOMAIN (PHOBIUS); CYTOPLASMIC_DOMAIN (PHOBIUS); TRANSMEMBRANE (PHOBIUS)…
gi|659435182|gb|GAOM01005040.1|	acetyl-coenzyme A transporter 1	970	5	7.2e-174	0.85	7	P:cell division; C:tubulin complex; C:integral component of membrane; F:acetyl-CoA transporter activity; P:chromosome segregation; P:acetyl-CoA transport; F:microtubule binding		IPR024371 (PFAM); PTHR12778 (PANTHER); PTHR12778:SF9 (PANTHER); NON_CYTOPLASMIC_DOMAIN (PHOBIUS); TRANSMEMBRANE (PHOBIUS); TRANSMEMBRANE (PHOBIUS); TRANSMEMBRANE (PHOBIUS); TRANSMEMBRANE (PHOBIUS); CYTOPLASMIC_DOMAIN (PHOBIUS); NON_CYTOPLASMIC_DOMAIN (PHOBIUS); CYTOPLASMIC_DOMAIN (PHOBIUS); NON_CYTOPLASMIC_DOMAIN (PHOBIUS); TRANSMEMBRANE (PHOBIUS); TRANSMEMBRANE (PHOBIUS); CYTOPLASMIC_DOMAIN (PHO…
gi|659434667|gb|GAOM01005555.1|	acetyl-coenzyme A transporter 1	812	5	1.04e-125	0.842	4	C:integral component of membrane; F:acetyl-CoA transporter activity; F:binding; P:acetyl-CoA transport		IPR024371 (PFAM); PTHR12778:SF9 (PANTHER); PTHR12778 (PANTHER); TRANSMEMBRANE (PHOBIUS); TRANSMEMBRANE (PHOBIUS); NON_CYTOPLASMIC_DOMAIN (PHOBIUS); NON_CYTOPLASMIC_DOMAIN (PHOBIUS); TRANSMEMBRANE (PHOBIUS); TRANSMEMBRANE (PHOBIUS); CYTOPLASMIC_DOMAIN (PHOBIUS); TRANSMEMBRANE (PHOBIUS); NON_CYTOPLASMIC_DOMAIN (PHOBIUS); CYTOPLASMIC_DOMAIN (PHOBIUS); CYTOPLASMIC_DOMAIN (PHOBIUS); IPR020846 (SUPERFA…
gi|659434298|gb|GAOM01005924.1|	acetyl-coenzyme A transporter 1	1220	5	0	0.824	7	F:ATP binding; C:integral component of membrane; F:acetyl-CoA transporter activity; P:serine family amino acid metabolic process; F:protein serine/threonine kinase activity; P:protein phosphorylation; P:acetyl-CoA transport	EC:2.7.11	no IPS match
gi|659434280|gb|GAOM01005942.1|	acetyl-coenzyme A transporter 1	1202	5	0	0.864	6	F:ATP binding; F:RNA binding; C:integral component of membrane; F:acetyl-CoA transporter activity; F:helicase activity; P:acetyl-CoA transport	EC:3.6.1; EC:3.6.1.15	IPR024371 (PFAM); G3DSA:1.20.1250.20 (GENE3D); PTHR12778:SF9 (PANTHER); PTHR12778 (PANTHER); CYTOPLASMIC_DOMAIN (PHOBIUS); TRANSMEMBRANE (PHOBIUS); TRANSMEMBRANE (PHOBIUS); TRANSMEMBRANE (PHOBIUS); NON_CYTOPLASMIC_DOMAIN (PHOBIUS); CYTOPLASMIC_DOMAIN (PHOBIUS); CYTOPLASMIC_DOMAIN (PHOBIUS); TRANSMEMBRANE (PHOBIUS); TRANSMEMBRANE (PHOBIUS); NON_CYTOPLASMIC_DOMAIN (PHOBIUS); TRANSMEMBRANE (PHOBIUS)…
gi|659433956|gb|GAOM01006266.1|	acetyl-coenzyme A transporter 1	839	5	1.68e-157	0.84	5	F:nucleotide binding; C:integral component of membrane; F:acetyl-CoA transporter activity; F:protein kinase activity; P:acetyl-CoA transport		IPR024371 (PFAM); PTHR12778 (PANTHER); PTHR12778:SF9 (PANTHER); NON_CYTOPLASMIC_DOMAIN (PHOBIUS); TRANSMEMBRANE (PHOBIUS); CYTOPLASMIC_DOMAIN (PHOBIUS); TRANSMEMBRANE (PHOBIUS); NON_CYTOPLASMIC_DOMAIN (PHOBIUS); CYTOPLASMIC_DOMAIN (PHOBIUS); TRANSMEMBRANE (PHOBIUS); TRANSMEMBRANE (PHOBIUS); NON_CYTOPLASMIC_DOMAIN (PHOBIUS); TRANSMEMBRANE (PHOBIUS); CYTOPLASMIC_DOMAIN (PHOBIUS); IPR020846 (SUPERFA…
gi|659432321|gb|GAOM01007899.1|	acetyl-coenzyme A transporter 1	761	5	1.59e-155	0.834	5	F:nucleotide binding; F:RNA binding; C:integral component of membrane; F:acetyl-CoA transporter activity; P:acetyl-CoA transport		IPR024371 (PFAM); PTHR12778:SF9 (PANTHER); PTHR12778 (PANTHER); CYTOPLASMIC_DOMAIN (PHOBIUS); NON_CYTOPLASMIC_DOMAIN (PHOBIUS); CYTOPLASMIC_DOMAIN (PHOBIUS); NON_CYTOPLASMIC_DOMAIN (PHOBIUS); SIGNAL_PEPTIDE_N_REGION (PHOBIUS); SIGNAL_PEPTIDE_C_REGION (PHOBIUS); NON_CYTOPLASMIC_DOMAIN (PHOBIUS); TRANSMEMBRANE (PHOBIUS); TRANSMEMBRANE (PHOBIUS); SIGNAL_PEPTIDE (PHOBIUS); CYTOPLASMIC_DOMAIN (PHOBIUS…
gi|659432005|gb|GAOM01008215.1|	acetyl-coenzyme A transporter 1	1238	5	0	0.84	3	C:integral component of membrane; F:acetyl-CoA transporter activity; P:acetyl-CoA transport		G3DSA:1.20.1250.20 (GENE3D); IPR024371 (PFAM); PTHR12778:SF9 (PANTHER); PTHR12778 (PANTHER); CYTOPLASMIC_DOMAIN (PHOBIUS); TRANSMEMBRANE (PHOBIUS); TRANSMEMBRANE (PHOBIUS); TRANSMEMBRANE (PHOBIUS); CYTOPLASMIC_DOMAIN (PHOBIUS); NON_CYTOPLASMIC_DOMAIN (PHOBIUS); TRANSMEMBRANE (PHOBIUS); TRANSMEMBRANE (PHOBIUS); TRANSMEMBRANE (PHOBIUS); TRANSMEMBRANE (PHOBIUS); CYTOPLASMIC_DOMAIN (PHOBIUS); TRANSME…
gi|659431708|gb|GAOM01008512.1|	acetyl-coenzyme A transporter 1	968	5	3.19e-159	0.732	3	C:integral component of membrane; F:acetyl-CoA transporter activity; P:acetyl-CoA transport		IPR024371 (PFAM); PTHR12778 (PANTHER); PTHR12778:SF9 (PANTHER); TRANSMEMBRANE (PHOBIUS); SIGNAL_PEPTIDE (PHOBIUS); SIGNAL_PEPTIDE_N_REGION (PHOBIUS); SIGNAL_PEPTIDE_C_REGION (PHOBIUS); NON_CYTOPLASMIC_DOMAIN (PHOBIUS); CYTOPLASMIC_DOMAIN (PHOBIUS); NON_CYTOPLASMIC_DOMAIN (PHOBIUS); NON_CYTOPLASMIC_DOMAIN (PHOBIUS); TRANSMEMBRANE (PHOBIUS); CYTOPLASMIC_DOMAIN (PHOBIUS); TRANSMEMBRANE (PHOBIUS); TR…
gi|659430955|gb|GAOM01009265.1|	acetyl-coenzyme A transporter 1	524	5	1.82e-95	0.788	6	F:nucleic acid binding; F:transposase activity; C:integral component of membrane; F:acetyl-CoA transporter activity; P:acetyl-CoA transport; P:transposition, DNA-mediated		IPR024371 (PFAM); PTHR12778 (PANTHER); PTHR12778:SF9 (PANTHER); TRANSMEMBRANE (PHOBIUS); TRANSMEMBRANE (PHOBIUS); CYTOPLASMIC_DOMAIN (PHOBIUS); TRANSMEMBRANE (PHOBIUS); NON_CYTOPLASMIC_DOMAIN (PHOBIUS); CYTOPLASMIC_DOMAIN (PHOBIUS); CYTOPLASMIC_DOMAIN (PHOBIUS); TRANSMEMBRANE (PHOBIUS); NON_CYTOPLASMIC_DOMAIN (PHOBIUS); TMhelix (TMHMM); TMhelix (TMHMM); TMhelix (TMHMM); TMhelix (TMHMM)
gi|659430394|gb|GAOM01009824.1|	acetyl-coenzyme A transporter 1	1079	5	1.19e-161	0.846	6	F:nucleotide binding; F:nucleic acid binding; C:integral component of membrane; F:acetyl-CoA transporter activity; F:protein kinase activity; P:acetyl-CoA transport		no IPS match
gi|659426505|gb|GAOM01013713.1|	acetyl-coenzyme A transporter 1	359	5	1.49e-62	0.894	6	F:nucleotide binding; F:RNA binding; C:integral component of membrane; F:acetyl-CoA transporter activity; F:protein dimerization activity; P:acetyl-CoA transport		IPR024371 (PFAM); PTHR12778 (PANTHER); PTHR12778:SF9 (PANTHER); NON_CYTOPLASMIC_DOMAIN (PHOBIUS); SIGNAL_PEPTIDE (PHOBIUS); SIGNAL_PEPTIDE_N_REGION (PHOBIUS); SIGNAL_PEPTIDE_H_REGION (PHOBIUS); SIGNAL_PEPTIDE_C_REGION (PHOBIUS); CYTOPLASMIC_DOMAIN (PHOBIUS); TRANSMEMBRANE (PHOBIUS); TMhelix (TMHMM)
gi|659426168|gb|GAOM01014048.1|	acetyl-coenzyme A transporter 1	873	5	3.3e-128	0.814	7	F:nucleotide binding; F:zinc ion binding; F:RNA binding; C:integral component of membrane; F:acetyl-CoA transporter activity; F:protein dimerization activity; P:acetyl-CoA transport		IPR024371 (PFAM); PTHR12778 (PANTHER); PTHR12778:SF9 (PANTHER); CYTOPLASMIC_DOMAIN (PHOBIUS); TRANSMEMBRANE (PHOBIUS); TRANSMEMBRANE (PHOBIUS); NON_CYTOPLASMIC_DOMAIN (PHOBIUS); TRANSMEMBRANE (PHOBIUS); TRANSMEMBRANE (PHOBIUS); NON_CYTOPLASMIC_DOMAIN (PHOBIUS); TRANSMEMBRANE (PHOBIUS); CYTOPLASMIC_DOMAIN (PHOBIUS); CYTOPLASMIC_DOMAIN (PHOBIUS); NON_CYTOPLASMIC_DOMAIN (PHOBIUS); IPR020846 (SUPERFA…
gi|659425831|gb|GAOM01014385.1|	acetyl-coenzyme A transporter 1	608	5	2.03e-88	0.848	7	F:nucleotide binding; F:zinc ion binding; F:RNA binding; C:integral component of membrane; F:acetyl-CoA transporter activity; F:protein dimerization activity; P:acetyl-CoA transport		IPR024371 (PFAM); PTHR12778 (PANTHER); PTHR12778:SF9 (PANTHER); SIGNAL_PEPTIDE_N_REGION (PHOBIUS); CYTOPLASMIC_DOMAIN (PHOBIUS); TRANSMEMBRANE (PHOBIUS); NON_CYTOPLASMIC_DOMAIN (PHOBIUS); TRANSMEMBRANE (PHOBIUS); CYTOPLASMIC_DOMAIN (PHOBIUS); SIGNAL_PEPTIDE (PHOBIUS); SIGNAL_PEPTIDE_C_REGION (PHOBIUS); TRANSMEMBRANE (PHOBIUS); NON_CYTOPLASMIC_DOMAIN (PHOBIUS); SIGNAL_PEPTIDE_H_REGION (PHOBIUS); S…
gi|659425652|gb|GAOM01014564.1|	acetyl-coenzyme A transporter 1	323	5	7.03e-38	0.842	7	F:nucleotide binding; F:zinc ion binding; F:RNA binding; C:integral component of membrane; F:acetyl-CoA transporter activity; F:protein dimerization activity; P:acetyl-CoA transport		IPR024371 (PFAM); PTHR12778:SF9 (PANTHER); PTHR12778 (PANTHER); SIGNAL_PEPTIDE_C_REGION (PHOBIUS); SIGNAL_PEPTIDE_N_REGION (PHOBIUS); SIGNAL_PEPTIDE (PHOBIUS); TRANSMEMBRANE (PHOBIUS); SIGNAL_PEPTIDE_H_REGION (PHOBIUS); CYTOPLASMIC_DOMAIN (PHOBIUS); NON_CYTOPLASMIC_DOMAIN (PHOBIUS); TMhelix (TMHMM)
gi|659425095|gb|GAOM01015121.1|	acetyl-coenzyme A transporter 1	711	5	2.29e-136	0.728	7	P:cell division; C:tubulin complex; C:integral component of membrane; F:acetyl-CoA transporter activity; P:chromosome segregation; P:acetyl-CoA transport; F:microtubule binding		IPR024371 (PFAM); G3DSA:1.20.1250.20 (GENE3D); PTHR12778:SF9 (PANTHER); PTHR12778 (PANTHER); NON_CYTOPLASMIC_DOMAIN (PHOBIUS); NON_CYTOPLASMIC_DOMAIN (PHOBIUS); TRANSMEMBRANE (PHOBIUS); TRANSMEMBRANE (PHOBIUS); TRANSMEMBRANE (PHOBIUS); TRANSMEMBRANE (PHOBIUS); CYTOPLASMIC_DOMAIN (PHOBIUS); CYTOPLASMIC_DOMAIN (PHOBIUS); CYTOPLASMIC_DOMAIN (PHOBIUS); IPR020846 (SUPERFAMILY); TMhelix (TMHMM); TMheli…
gi|659423787|gb|GAOM01016423.1|	acetyl-coenzyme A transporter 1	321	5	3.93e-60	0.866	7	F:ATP binding; C:integral component of membrane; F:acetyl-CoA transporter activity; P:serine family amino acid metabolic process; F:protein serine/threonine kinase activity; P:protein phosphorylation; P:acetyl-CoA transport	EC:2.7.11	IPR024371 (PFAM); PTHR12778 (PANTHER); PTHR12778:SF9 (PANTHER); SIGNAL_PEPTIDE (PHOBIUS); SIGNAL_PEPTIDE_N_REGION (PHOBIUS); NON_CYTOPLASMIC_DOMAIN (PHOBIUS); SIGNAL_PEPTIDE_C_REGION (PHOBIUS); SIGNAL_PEPTIDE_H_REGION (PHOBIUS); SignalP-TM (SIGNALP_EUK); TMhelix (TMHMM); TMhelix (TMHMM)
gi|659423770|gb|GAOM01016440.1|	acetyl-coenzyme A transporter 1	822	5	1.09e-161	0.862	6	F:nucleotide binding; F:RNA binding; C:integral component of membrane; F:acetyl-CoA transporter activity; F:protein dimerization activity; P:acetyl-CoA transport		IPR024371 (PFAM); PTHR12778:SF9 (PANTHER); PTHR12778 (PANTHER); TRANSMEMBRANE (PHOBIUS); NON_CYTOPLASMIC_DOMAIN (PHOBIUS); TRANSMEMBRANE (PHOBIUS); TRANSMEMBRANE (PHOBIUS); TRANSMEMBRANE (PHOBIUS); CYTOPLASMIC_DOMAIN (PHOBIUS); TRANSMEMBRANE (PHOBIUS); NON_CYTOPLASMIC_DOMAIN (PHOBIUS); NON_CYTOPLASMIC_DOMAIN (PHOBIUS); CYTOPLASMIC_DOMAIN (PHOBIUS); CYTOPLASMIC_DOMAIN (PHOBIUS); CYTOPLASMIC_DOMAIN…
gi|659423712|gb|GAOM01016498.1|	acetyl-coenzyme A transporter 1	607	5	3e-94	0.818	7	F:ATP binding; C:integral component of membrane; F:acetyl-CoA transporter activity; P:serine family amino acid metabolic process; F:protein serine/threonine kinase activity; P:protein phosphorylation; P:acetyl-CoA transport	EC:2.7.11	IPR024371 (PFAM); PTHR12778:SF9 (PANTHER); PTHR12778 (PANTHER); TRANSMEMBRANE (PHOBIUS); CYTOPLASMIC_DOMAIN (PHOBIUS); NON_CYTOPLASMIC_DOMAIN (PHOBIUS); TMhelix (TMHMM)
gi|659423305|gb|GAOM01016905.1|	acetyl-coenzyme A transporter 1	341	5	1.29e-68	0.792	6	F:nucleotide binding; F:nucleic acid binding; C:integral component of membrane; F:acetyl-CoA transporter activity; F:protein kinase activity; P:acetyl-CoA transport		IPR024371 (PFAM); PTHR12778 (PANTHER); PTHR12778:SF9 (PANTHER); NON_CYTOPLASMIC_DOMAIN (PHOBIUS); SIGNAL_PEPTIDE_N_REGION (PHOBIUS); SIGNAL_PEPTIDE_C_REGION (PHOBIUS); CYTOPLASMIC_DOMAIN (PHOBIUS); TRANSMEMBRANE (PHOBIUS); SIGNAL_PEPTIDE (PHOBIUS); SIGNAL_PEPTIDE_H_REGION (PHOBIUS); SignalP-noTM (SIGNALP_EUK); TMhelix (TMHMM)
gi|659422948|gb|GAOM01017262.1|	acetyl-coenzyme A transporter 1	206	5	6.92e-31	0.856	5	F:nucleotide binding; F:RNA binding; C:integral component of membrane; F:acetyl-CoA transporter activity; P:acetyl-CoA transport		IPR024371 (PFAM)
gi|659422506|gb|GAOM01017692.1|	acetyl-coenzyme A transporter 1	260	5	5.3e-32	0.866	7	F:nucleotide binding; F:zinc ion binding; F:RNA binding; C:integral component of membrane; F:acetyl-CoA transporter activity; F:protein dimerization activity; P:acetyl-CoA transport		PTHR12778 (PANTHER); PTHR12778:SF9 (PANTHER); CYTOPLASMIC_DOMAIN (PHOBIUS); NON_CYTOPLASMIC_DOMAIN (PHOBIUS); TRANSMEMBRANE (PHOBIUS)
gi|659422207|gb|GAOM01017991.1|	acetyl-coenzyme A transporter 1	298	5	4.64e-55	0.842	8	F:ATP binding; F:RNA binding; F:transposase activity; C:integral component of membrane; F:acetyl-CoA transporter activity; F:helicase activity; P:acetyl-CoA transport; P:transposition, DNA-mediated	EC:3.6.1; EC:3.6.1.15	IPR024371 (PFAM); PTHR12778:SF9 (PANTHER); PTHR12778 (PANTHER); TRANSMEMBRANE (PHOBIUS); CYTOPLASMIC_DOMAIN (PHOBIUS); TRANSMEMBRANE (PHOBIUS); NON_CYTOPLASMIC_DOMAIN (PHOBIUS); NON_CYTOPLASMIC_DOMAIN (PHOBIUS); TMhelix (TMHMM); TMhelix (TMHMM)
gi|659421075|gb|GAOM01019123.1|	acetyl-coenzyme A transporter 1	961	5	6.17e-138	0.85	3	C:integral component of membrane; F:acetyl-CoA transporter activity; P:acetyl-CoA transport		no IPS match
gi|659420975|gb|GAOM01019223.1|	acetyl-coenzyme A transporter 1	255	5	9.96e-44	0.888	8	F:nucleotide binding; F:RNA binding; F:transposase activity; C:integral component of membrane; P:DNA integration; F:acetyl-CoA transporter activity; P:acetyl-CoA transport; P:transposition, DNA-mediated		IPR024371 (PFAM); PTHR12778:SF9 (PANTHER); PTHR12778 (PANTHER); TRANSMEMBRANE (PHOBIUS); NON_CYTOPLASMIC_DOMAIN (PHOBIUS); CYTOPLASMIC_DOMAIN (PHOBIUS); TRANSMEMBRANE (PHOBIUS); NON_CYTOPLASMIC_DOMAIN (PHOBIUS); TMhelix (TMHMM)
gi|659431399|gb|GAOM01008821.1|	acetyl-coenzyme A transporter 1 isoform X1	324	5	6.63e-60	0.934	5	C:integral component of membrane; F:acetyl-CoA transporter activity; F:protein dimerization activity; P:single-organism cellular process; P:acetyl-CoA transport		IPR024371 (PFAM); PTHR12778:SF9 (PANTHER); PTHR12778 (PANTHER); TRANSMEMBRANE (PHOBIUS); NON_CYTOPLASMIC_DOMAIN (PHOBIUS); CYTOPLASMIC_DOMAIN (PHOBIUS); TMhelix (TMHMM)
gi|659423378|gb|GAOM01016832.1|	acetyl-coenzyme A transporter 1 isoform X1	269	5	3.97e-51	0.928	4	C:integral component of membrane; F:acetyl-CoA transporter activity; F:protein dimerization activity; P:acetyl-CoA transport		IPR024371 (PFAM); TRANSMEMBRANE (PHOBIUS); NON_CYTOPLASMIC_DOMAIN (PHOBIUS); CYTOPLASMIC_DOMAIN (PHOBIUS); TMhelix (TMHMM)
gi|659431897|gb|GAOM01008323.1|	acetyl-coenzyme A transporter 1-like	847	5	5.27e-178	0.854	6	F:nucleic acid binding; F:ATP binding; C:integral component of membrane; F:acetyl-CoA transporter activity; F:helicase activity; P:acetyl-CoA transport	EC:3.6.1; EC:3.6.1.15	IPR024371 (PFAM); G3DSA:1.20.1250.20 (GENE3D); PTHR12778:SF9 (PANTHER); PTHR12778 (PANTHER); NON_CYTOPLASMIC_DOMAIN (PHOBIUS); TRANSMEMBRANE (PHOBIUS); CYTOPLASMIC_DOMAIN (PHOBIUS); NON_CYTOPLASMIC_DOMAIN (PHOBIUS); TRANSMEMBRANE (PHOBIUS); TRANSMEMBRANE (PHOBIUS); TRANSMEMBRANE (PHOBIUS); CYTOPLASMIC_DOMAIN (PHOBIUS); CYTOPLASMIC_DOMAIN (PHOBIUS); TRANSMEMBRANE (PHOBIUS); NON_CYTOPLASMIC_DOMAIN …
gi|659431828|gb|GAOM01008392.1|	acetyl-coenzyme A transporter 1-like	771	5	2.03e-158	0.824	3	C:integral component of membrane; F:acetyl-CoA transporter activity; P:acetyl-CoA transport		IPR024371 (PFAM); G3DSA:1.20.1250.20 (GENE3D); PTHR12778 (PANTHER); PTHR12778:SF9 (PANTHER); TRANSMEMBRANE (PHOBIUS); NON_CYTOPLASMIC_DOMAIN (PHOBIUS); TRANSMEMBRANE (PHOBIUS); TRANSMEMBRANE (PHOBIUS); CYTOPLASMIC_DOMAIN (PHOBIUS); TRANSMEMBRANE (PHOBIUS); CYTOPLASMIC_DOMAIN (PHOBIUS); NON_CYTOPLASMIC_DOMAIN (PHOBIUS); TRANSMEMBRANE (PHOBIUS); NON_CYTOPLASMIC_DOMAIN (PHOBIUS); CYTOPLASMIC_DOMAIN …
gi|659430252|gb|GAOM01009966.1|	acetyl-coenzyme A transporter 1-like	1658	5	0	0.752	3	C:integral component of membrane; F:acetyl-CoA transporter activity; P:acetyl-CoA transport		IPR024371 (PFAM); PTHR12778 (PANTHER); PTHR12778:SF9 (PANTHER); NON_CYTOPLASMIC_DOMAIN (PHOBIUS); NON_CYTOPLASMIC_DOMAIN (PHOBIUS); CYTOPLASMIC_DOMAIN (PHOBIUS); CYTOPLASMIC_DOMAIN (PHOBIUS); NON_CYTOPLASMIC_DOMAIN (PHOBIUS); TRANSMEMBRANE (PHOBIUS); TRANSMEMBRANE (PHOBIUS); TRANSMEMBRANE (PHOBIUS); TRANSMEMBRANE (PHOBIUS); CYTOPLASMIC_DOMAIN (PHOBIUS); CYTOPLASMIC_DOMAIN (PHOBIUS); SIGNAL_PEPTID…
gi|659422831|gb|GAOM01017372.1|	acetyl-coenzyme A transporter 1-like	728	5	1.2e-144	0.868	6	F:nucleic acid binding; F:ATP binding; C:integral component of membrane; F:acetyl-CoA transporter activity; F:helicase activity; P:acetyl-CoA transport	EC:3.6.1; EC:3.6.1.15	IPR024371 (PFAM); PTHR12778:SF9 (PANTHER); PTHR12778 (PANTHER); CYTOPLASMIC_DOMAIN (PHOBIUS); TRANSMEMBRANE (PHOBIUS); TRANSMEMBRANE (PHOBIUS); NON_CYTOPLASMIC_DOMAIN (PHOBIUS); NON_CYTOPLASMIC_DOMAIN (PHOBIUS); CYTOPLASMIC_DOMAIN (PHOBIUS); TRANSMEMBRANE (PHOBIUS); TRANSMEMBRANE (PHOBIUS); TRANSMEMBRANE (PHOBIUS); CYTOPLASMIC_DOMAIN (PHOBIUS); NON_CYTOPLASMIC_DOMAIN (PHOBIUS); IPR020846 (SUPERFA…
gi|659422422|gb|GAOM01017776.1|	acetyl-coenzyme A transporter 1-like	529	5	6.08e-75	0.822	3	C:integral component of membrane; F:acetyl-CoA transporter activity; P:acetyl-CoA transport		IPR024371 (PFAM); PTHR12778 (PANTHER); PTHR12778:SF9 (PANTHER); SIGNAL_PEPTIDE_C_REGION (PHOBIUS); SIGNAL_PEPTIDE_H_REGION (PHOBIUS); NON_CYTOPLASMIC_DOMAIN (PHOBIUS); SIGNAL_PEPTIDE (PHOBIUS); TRANSMEMBRANE (PHOBIUS); CYTOPLASMIC_DOMAIN (PHOBIUS); SIGNAL_PEPTIDE_N_REGION (PHOBIUS); TMhelix (TMHMM); TMhelix (TMHMM)
gi|659422228|gb|GAOM01017970.1|	acetyl-coenzyme A transporter 1-like	632	5	2.16e-136	0.836	5	F:nucleotide binding; C:integral component of membrane; F:acetyl-CoA transporter activity; P:acetyl-CoA transport; F:hydrolase activity		IPR024371 (PFAM); PTHR12778 (PANTHER); PTHR12778:SF9 (PANTHER); TRANSMEMBRANE (PHOBIUS); NON_CYTOPLASMIC_DOMAIN (PHOBIUS); CYTOPLASMIC_DOMAIN (PHOBIUS); TRANSMEMBRANE (PHOBIUS); CYTOPLASMIC_DOMAIN (PHOBIUS); TRANSMEMBRANE (PHOBIUS); NON_CYTOPLASMIC_DOMAIN (PHOBIUS); SignalP-noTM (SIGNALP_EUK); TMhelix (TMHMM); TMhelix (TMHMM); TMhelix (TMHMM); TMhelix (TMHMM)
gi|659420263|gb|GAOM01019935.1|	acetyl-coenzyme A transporter 1-like	387	5	4.32e-47	0.84	5	F:nucleotide binding; C:integral component of membrane; F:acetyl-CoA transporter activity; P:acetyl-CoA transport; F:hydrolase activity		no IPS match
gi|659428930|gb|GAOM01011288.1|	AChain Methyltransferase Domain Of Human Tar (Hiv-1) Rna Binding 1	451	5	1.14e-87	0.832	5	C:nucleus; F:RNA binding; P:tRNA methylation; F:tRNA (guanine) methyltransferase activity; P:regulation of transcription from RNA polymerase II promoter	EC:2.1.1	IPR029026 (G3DSA:3.40.1280.GENE3D); IPR001537 (PFAM); PTHR12029:SF11 (PANTHER); PTHR12029 (PANTHER); IPR029028 (SUPERFAMILY)
gi|659437829|gb|GAOM01002393.1|	acid sphingomyelinase-like phosphodiesterase 3a	2188	5	0	0.782	2	F:nucleic acid binding; F:hydrolase activity		IPR004843 (PFAM); IPR029052 (G3DSA:3.60.21.GENE3D); PTHR10340 (PANTHER); PTHR10340:SF13 (PANTHER); SIGNAL_PEPTIDE_N_REGION (PHOBIUS); SIGNAL_PEPTIDE (PHOBIUS); SIGNAL_PEPTIDE_C_REGION (PHOBIUS); TRANSMEMBRANE (PHOBIUS); NON_CYTOPLASMIC_DOMAIN (PHOBIUS); SIGNAL_PEPTIDE_H_REGION (PHOBIUS); CYTOPLASMIC_DOMAIN (PHOBIUS); SignalP-noTM (SIGNALP_EUK); IPR029052 (SUPERFAMILY)
gi|659440037|gb|GAOM01000185.1|	acid trehalase	1002	5	1.17e-112	0.786				CYTOPLASMIC_DOMAIN (PHOBIUS); NON_CYTOPLASMIC_DOMAIN (PHOBIUS); TRANSMEMBRANE (PHOBIUS); TMhelix (TMHMM)
gi|659432161|gb|GAOM01008059.1|	acidic fibroblast growth factor intracellular-binding	462	5	1.84e-86	0.738	1	F:fibroblast growth factor binding		IPR008614 (PFAM); PTHR13223:SF2 (PANTHER); IPR008614 (PANTHER)
gi|659424672|gb|GAOM01015544.1|	acidic fibroblast growth factor intracellular-binding	361	5	1.05e-54	0.926	1	F:fibroblast growth factor binding		IPR008614 (PFAM); PTHR13223:SF2 (PANTHER); IPR008614 (PANTHER)
gi|659427434|gb|GAOM01012784.1|	acidic leucine-rich nuclear phospho 32 family member A-like	1836	5	2.3e-104	0.666	1	F:protein binding		PR00019 (PRINTS); SM00365 (SMART); IPR032675 (G3DSA:3.80.10.GENE3D); PF14580 (PFAM); PTHR11375 (PANTHER); IPR001611 (PROSITE_PROFILES); IPR001611 (PROSITE_PROFILES); IPR001611 (PROSITE_PROFILES); IPR001611 (PROSITE_PROFILES); IPR032675 (SUPERFAMILY)
gi|659434547|gb|GAOM01005675.1|	acidic repeat-containing	1451	5	0	0.722	10	C:replication fork; C:nucleus; F:DNA binding; F:ATP binding; P:DNA replication initiation; F:DNA helicase activity; P:DNA duplex unwinding; P:regulation of transcription, DNA-templated; F:protein dimerization activity; C:MCM complex	EC:3.6.1; EC:3.6.1.15	NON_CYTOPLASMIC_DOMAIN (PHOBIUS); CYTOPLASMIC_DOMAIN (PHOBIUS); TRANSMEMBRANE (PHOBIUS); TMhelix (TMHMM)
gi|659432034|gb|GAOM01008186.1|	acidic repeat-containing	291	5	1.41e-34	0.78	10	C:replication fork; C:nucleus; F:DNA binding; F:ATP binding; P:DNA replication initiation; F:DNA helicase activity; P:DNA duplex unwinding; P:regulation of transcription, DNA-templated; F:protein dimerization activity; C:MCM complex	EC:3.6.1; EC:3.6.1.15	no IPS match
gi|659439243|gb|GAOM01000979.1|	acidic repeat-containing isoform X3	952	5	3.12e-177	0.872	3	F:glycogen phosphorylase activity; P:carbohydrate metabolic process; F:pyridoxal phosphate binding	EC:2.4.1.1	no IPS match
gi|659426963|gb|GAOM01013255.1|	acidic repeat-containing isoform X7	616	5	8.95e-19	0.76	1	F:phosphorylase activity	EC:2.4.1.1	no IPS match
gi|659428724|gb|GAOM01011494.1|	acidic repeat-containing -like	572	5	1.52e-124	0.818				IPR006640 (SMART); IPR006640 (PFAM); PTHR23099:SF0 (PANTHER); PTHR23099 (PANTHER)
gi|659436480|gb|GAOM01003742.1|	actin 6B	1525	5	0	0.9	10	P:DNA repair; P:chromatin remodeling; C:NuA4 histone acetyltransferase complex; F:structural constituent of ribosome; F:metal ion binding; P:regulation of transcription, DNA-templated; P:ribosome biogenesis; C:Ino80 complex; C:ribosome; P:translation		IPR004000 (PRINTS); IPR004000 (SMART); G3DSA:3.30.420.40 (GENE3D); G3DSA:3.90.640.10 (GENE3D); G3DSA:3.30.420.40 (GENE3D); IPR004000 (PFAM); IPR004000 (PANTHER); IPR027667 (PTHR11937:PANTHER); IPR004000 (PANTHER); SSF53067 (SUPERFAMILY); SSF53067 (SUPERFAMILY)
gi|659430090|gb|GAOM01010128.1|	actin 6B	236	5	3.31e-36	0.892	10	P:DNA repair; P:chromatin remodeling; C:NuA4 histone acetyltransferase complex; F:structural constituent of ribosome; F:metal ion binding; P:regulation of transcription, DNA-templated; P:ribosome biogenesis; C:Ino80 complex; C:ribosome; P:translation		G3DSA:3.30.420.40 (GENE3D); IPR004000 (PFAM); IPR027667 (PTHR11937:PANTHER); IPR004000 (PANTHER); SSF53067 (SUPERFAMILY)
gi|659438734|gb|GAOM01001488.1|	actin cytoskeleton-regulatory complex pan1-like isoform X2	428	3	4.29e-07	0.77	3	P:nucleobase-containing small molecule metabolic process; P:organonitrogen compound metabolic process; F:transferase activity		no IPS match
gi|659426037|gb|GAOM01014179.1|	actin cytoskeleton-regulatory complex pan1-like isoform X2	629	4	6.51e-36	0.5175	5	F:adenine phosphoribosyltransferase activity; C:cytoplasm; P:nucleoside metabolic process; P:adenine salvage; F:transferase activity		CYTOPLASMIC_DOMAIN (PHOBIUS); TRANSMEMBRANE (PHOBIUS); NON_CYTOPLASMIC_DOMAIN (PHOBIUS); TMhelix (TMHMM)
gi|659425296|gb|GAOM01014920.1|	actin cytoskeleton-regulatory complex pan1-like isoform X2	354	4	1.22e-41	0.76	3	P:nucleobase-containing small molecule metabolic process; P:organonitrogen compound metabolic process; F:transferase activity		SIGNAL_PEPTIDE_C_REGION (PHOBIUS); SIGNAL_PEPTIDE (PHOBIUS); SIGNAL_PEPTIDE_N_REGION (PHOBIUS); NON_CYTOPLASMIC_DOMAIN (PHOBIUS); SIGNAL_PEPTIDE_H_REGION (PHOBIUS); SignalP-TM (SIGNALP_EUK); TMhelix (TMHMM)
gi|659436946|gb|GAOM01003276.1|	actin-binding anillin- partial	4250	5	0	0.742	2	C:membrane; C:integral component of membrane		Coil (COILS); Coil (COILS); IPR011993 (G3DSA:2.30.29.GENE3D); IPR011993 (SUPERFAMILY)
gi|659425146|gb|GAOM01015070.1|	actin-binding IPP	2105	5	0	0.836	3	F:protein binding; F:methyltransferase activity; P:methylation		Coil (COILS); PR00501 (PRINTS); IPR000210 (SMART); IPR011705 (SMART); IPR006652 (SMART); IPR011705 (PFAM); G3DSA:3.30.710.10 (GENE3D); IPR015915 (G3DSA:2.120.10.GENE3D); IPR017096 (PIRSF); IPR000210 (PFAM); IPR006652 (PFAM); PTHR24412:SF209 (PANTHER); PTHR24412 (PANTHER); IPR000210 (PROSITE_PROFILES); IPR011043 (SUPERFAMILY); IPR011333 (SUPERFAMILY)
gi|659427128|gb|GAOM01013090.1|	actin-binding LIM 3 isoform X1	2857	5	0	0.832	5	F:nucleotide binding; F:nucleic acid binding; F:zinc ion binding; F:actin binding; P:cytoskeleton organization		IPR001781 (SMART); IPR001781 (PFAM); IPR001781 (G3DSA:2.10.110.GENE3D); IPR001781 (G3DSA:2.10.110.GENE3D); IPR001781 (G3DSA:2.10.110.GENE3D); PTHR24213:SF9 (PANTHER); PTHR24213:SF9 (PANTHER); PTHR24213 (PANTHER); PTHR24213 (PANTHER); IPR001781 (PROSITE_PATTERNS); IPR001781 (PROSITE_PATTERNS); IPR001781 (PROSITE_PATTERNS); IPR001781 (PROSITE_PROFILES); IPR001781 (PROSITE_PROFILES); IPR001781 (PROS…
gi|659426556|gb|GAOM01013662.1|	actin-binding LIM 3 isoform X1	3217	5	0	0.85	5	F:nucleotide binding; F:nucleic acid binding; F:zinc ion binding; F:actin binding; P:cytoskeleton organization		IPR001781 (SMART); IPR003128 (SMART); IPR001781 (PFAM); IPR001781 (G3DSA:2.10.110.GENE3D); IPR003128 (PFAM); IPR001781 (G3DSA:2.10.110.GENE3D); IPR001781 (G3DSA:2.10.110.GENE3D); IPR003128 (G3DSA:1.10.950.GENE3D); PTHR24213 (PANTHER); PTHR24213:SF9 (PANTHER); IPR001781 (PROSITE_PATTERNS); IPR001781 (PROSITE_PATTERNS); IPR001781 (PROSITE_PATTERNS); IPR001781 (PROSITE_PROFILES); IPR003128 (PROSITE_…
gi|659434843|gb|GAOM01005379.1|	actin-binding Rho-activating -like	1562	5	0	0.75	2	F:transferase activity, transferring acyl groups other than amino-acyl groups; P:metabolic process		IPR027817 (SMART); IPR027817 (PFAM); PTHR22739:SF5 (PANTHER); PTHR22739 (PANTHER)
gi|659428494|gb|GAOM01011724.1|	actin-fragmin kinase DDB_G0287957	360	2	6.11e-30	0.595				no IPS match
gi|659435840|gb|GAOM01004382.1|	actin-interacting 1 isoform X2	2114	5	0	0.95	3	C:mitochondrial respiratory chain complex I; F:protein binding; P:electron transport chain		IPR020472 (PRINTS); IPR001680 (SMART); IPR015943 (G3DSA:2.130.10.GENE3D); IPR015943 (G3DSA:2.130.10.GENE3D); IPR001680 (PFAM); IPR015943 (G3DSA:2.130.10.GENE3D); IPR031544 (PFAM); PTHR19856 (PANTHER); IPR019775 (PROSITE_PATTERNS); IPR019775 (PROSITE_PATTERNS); SIGNAL_PEPTIDE_H_REGION (PHOBIUS); SIGNAL_PEPTIDE_N_REGION (PHOBIUS); NON_CYTOPLASMIC_DOMAIN (PHOBIUS); SIGNAL_PEPTIDE (PHOBIUS); SIGNAL_P…
gi|659437441|gb|GAOM01002781.1|	actin-related 10	1343	5	0	0.826				IPR004000 (SMART); IPR004000 (PFAM); G3DSA:3.30.420.40 (GENE3D); G3DSA:3.30.420.40 (GENE3D); IPR004000 (PANTHER); IPR027127 (PTHR11937:PANTHER); SSF53067 (SUPERFAMILY); SSF53067 (SUPERFAMILY)
gi|659440011|gb|GAOM01000211.1|	actin-related 2	1718	5	0	0.924	3	F:ATP binding; P:Arp2/3 complex-mediated actin nucleation; C:Arp2/3 protein complex		IPR004000 (PRINTS); IPR004000 (SMART); G3DSA:3.90.640.10 (GENE3D); IPR004000 (PFAM); G3DSA:3.30.420.40 (GENE3D); G3DSA:3.30.420.40 (GENE3D); IPR027306 (PTHR11937:PANTHER); IPR004000 (PANTHER); IPR020902 (PROSITE_PATTERNS); SSF53067 (SUPERFAMILY); SSF53067 (SUPERFAMILY)
gi|659432586|gb|GAOM01007634.1|	actin-related 2 3 complex subunit 1A	1172	5	0	0.862	4	F:nucleic acid binding; P:Arp2/3 complex-mediated actin nucleation; F:protein dimerization activity; C:Arp2/3 protein complex		IPR001680 (SMART); IPR015943 (G3DSA:2.130.10.GENE3D); IPR017383 (PIRSF); IPR024977 (PFAM); IPR001680 (PFAM); IPR017383 (PANTHER); IPR017986 (PROSITE_PROFILES); IPR001680 (PROSITE_PROFILES); IPR017986 (SUPERFAMILY)
gi|659433479|gb|GAOM01006743.1|	actin-related 2 3 complex subunit 3	798	5	3.48e-124	0.914	4	F:actin binding; C:cytoplasm; P:Arp2/3 complex-mediated actin nucleation; C:Arp2/3 protein complex		IPR007204 (PIRSF); IPR007204 (G3DSA:1.10.1760.GENE3D); IPR007204 (PFAM); IPR007204 (PANTHER); PTHR12391:SF0 (PANTHER); IPR007204 (SUPERFAMILY)
gi|659433810|gb|GAOM01006412.1|	actin-related 2 3 complex subunit 5	622	5	1.31e-96	0.876	2	P:Arp2/3 complex-mediated actin nucleation; C:Arp2/3 protein complex		IPR006789 (PIRSF); IPR006789 (PFAM); IPR006789 (G3DSA:1.25.40.GENE3D); IPR006789 (PANTHER); IPR006789 (SUPERFAMILY)
gi|659437447|gb|GAOM01002775.1|	actin-related 3	1466	5	0	0.962	4	F:nucleic acid binding; F:ATP binding; P:Arp2/3 complex-mediated actin nucleation; C:Arp2/3 protein complex		IPR004000 (SMART); G3DSA:3.90.640.10 (GENE3D); IPR004000 (PFAM); G3DSA:3.30.420.40 (GENE3D); G3DSA:3.30.420.40 (GENE3D); IPR004000 (PANTHER); IPR015623 (PTHR11937:PANTHER); IPR020902 (PROSITE_PATTERNS); NON_CYTOPLASMIC_DOMAIN (PHOBIUS); SIGNAL_PEPTIDE_H_REGION (PHOBIUS); SIGNAL_PEPTIDE (PHOBIUS); SIGNAL_PEPTIDE_N_REGION (PHOBIUS); SIGNAL_PEPTIDE_C_REGION (PHOBIUS); SignalP-noTM (SIGNALP_EUK); SSF…
gi|659432105|gb|GAOM01008115.1|	actin-related 5	771	5	3.55e-161	0.836	3	P:DNA repair; P:regulation of transcription, DNA-templated; C:Ino80 complex		G3DSA:3.90.640.10 (GENE3D); G3DSA:3.30.420.40 (GENE3D); IPR004000 (PFAM); IPR004000 (PANTHER); IPR027664 (PTHR11937:PANTHER); SSF53067 (SUPERFAMILY)
gi|659420834|gb|GAOM01019364.1|	actin-related 5	314	5	1.04e-64	0.928	3	P:DNA repair; P:regulation of transcription, DNA-templated; C:Ino80 complex		no IPS match
gi|659432479|gb|GAOM01007741.1|	actin-related 6	1346	5	0	0.868	5	C:nucleus; P:chromatin remodeling; F:ubiquitin protein ligase binding; C:cullin-RING ubiquitin ligase complex; P:ubiquitin-dependent protein catabolic process		IPR004000 (SMART); G3DSA:3.30.420.40 (GENE3D); IPR004000 (PFAM); G3DSA:3.30.420.40 (GENE3D); G3DSA:3.90.640.10 (GENE3D); IPR030054 (PTHR11937:PANTHER); IPR004000 (PANTHER); IPR030054 (PTHR11937:PANTHER); IPR004000 (PANTHER); SSF53067 (SUPERFAMILY); SSF53067 (SUPERFAMILY)
gi|659436267|gb|GAOM01003955.1|	actin-related 8	1869	5	0	0.798	3	P:chromatin remodeling; C:integral component of membrane; C:Ino80 complex		IPR004000 (SMART); G3DSA:3.30.420.40 (GENE3D); IPR004000 (PFAM); G3DSA:3.30.420.40 (GENE3D); IPR027668 (PTHR11937:PANTHER); IPR004000 (PANTHER); IPR027668 (PTHR11937:PANTHER); IPR004000 (PANTHER); SSF53067 (SUPERFAMILY); SSF53067 (SUPERFAMILY)
gi|659435961|gb|GAOM01004261.1|	activated CDC42 kinase 1	3446	5	0	0.724	4	F:ATP binding; P:peptidyl-tyrosine phosphorylation; F:protein tyrosine kinase activity; F:protein binding	EC:2.7.10	IPR001245 (PRINTS); IPR020635 (SMART); G3DSA:2.30.30.40 (GENE3D); G3DSA:3.30.200.20 (GENE3D); G3DSA:1.10.510.10 (GENE3D); IPR001245 (PFAM); IPR013761 (G3DSA:1.10.150.GENE3D); IPR015116 (G3DSA:4.10.680.GENE3D); IPR015116 (PFAM); PTHR24418 (PANTHER); IPR008266 (PROSITE_PATTERNS); IPR017441 (PROSITE_PATTERNS); IPR000719 (PROSITE_PROFILES); IPR015940 (PROSITE_PROFILES); IPR011009 (SUPERFAMILY); IPR00…
gi|659435115|gb|GAOM01005107.1|	activating signal cointegrator 1	1410	5	0	0.72	3	C:nucleus; F:zinc ion binding; P:regulation of transcription, DNA-templated		IPR009349 (PFAM); PTHR12963 (PANTHER); PTHR12963:SF0 (PANTHER)
gi|659430081|gb|GAOM01010137.1|	activating signal cointegrator 1 complex subunit 1	367	5	2.58e-74	0.826	5	F:ATP binding; F:RNA binding; P:serine family amino acid metabolic process; F:protein serine/threonine kinase activity; P:protein phosphorylation	EC:2.7.11	IPR019510 (PFAM); IPR009097 (G3DSA:3.90.1140.GENE3D); PTHR13360:SF1 (PANTHER); PTHR13360 (PANTHER)
gi|659421450|gb|GAOM01018748.1|	activating signal cointegrator 1 complex subunit 1	208	3	1.17e-36	0.85	5	F:ATP binding; F:RNA binding; P:serine family amino acid metabolic process; F:protein serine/threonine kinase activity; P:protein phosphorylation	EC:2.7.11	no IPS match
gi|659420956|gb|GAOM01019242.1|	activating signal cointegrator 1 complex subunit 1	346	5	2.55e-69	0.824	5	F:ATP binding; F:RNA binding; P:serine family amino acid metabolic process; F:protein serine/threonine kinase activity; P:protein phosphorylation	EC:2.7.11	IPR019510 (PFAM); PTHR13360:SF1 (PANTHER); PTHR13360 (PANTHER)
gi|659438912|gb|GAOM01001310.1|	activating signal cointegrator 1 complex subunit 2 homolog	949	5	5.11e-62	0.708				no IPS match
gi|659437618|gb|GAOM01002604.1|	activating signal cointegrator 1 complex subunit 2 isoform X1	842	5	9.83e-128	0.786	2	F:protein binding; C:membrane		IPR003892 (PFAM); PTHR21494:SF0 (PANTHER); PTHR21494 (PANTHER); IPR003892 (PROSITE_PROFILES); IPR009060 (SUPERFAMILY)
gi|659421653|gb|GAOM01018545.1|	activating signal cointegrator 1 complex subunit 2 isoform X1	454	5	5.92e-81	0.97	3	F:nucleic acid binding; F:metal ion binding; C:integral component of membrane		no IPS match
gi|659435606|gb|GAOM01004616.1|	activating signal cointegrator 1 complex subunit 3	5046	5	0	0.838	4	F:nucleic acid binding; F:ATP binding; F:protein binding; F:helicase activity	EC:3.6.1; EC:3.6.1.15	IPR001650 (SMART); IPR004179 (SMART); IPR014001 (SMART); IPR027417 (G3DSA:3.40.50.GENE3D); IPR027417 (G3DSA:3.40.50.GENE3D); IPR027417 (G3DSA:3.40.50.GENE3D); IPR027417 (G3DSA:3.40.50.GENE3D); IPR001650 (PFAM); IPR011545 (PFAM); IPR000008 (G3DSA:2.60.40.GENE3D); IPR004179 (PFAM); G3DSA:1.10.3380.10 (GENE3D); PTHR24075 (PANTHER); IPR001650 (PROSITE_PROFILES); IPR014001 (PROSITE_PROFILES); IPR00165…
gi|659425203|gb|GAOM01015013.1|	activating signal cointegrator 1 complex subunit 3	355	5	2.58e-69	0.788	3	F:nucleic acid binding; F:ATP binding; F:helicase activity	EC:3.6.1; EC:3.6.1.15	no IPS match
gi|659422092|gb|GAOM01018106.1|	activating signal cointegrator 1 complex subunit 3	262	2	2.17e-32	0.735	3	F:nucleic acid binding; F:ATP binding; F:helicase activity	EC:3.6.1; EC:3.6.1.15	no IPS match
gi|659425889|gb|GAOM01014327.1|	activating transcription factor 7-interacting 2	1241	5	3.36e-155	0.624	1	F:protein binding		IPR003961 (PFAM); PTHR23210:SF25 (PANTHER); IPR026085 (PANTHER)
gi|659440054|gb|GAOM01000168.1|	activating transcription factor of chaperone isoform X1	1599	5	4.09e-178	0.858	6	C:transcription factor complex; F:transcription factor activity, sequence-specific DNA binding; F:calcium ion binding; P:regulation of transcription, DNA-templated; F:sequence-specific DNA binding; P:regulation of transcription, DNA-templated		Coil (COILS); IPR004827 (SMART); G3DSA:1.20.5.170 (GENE3D); IPR004827 (PFAM); PTHR13044 (PANTHER); IPR004827 (PROSITE_PATTERNS); IPR004827 (PROSITE_PROFILES); SSF57959 (SUPERFAMILY)
gi|659425470|gb|GAOM01014746.1|	activating transcription factor of chaperone isoform X2	1396	5	1.36e-137	0.866	6	C:transcription factor complex; F:transcription factor activity, sequence-specific DNA binding; F:calcium ion binding; P:regulation of transcription, DNA-templated; F:sequence-specific DNA binding; P:regulation of transcription, DNA-templated		Coil (COILS); IPR004827 (SMART); G3DSA:1.20.5.170 (GENE3D); IPR004827 (PFAM); PTHR13044 (PANTHER); IPR004827 (PROSITE_PATTERNS); IPR004827 (PROSITE_PROFILES); SSF57959 (SUPERFAMILY)
gi|659436103|gb|GAOM01004119.1|	activator of 90 kDa heat shock ATPase homolog 1	1359	5	0	0.814	4	P:positive regulation of ATPase activity; F:chaperone binding; F:ATPase activator activity; P:response to stress		IPR015310 (SMART); IPR023393 (G3DSA:3.30.530.GENE3D); IPR015310 (PFAM); IPR013538 (PFAM); PTHR13009:SF8 (PANTHER); PTHR13009 (PANTHER); SSF55961 (SUPERFAMILY); IPR015310 (SUPERFAMILY)
gi|659426231|gb|GAOM01013985.1|	activator of basal transcription 1-like	683	5	1.7e-89	0.886	2	F:nucleotide binding; F:nucleic acid binding		PTHR12311 (PANTHER)
gi|659428002|gb|GAOM01012216.1|	activator of heat shock 90kDa ATPase-like	901	3	2.04e-08	0.91	4	P:positive regulation of ATPase activity; F:chaperone binding; F:ATPase activator activity; P:response to stress		no IPS match
gi|659433431|gb|GAOM01006791.1|	active regulator of SIRT1-like	1308	5	1.01e-69	0.784	8	P:nicotinamide metabolic process; F:ribosylnicotinamide kinase activity; P:nicotinate nucleotide metabolic process; C:integral component of endoplasmic reticulum membrane; P:phosphorylation; P:dolichol metabolic process; P:nicotinamide nucleotide biosynthetic process; F:enzyme regulator activity	EC:2.7.1.22	IPR009914 (PFAM); CYTOPLASMIC_DOMAIN (PHOBIUS); TRANSMEMBRANE (PHOBIUS); NON_CYTOPLASMIC_DOMAIN (PHOBIUS); TRANSMEMBRANE (PHOBIUS); CYTOPLASMIC_DOMAIN (PHOBIUS); TMhelix (TMHMM); TMhelix (TMHMM)
gi|659439035|gb|GAOM01001187.1|	activin receptor type-1-like	3630	5	0	0.64	10	F:ATP binding; F:receptor signaling protein serine/threonine kinase activity; C:mediator complex; C:integral component of membrane; P:transmembrane receptor protein serine/threonine kinase signaling pathway; P:serine family amino acid metabolic process; F:RNA polymerase II transcription cofactor activity; P:signal transduction by protein phosphorylation; F:transmembrane receptor protein serine/th…	EC:2.7.11	IPR000719 (SMART); IPR003605 (SMART); IPR003605 (PFAM); G3DSA:1.10.510.10 (GENE3D); G3DSA:3.30.200.20 (GENE3D); IPR001245 (PFAM); IPR000333 (PANTHER); PTHR23255:SF72 (PANTHER); IPR000333 (PANTHER); IPR000333 (PANTHER); IPR000333 (PANTHER); PTHR23255:SF72 (PANTHER); PTHR23255:SF72 (PANTHER); IPR008271 (PROSITE_PATTERNS); IPR017441 (PROSITE_PATTERNS); NON_CYTOPLASMIC_DOMAIN (PHOBIUS); SIGNAL_PEPTID…
gi|659437689|gb|GAOM01002533.1|	Activin receptor type-2B	2195	5	0	0.89	9	F:ATP binding; C:extracellular space; F:receptor signaling protein serine/threonine kinase activity; F:metal ion binding; C:integral component of membrane; P:transmembrane receptor protein serine/threonine kinase signaling pathway; P:serine family amino acid metabolic process; P:signal transduction by protein phosphorylation; F:transmembrane receptor protein serine/threonine kinase activity	EC:2.7.11	IPR000333 (PRINTS); G3DSA:3.30.200.20 (GENE3D); G3DSA:1.10.510.10 (GENE3D); IPR000719 (PFAM); G3DSA:2.10.60.10 (GENE3D); IPR000333 (PANTHER); PTHR23255:SF70 (PANTHER); IPR008271 (PROSITE_PATTERNS); NON_CYTOPLASMIC_DOMAIN (PHOBIUS); NON_CYTOPLASMIC_DOMAIN (PHOBIUS); CYTOPLASMIC_DOMAIN (PHOBIUS); TRANSMEMBRANE (PHOBIUS); TRANSMEMBRANE (PHOBIUS); IPR000719 (PROSITE_PROFILES); SignalP-noTM (SIGNALP_E…
gi|659435939|gb|GAOM01004283.1|	acyl- :lysophosphatidylglycerol acyltransferase 1-like isoform X1	1893	5	0	0.856	3	F:transferase activity, transferring acyl groups; P:metabolic process; C:integral component of membrane		IPR002123 (SMART); IPR032098 (PFAM); IPR002123 (PFAM); PTHR10983:SF2 (PANTHER); PTHR10983:SF2 (PANTHER); PTHR10983 (PANTHER); PTHR10983 (PANTHER); CYTOPLASMIC_DOMAIN (PHOBIUS); CYTOPLASMIC_DOMAIN (PHOBIUS); NON_CYTOPLASMIC_DOMAIN (PHOBIUS); TRANSMEMBRANE (PHOBIUS); TRANSMEMBRANE (PHOBIUS); NON_CYTOPLASMIC_DOMAIN (PHOBIUS); TRANSMEMBRANE (PHOBIUS); SSF69593 (SUPERFAMILY); TMhelix (TMHMM); TMhelix …
gi|659437835|gb|GAOM01002387.1|	acyl- -binding	779	5	1.44e-51	0.896	6	P:arginine metabolic process; F:proline dehydrogenase activity; F:fatty-acyl-CoA binding; P:oxidation-reduction process; P:proline biosynthetic process; P:proline catabolic process	EC:1.5.99.8	IPR000582 (PRINTS); IPR000582 (PFAM); IPR014352 (G3DSA:1.20.80.GENE3D); PTHR23310 (PANTHER); IPR022408 (PROSITE_PATTERNS); IPR000582 (PROSITE_PROFILES); IPR000582 (SUPERFAMILY)
gi|659429352|gb|GAOM01010866.1|	acyl- -binding domain-containing 5 isoform X2	476	5	2.28e-80	0.904	9	F:nucleic acid binding; P:pantothenate biosynthetic process; F:ATP binding; F:fatty-acyl-CoA binding; F:metal ion binding; C:integral component of membrane; P:coenzyme A biosynthetic process; F:pantothenate kinase activity; P:phosphorylation	EC:2.7.1.33	no IPS match
gi|659437838|gb|GAOM01002384.1|	acyl- -binding domain-containing 6-like	1214	5	3.04e-144	0.788	2	F:protein binding; F:fatty-acyl-CoA binding		IPR000582 (PRINTS); IPR002110 (SMART); IPR020683 (PFAM); IPR014352 (G3DSA:1.20.80.GENE3D); IPR000582 (PFAM); IPR020683 (G3DSA:1.25.40.GENE3D); PTHR24119 (PANTHER); PTHR24119:SF0 (PANTHER); IPR000582 (PROSITE_PROFILES); IPR002110 (PROSITE_PROFILES); IPR002110 (PROSITE_PROFILES); IPR020683 (PROSITE_PROFILES); IPR000582 (SUPERFAMILY); IPR020683 (SUPERFAMILY)
gi|659439842|gb|GAOM01000380.1|	acyl- -binding homolog	566	5	1.67e-54	0.818	1	F:fatty-acyl-CoA binding		Coil (COILS); IPR000582 (PRINTS); IPR014352 (G3DSA:1.20.80.GENE3D); IPR000582 (PFAM); PTHR23310 (PANTHER); IPR000582 (PROSITE_PROFILES); IPR000582 (SUPERFAMILY)
gi|659438027|gb|GAOM01002195.1|	acyl carrier -like isoform X2	721	5	1.91e-97	0.89	1	P:fatty acid biosynthetic process		IPR003231 (TIGRFAM); IPR009081 (G3DSA:1.10.1200.GENE3D); IPR009081 (PFAM); PTHR20863 (PANTHER); PTHR20863:SF5 (PANTHER); SIGNAL_PEPTIDE_H_REGION (PHOBIUS); NON_CYTOPLASMIC_DOMAIN (PHOBIUS); SIGNAL_PEPTIDE_C_REGION (PHOBIUS); SIGNAL_PEPTIDE_N_REGION (PHOBIUS); SIGNAL_PEPTIDE (PHOBIUS); IPR003231 (PRODOM); IPR003231 (HAMAP); IPR009081 (PROSITE_PROFILES); IPR009081 (SUPERFAMILY)
gi|659434451|gb|GAOM01005771.1|	acyl carrier mitochondrial-like	407	5	3.82e-54	0.882	1	P:fatty acid biosynthetic process		no IPS match
gi|659426758|gb|GAOM01013460.1|	acyl carrier mitochondrial-like	709	5	1.17e-96	0.932	1	P:fatty acid biosynthetic process		IPR003231 (TIGRFAM); IPR009081 (PFAM); IPR009081 (G3DSA:1.10.1200.GENE3D); PTHR20863 (PANTHER); PTHR20863:SF5 (PANTHER); NON_CYTOPLASMIC_DOMAIN (PHOBIUS); SIGNAL_PEPTIDE_N_REGION (PHOBIUS); SIGNAL_PEPTIDE_H_REGION (PHOBIUS); SIGNAL_PEPTIDE (PHOBIUS); SIGNAL_PEPTIDE_C_REGION (PHOBIUS); IPR003231 (PRODOM); IPR009081 (PROSITE_PROFILES); IPR003231 (HAMAP); IPR009081 (SUPERFAMILY)
gi|659438022|gb|GAOM01002200.1|	acyl- dehydrogenase family member mitochondrial-like	2704	5	0	0.858	7	F:acyl-CoA dehydrogenase activity; P:GPI anchor biosynthetic process; P:obsolete electron transport; F:flavin adenine dinucleotide binding; C:integral component of membrane; F:phosphatidylinositol N-acetylglucosaminyltransferase activity; P:oxidation-reduction process	EC:1.3.99.3; EC:2.4.1; EC:2.4.1.198	G3DSA:2.40.110.10 (GENE3D); IPR006091 (PFAM); IPR013786 (G3DSA:1.10.540.GENE3D); IPR013786 (PFAM); PTHR10909:SF121 (PANTHER); PTHR10909 (PANTHER); SignalP-TM (SIGNALP_GRAM_POSITIVE); IPR009100 (SUPERFAMILY)
gi|659434220|gb|GAOM01006002.1|	acyl- dehydrogenase family member mitochondrial-like	1793	5	0	0.644	4	F:oxidoreductase activity, acting on the CH-CH group of donors; F:flavin adenine dinucleotide binding; C:integral component of membrane; P:oxidation-reduction process		IPR013786 (G3DSA:1.10.540.GENE3D); IPR013786 (PFAM); PTHR10909 (PANTHER); PTHR10909:SF121 (PANTHER); IPR009100 (SUPERFAMILY)
gi|659436898|gb|GAOM01003324.1|	acyl- Delta(11) desaturase	1418	5	0	0.92	7	F:magnesium ion binding; F:GTP binding; F:GTPase activity; F:oxidoreductase activity, acting on paired donors, with oxidation of a pair of donors resulting in the reduction of molecular oxygen to two molecules of water; C:integral component of membrane; P:oxidation-reduction process; P:fatty acid biosynthetic process	EC:3.6.1; EC:1.14.19; EC:3.6.1.15	IPR015876 (PRINTS); IPR005804 (PFAM); IPR015876 (PANTHER); NON_CYTOPLASMIC_DOMAIN (PHOBIUS); TRANSMEMBRANE (PHOBIUS); CYTOPLASMIC_DOMAIN (PHOBIUS); NON_CYTOPLASMIC_DOMAIN (PHOBIUS); TRANSMEMBRANE (PHOBIUS); CYTOPLASMIC_DOMAIN (PHOBIUS); TRANSMEMBRANE (PHOBIUS); CYTOPLASMIC_DOMAIN (PHOBIUS); TRANSMEMBRANE (PHOBIUS); TMhelix (TMHMM); TMhelix (TMHMM); TMhelix (TMHMM); TMhelix (TMHMM)
gi|659438136|gb|GAOM01002086.1|	acyl- Delta(11) desaturase-like	1584	5	0	0.84	4	F:oxidoreductase activity, acting on paired donors, with oxidation of a pair of donors resulting in the reduction of molecular oxygen to two molecules of water; C:integral component of membrane; P:oxidation-reduction process; P:fatty acid biosynthetic process	EC:1.14.19	IPR015876 (PRINTS); IPR005804 (PFAM); PTHR11351:SF21 (PANTHER); IPR015876 (PANTHER); TRANSMEMBRANE (PHOBIUS); CYTOPLASMIC_DOMAIN (PHOBIUS); NON_CYTOPLASMIC_DOMAIN (PHOBIUS); NON_CYTOPLASMIC_DOMAIN (PHOBIUS); CYTOPLASMIC_DOMAIN (PHOBIUS); TRANSMEMBRANE (PHOBIUS); CYTOPLASMIC_DOMAIN (PHOBIUS); TRANSMEMBRANE (PHOBIUS); TRANSMEMBRANE (PHOBIUS); TMhelix (TMHMM); TMhelix (TMHMM); TMhelix (TMHMM); TMhel…
gi|659427492|gb|GAOM01012726.1|	acyl- Delta(11) desaturase-like	1543	5	8.61e-163	0.728	6	F:nucleic acid binding; F:oxidoreductase activity, acting on paired donors, with oxidation of a pair of donors resulting in the reduction of molecular oxygen to two molecules of water; C:integral component of membrane; F:protein dimerization activity; P:oxidation-reduction process; P:fatty acid biosynthetic process	EC:1.14.19	IPR015876 (PRINTS); IPR015876 (PANTHER); NON_CYTOPLASMIC_DOMAIN (PHOBIUS); TRANSMEMBRANE (PHOBIUS); CYTOPLASMIC_DOMAIN (PHOBIUS); NON_CYTOPLASMIC_DOMAIN (PHOBIUS); TRANSMEMBRANE (PHOBIUS); TMhelix (TMHMM); TMhelix (TMHMM)
gi|659427457|gb|GAOM01012761.1|	acyl- Delta(11) desaturase-like	891	5	1.07e-156	0.816	6	F:ATPase activity; F:ATP binding; F:oxidoreductase activity, acting on paired donors, with oxidation of a pair of donors resulting in the reduction of molecular oxygen to two molecules of water; C:integral component of membrane; P:oxidation-reduction process; P:fatty acid biosynthetic process	EC:3.6.1; EC:3.6.1.3; EC:1.14.19; EC:3.6.1.15	IPR015876 (PRINTS); IPR005804 (PFAM); PTHR11351:SF36 (PANTHER); IPR015876 (PANTHER); TRANSMEMBRANE (PHOBIUS); TRANSMEMBRANE (PHOBIUS); CYTOPLASMIC_DOMAIN (PHOBIUS); CYTOPLASMIC_DOMAIN (PHOBIUS); NON_CYTOPLASMIC_DOMAIN (PHOBIUS); TRANSMEMBRANE (PHOBIUS); NON_CYTOPLASMIC_DOMAIN (PHOBIUS); TMhelix (TMHMM); TMhelix (TMHMM); TMhelix (TMHMM)
gi|659427456|gb|GAOM01012762.1|	acyl- Delta(11) desaturase-like	1732	5	0	0.804	6	F:ATPase activity; F:ATP binding; F:oxidoreductase activity, acting on paired donors, with oxidation of a pair of donors resulting in the reduction of molecular oxygen to two molecules of water; C:integral component of membrane; P:oxidation-reduction process; P:fatty acid biosynthetic process	EC:3.6.1; EC:3.6.1.3; EC:1.14.19; EC:3.6.1.15	IPR015876 (PRINTS); IPR005804 (PFAM); PTHR11351:SF36 (PANTHER); IPR015876 (PANTHER); TRANSMEMBRANE (PHOBIUS); TRANSMEMBRANE (PHOBIUS); CYTOPLASMIC_DOMAIN (PHOBIUS); TRANSMEMBRANE (PHOBIUS); TRANSMEMBRANE (PHOBIUS); CYTOPLASMIC_DOMAIN (PHOBIUS); CYTOPLASMIC_DOMAIN (PHOBIUS); NON_CYTOPLASMIC_DOMAIN (PHOBIUS); NON_CYTOPLASMIC_DOMAIN (PHOBIUS); TMhelix (TMHMM); TMhelix (TMHMM); TMhelix (TMHMM); TMhel…
gi|659438762|gb|GAOM01001460.1|	acyl- synthetase family member mitochondrial	2420	5	0	0.836	2	F:catalytic activity; P:metabolic process		G3DSA:3.30.300.30 (GENE3D); G3DSA:2.30.38.10 (GENE3D); G3DSA:3.40.50.980 (GENE3D); IPR025110 (PFAM); G3DSA:3.40.50.980 (GENE3D); IPR000873 (PFAM); PTHR24095 (PANTHER); IPR020845 (PROSITE_PATTERNS); SSF56801 (SUPERFAMILY)
gi|659427006|gb|GAOM01013212.1|	acyl- synthetase family member mitochondrial	2422	5	0	0.892	2	F:catalytic activity; P:metabolic process		G3DSA:3.40.50.980 (GENE3D); IPR000873 (PFAM); G3DSA:3.40.50.980 (GENE3D); PTHR24095 (PANTHER); IPR020845 (PROSITE_PATTERNS); SSF56801 (SUPERFAMILY)
gi|659434926|gb|GAOM01005296.1|	acyl- synthetase family member mitochondrial isoform X1	2068	5	0	0.92	2	F:catalytic activity; P:metabolic process		IPR000873 (PFAM); G3DSA:3.30.300.30 (GENE3D); IPR025110 (PFAM); G3DSA:3.40.50.980 (GENE3D); G3DSA:2.30.38.10 (GENE3D); G3DSA:3.40.50.980 (GENE3D); PTHR24096:SF253 (PANTHER); PTHR24096 (PANTHER); IPR020845 (PROSITE_PATTERNS); SignalP-TM (SIGNALP_GRAM_POSITIVE); SSF56801 (SUPERFAMILY)
gi|659426667|gb|GAOM01013551.1|	acyl- synthetase family member mitochondrial-like	2274	5	0	0.846	3	C:nucleus; F:catalytic activity; P:metabolic process		G3DSA:3.30.300.30 (GENE3D); IPR000873 (PFAM); G3DSA:3.40.50.980 (GENE3D); IPR025110 (PFAM); G3DSA:2.30.38.10 (GENE3D); G3DSA:3.40.50.980 (GENE3D); PTHR24095 (PANTHER); PTHR24095:SF181 (PANTHER); IPR020845 (PROSITE_PATTERNS); CYTOPLASMIC_DOMAIN (PHOBIUS); NON_CYTOPLASMIC_DOMAIN (PHOBIUS); TRANSMEMBRANE (PHOBIUS); SSF56801 (SUPERFAMILY)
gi|659438993|gb|GAOM01001229.1|	acyl- synthetase short-chain family member mitochondrial	2051	5	0	0.858	6	F:ATP binding; C:cytoplasm; F:catalytic activity; P:metabolic process; F:unfolded protein binding; P:protein folding		G3DSA:3.30.300.30 (GENE3D); IPR025110 (PFAM); IPR000873 (PFAM); G3DSA:3.40.50.980 (GENE3D); IPR032387 (PFAM); G3DSA:2.30.38.10 (GENE3D); G3DSA:3.40.50.980 (GENE3D); PTHR24095 (PANTHER); PTHR24095:SF172 (PANTHER); SSF56801 (SUPERFAMILY)
gi|659439126|gb|GAOM01001096.1|	Acyl- thioesterase 1	974	5	0	0.914	1	F:hydrolase activity		IPR003140 (PFAM); IPR029058 (G3DSA:3.40.50.GENE3D); PTHR10655:SF13 (PANTHER); PTHR10655 (PANTHER); SIGNAL_PEPTIDE_N_REGION (PHOBIUS); SIGNAL_PEPTIDE (PHOBIUS); NON_CYTOPLASMIC_DOMAIN (PHOBIUS); SIGNAL_PEPTIDE_H_REGION (PHOBIUS); SIGNAL_PEPTIDE_C_REGION (PHOBIUS); IPR029058 (SUPERFAMILY)
gi|659439615|gb|GAOM01000607.1|	acyl- thioesterase 1,2-like	1149	5	3.19e-112	0.78	1	F:hydrolase activity		IPR003140 (PFAM); IPR029058 (G3DSA:3.40.50.GENE3D); PTHR10655:SF17 (PANTHER); PTHR10655 (PANTHER); IPR029058 (SUPERFAMILY)
gi|659436654|gb|GAOM01003568.1|	acyl- thioesterase 1,2-like	1017	5	1.98e-152	0.828	1	F:hydrolase activity		IPR003140 (PFAM); IPR029058 (G3DSA:3.40.50.GENE3D); PTHR10655 (PANTHER); IPR029058 (SUPERFAMILY)
gi|659436084|gb|GAOM01004138.1|	acylamino-acid-releasing enzyme-like	2471	5	0	0.948	8	P:RNA phosphodiester bond hydrolysis, endonucleolytic; F:RNA binding; F:ribonuclease III activity; F:protein binding; P:proteolysis; P:regulation of RNA metabolic process; F:serine-type peptidase activity; P:RNA processing	EC:3.1.30; EC:3.1; EC:3.1.26; EC:3.1.26.3	IPR015943 (G3DSA:2.130.10.GENE3D); IPR029058 (G3DSA:3.40.50.GENE3D); IPR001375 (PFAM); PTHR11731:SF7 (PANTHER); PTHR11731 (PANTHER); TRANSMEMBRANE (PHOBIUS); NON_CYTOPLASMIC_DOMAIN (PHOBIUS); CYTOPLASMIC_DOMAIN (PHOBIUS); IPR029058 (SUPERFAMILY); SSF82171 (SUPERFAMILY)
gi|659430527|gb|GAOM01009691.1|	acyl-coenzyme A thioesterase 13	462	5	1.02e-95	0.964				IPR003736 (TIGRFAM); IPR006683 (PFAM); IPR029069 (G3DSA:3.10.129.GENE3D); PTHR21660 (PANTHER); IPR029069 (SUPERFAMILY)
gi|659436209|gb|GAOM01004013.1|	acyl-coenzyme A thioesterase mitochondrial-like isoform X1	1662	5	0	0.806	1	C:integral component of membrane		IPR006683 (PFAM); IPR029069 (G3DSA:3.10.129.GENE3D); IPR029069 (G3DSA:3.10.129.GENE3D); PTHR12655:SF0 (PANTHER); PTHR12655 (PANTHER); IPR033120 (PROSITE_PROFILES); IPR033120 (PROSITE_PROFILES); IPR029069 (SUPERFAMILY); IPR029069 (SUPERFAMILY)
gi|659430539|gb|GAOM01009679.1|	acylglycerol mitochondrial	1087	5	0	0.83	2	P:phosphorylation; F:kinase activity		IPR001206 (SMART); IPR021056 (PFAM); IPR001206 (PFAM); PTHR12358 (PANTHER); PTHR12358:SF33 (PANTHER); IPR001206 (PROSITE_PROFILES); IPR016064 (SUPERFAMILY)
gi|659423859|gb|GAOM01016351.1|	acylglycerol mitochondrial	233	5	6.32e-43	0.782	2	P:phosphorylation; F:kinase activity		no IPS match
gi|659434192|gb|GAOM01006030.1|	acylphosphatase, putative	395	5	4.42e-65	0.892	8	P:gluconeogenesis; F:acylphosphatase activity; P:proteolysis; P:glycolytic process; C:integral component of membrane; F:serine-type peptidase activity; P:benzoate metabolic process; C:mitochondrial inner membrane	EC:3.6.1.7	G3DSA:3.30.70.100 (GENE3D); PTHR10029:SF10 (PANTHER); PTHR10029 (PANTHER); IPR001792 (PROSITE_PROFILES); IPR001792 (SUPERFAMILY)
gi|659434896|gb|GAOM01005326.1|	acylphosphatase-2-like isoform X1	419	5	8.56e-62	0.86	4	P:gluconeogenesis; F:acylphosphatase activity; P:glycolytic process; P:benzoate metabolic process	EC:3.6.1.7	IPR020456 (PRINTS); G3DSA:3.30.70.100 (GENE3D); IPR001792 (PFAM); PTHR10029 (PANTHER); IPR017968 (PROSITE_PATTERNS); IPR001792 (PROSITE_PROFILES); IPR001792 (SUPERFAMILY)
gi|659427118|gb|GAOM01013100.1|	ACYPI000079	1491	5	4.61e-133	0.992	3	P:regulation of transcription, DNA-templated; P:ribosome biogenesis; C:ribosome		PF00428 (PFAM); PTHR21141 (PANTHER); PTHR21141:SF3 (PANTHER)
gi|659421530|gb|GAOM01018668.1|	ACYPI000248	319	1	4.44e-19	0.91	4	F:voltage-gated anion channel activity; P:regulation of anion transmembrane transport; P:regulation of cilium assembly; C:mitochondrial outer membrane		no IPS match
gi|659438756|gb|GAOM01001466.1|	ACYPI000854	1575	2	4.71e-179	0.94	5	F:DNA binding; F:DNA topoisomerase type I activity; C:chromosome; F:DNA topoisomerase type II (ATP-hydrolyzing) activity; P:DNA topological change	EC:3.6.1; EC:3.6.1.3; EC:5.99.1; EC:5.99.1.3; EC:5.99.1.2; EC:3.6.1.15	IPR009057 (G3DSA:1.10.10.GENE3D); IPR001005 (PFAM); IPR009057 (SUPERFAMILY)
gi|659438978|gb|GAOM01001244.1|	ACYPI001864	722	5	3.15e-57	0.884	7	F:nucleic acid binding; P:RNA phosphodiester bond hydrolysis, endonucleolytic; F:RNA-DNA hybrid ribonuclease activity; F:zinc ion binding; P:regulation of RNA metabolic process; P:actin filament organization; F:actin monomer binding	EC:3.1.30; EC:3.1; EC:3.1.26; EC:3.1.26.4	IPR001152 (SMART); IPR001152 (PFAM); IPR001152 (G3DSA:1.20.5.GENE3D); PTHR20940 (PANTHER); PTHR20940:SF1 (PANTHER); IPR001152 (PRODOM)
gi|659427374|gb|GAOM01012844.1|	ACYPI002155	1043	4	3.96e-68	0.695				TMhelix (TMHMM); TMhelix (TMHMM)
gi|659428670|gb|GAOM01011548.1|	ACYPI002316	265	3	5.51e-49	0.94	2	C:nucleus; P:regulation of transcription, DNA-templated		no IPS match
gi|659427539|gb|GAOM01012679.1|	ACYPI002725	715	5	2.17e-69	0.782	1	C:integral component of membrane		no IPS match
gi|659439609|gb|GAOM01000613.1|	ACYPI003450	352	1	8.3e-10	0.83				no IPS match
gi|659431501|gb|GAOM01008719.1|	ACYPI003988	569	3	1.28e-110	0.8767	3	C:Smc5-Smc6 complex; P:double-strand break repair via homologous recombination; P:resolution of recombination intermediates		no IPS match
gi|659436064|gb|GAOM01004158.1|	ACYPI004215	1115	5	0	0.85				TMhelix (TMHMM)
gi|659431073|gb|GAOM01009147.1|	ACYPI005590	352	1	4.71e-49	0.85				SIGNAL_PEPTIDE_H_REGION (PHOBIUS); NON_CYTOPLASMIC_DOMAIN (PHOBIUS); SIGNAL_PEPTIDE_N_REGION (PHOBIUS); SIGNAL_PEPTIDE (PHOBIUS); SIGNAL_PEPTIDE_C_REGION (PHOBIUS); SignalP-noTM (SIGNALP_EUK); SignalP-noTM (SIGNALP_GRAM_NEGATIVE); TMhelix (TMHMM)
gi|659426525|gb|GAOM01013693.1|	ACYPI005617	719	5	1.43e-139	0.928	2	C:integral component of membrane; F:hydrolase activity		IPR000086 (PFAM); IPR015797 (G3DSA:3.90.79.GENE3D); PTHR13622 (PANTHER); PTHR13622:SF8 (PANTHER); CYTOPLASMIC_DOMAIN (PHOBIUS); NON_CYTOPLASMIC_DOMAIN (PHOBIUS); TRANSMEMBRANE (PHOBIUS); IPR000086 (PROSITE_PROFILES); IPR015797 (SUPERFAMILY); TMhelix (TMHMM)
gi|659430987|gb|GAOM01009233.1|	ACYPI006498	610	3	4.53e-63	0.7567				no IPS match
gi|659434050|gb|GAOM01006172.1|	ACYPI006605	749	5	1.26e-116	0.812	11	P:isoleucine biosynthetic process; P:gluconeogenesis; F:protein binding; P:acetyl-CoA biosynthetic process from pyruvate; C:pyruvate dehydrogenase complex; F:pyruvate dehydrogenase (acetyl-transferring) activity; P:valine biosynthetic process; P:glycolytic process; P:leucine biosynthetic process; C:integral component of membrane; P:oxidation-reduction process	EC:1.2.4.1	IPR013783 (G3DSA:2.60.40.GENE3D); IPR002909 (PFAM); NON_CYTOPLASMIC_DOMAIN (PHOBIUS); CYTOPLASMIC_DOMAIN (PHOBIUS); TRANSMEMBRANE (PHOBIUS); IPR014756 (SUPERFAMILY); TMhelix (TMHMM)
gi|659427351|gb|GAOM01012867.1|	ACYPI007111	1345	2	1.55e-21	0.715				no IPS match
gi|659438605|gb|GAOM01001617.1|	ACYPI007833	1287	4	1.88e-121	0.7375				SIGNAL_PEPTIDE_N_REGION (PHOBIUS); NON_CYTOPLASMIC_DOMAIN (PHOBIUS); SIGNAL_PEPTIDE_C_REGION (PHOBIUS); SIGNAL_PEPTIDE (PHOBIUS); SIGNAL_PEPTIDE_H_REGION (PHOBIUS); SignalP-noTM (SIGNALP_EUK); SignalP-TM (SIGNALP_GRAM_POSITIVE)
gi|659437706|gb|GAOM01002516.1|	ACYPI008305	647	5	1.67e-93	0.94	6	P:transmembrane transport; F:transmembrane transporter activity; C:prefoldin complex; C:integral component of membrane; F:unfolded protein binding; P:protein folding		Coil (COILS); IPR009053 (G3DSA:1.10.287.GENE3D); IPR002777 (PFAM); IPR027235 (PANTHER); IPR009053 (SUPERFAMILY)
gi|659428074|gb|GAOM01012144.1|	ACYPI008394	319	1	1.06e-29	1				no IPS match
gi|659423520|gb|GAOM01016690.1|	ACYPI008699	323	2	2.25e-17	0.47				Coil (COILS)
gi|659435684|gb|GAOM01004538.1|	ACYPI008730	809	5	2.63e-162	0.938	6	F:nucleic acid binding; F:structural constituent of ribosome; F:metal ion binding; P:ribosome biogenesis; C:ribosome; P:translation		IPR005824 (SMART); IPR014722 (G3DSA:2.30.30.GENE3D); IPR003256 (TIGRFAM); IPR003256 (PFAM); IPR005824 (PFAM); PTHR12903 (PANTHER); PTHR12903:SF0 (PANTHER); IPR005825 (PROSITE_PATTERNS); IPR008991 (SUPERFAMILY)
gi|659425107|gb|GAOM01015109.1|	ACYPI009410	214	3	1.33e-33	0.8733	1	F:DNA binding		no IPS match
gi|659424356|gb|GAOM01015860.1|	ACYPI009410	245	3	3.6e-39	0.86	1	F:DNA binding		NON_CYTOPLASMIC_DOMAIN (PHOBIUS); CYTOPLASMIC_DOMAIN (PHOBIUS); TRANSMEMBRANE (PHOBIUS); TMhelix (TMHMM)
gi|659422720|gb|GAOM01017478.1|	ACYPI009410	208	3	2.79e-36	0.97	1	F:DNA binding		IPR009057 (G3DSA:1.10.10.GENE3D)
gi|659432063|gb|GAOM01008157.1|	ACYPI009600	226	5	1.28e-37	0.82				IPR006578 (PFAM); IPR006578 (PROSITE_PROFILES)
gi|659439403|gb|GAOM01000819.1|	ACYPI010175	1124	5	8.48e-143	0.816	1	C:integral component of membrane		IPR019322 (PFAM); IPR019322 (PANTHER); PTHR21435:SF1 (PANTHER)
gi|659431692|gb|GAOM01008528.1|	ACYPI22936	424	5	1.23e-50	0.75	2	F:nucleic acid binding; P:DNA integration		IPR012337 (G3DSA:3.30.420.GENE3D); IPR001584 (PFAM); PTHR24559 (PANTHER); PTHR24559:SF190 (PANTHER); IPR001584 (PROSITE_PROFILES); IPR012337 (SUPERFAMILY)
gi|659432158|gb|GAOM01008062.1|	ACYPI28551	413	2	4.02e-14	0.79	2	C:integral component of membrane; F:protein dimerization activity		no IPS match
gi|659425365|gb|GAOM01014851.1|	ACYPI34143	210	5	6.46e-16	0.868				SIGNAL_PEPTIDE_H_REGION (PHOBIUS); NON_CYTOPLASMIC_DOMAIN (PHOBIUS); SIGNAL_PEPTIDE_N_REGION (PHOBIUS); SIGNAL_PEPTIDE (PHOBIUS); SIGNAL_PEPTIDE_C_REGION (PHOBIUS)
gi|659433264|gb|GAOM01006958.1|	ACYPI43360	266	2	2.11e-12	0.88	2	C:integral component of membrane; P:transport		SIGNAL_PEPTIDE_C_REGION (PHOBIUS); SIGNAL_PEPTIDE_N_REGION (PHOBIUS); SIGNAL_PEPTIDE_H_REGION (PHOBIUS); NON_CYTOPLASMIC_DOMAIN (PHOBIUS); SIGNAL_PEPTIDE (PHOBIUS)
gi|659429344|gb|GAOM01010874.1|	ACYPI47222	633	5	1.15e-27	0.58	1	P:phosphatidylinositol phosphorylation		IPR028002 (PFAM); SIGNAL_PEPTIDE_N_REGION (PHOBIUS); SIGNAL_PEPTIDE_H_REGION (PHOBIUS); NON_CYTOPLASMIC_DOMAIN (PHOBIUS); SIGNAL_PEPTIDE (PHOBIUS); SIGNAL_PEPTIDE_C_REGION (PHOBIUS)
gi|659438518|gb|GAOM01001704.1|	ACYPI50089	1123	3	7.14e-121	0.9367	2	F:metal ion binding; C:integral component of membrane		TRANSMEMBRANE (PHOBIUS); TRANSMEMBRANE (PHOBIUS); CYTOPLASMIC_DOMAIN (PHOBIUS); NON_CYTOPLASMIC_DOMAIN (PHOBIUS); CYTOPLASMIC_DOMAIN (PHOBIUS); TMhelix (TMHMM); TMhelix (TMHMM)
gi|659425788|gb|GAOM01014428.1|	ADAM 17-like protease isoform X1	2171	5	0	0.95	4	F:zinc ion binding; P:proteolysis; C:integral component of membrane; F:metalloendopeptidase activity	EC:3.4.24	IPR001762 (SMART); IPR024079 (G3DSA:3.40.390.GENE3D); PF13574 (PFAM); IPR001762 (G3DSA:4.10.70.GENE3D); IPR001762 (PFAM); IPR032029 (PFAM); PTHR11905 (PANTHER); PTHR11905:SF129 (PANTHER); TRANSMEMBRANE (PHOBIUS); NON_CYTOPLASMIC_DOMAIN (PHOBIUS); CYTOPLASMIC_DOMAIN (PHOBIUS); IPR001762 (PROSITE_PROFILES); IPR001590 (PROSITE_PROFILES); SSF55486 (SUPERFAMILY); IPR001762 (SUPERFAMILY); TMhelix (TMHM…
gi|659434015|gb|GAOM01006207.1|	ADAMTS 1 isoform X1	3977	5	0	0.93	13	P:nucleic acid phosphodiester bond hydrolysis; F:zinc ion binding; P:DNA replication; C:proteinaceous extracellular matrix; F:metallopeptidase activity; F:nucleotide binding; F:DNA binding; F:3'-5' exonuclease activity; F:DNA-directed DNA polymerase activity; F:protein binding; P:proteolysis; C:zeta DNA polymerase complex; P:translesion synthesis	EC:3.1; EC:2.7.7.7	IPR013273 (PRINTS); IPR003599 (SMART); IPR003598 (SMART); IPR000884 (SMART); G3DSA:2.20.100.10 (GENE3D); IPR000884 (PFAM); IPR010909 (PFAM); IPR013098 (PFAM); IPR013783 (G3DSA:2.60.40.GENE3D); PTHR13723:SF178 (PANTHER); PTHR13723:SF178 (PANTHER); PTHR13723 (PANTHER); CYTOPLASMIC_DOMAIN (PHOBIUS); NON_CYTOPLASMIC_DOMAIN (PHOBIUS); TRANSMEMBRANE (PHOBIUS); IPR000884 (PROSITE_PROFILES); IPR007110 (P…
gi|659434439|gb|GAOM01005783.1|	adapter molecule Crk	1373	5	0	0.848	5	F:DNA binding; P:RNA splicing; C:spliceosomal complex; P:regulation of transcription, DNA-templated; P:mRNA processing		SIGNAL_PEPTIDE_C_REGION (PHOBIUS); SIGNAL_PEPTIDE (PHOBIUS); NON_CYTOPLASMIC_DOMAIN (PHOBIUS); SIGNAL_PEPTIDE_H_REGION (PHOBIUS); SIGNAL_PEPTIDE_N_REGION (PHOBIUS)
gi|659429228|gb|GAOM01010990.1|	adenine nucleotide alpha hydrolases	389	5	1.69e-84	0.904	2	F:catalytic activity; P:metabolic process		IPR002500 (PFAM); IPR014729 (G3DSA:3.40.50.GENE3D); PTHR23293 (PANTHER); PTHR23293:SF9 (PANTHER); SSF52402 (SUPERFAMILY)
gi|659436672|gb|GAOM01003550.1|	adenine phosphoribosyltransferase-like	858	5	3.26e-113	0.836	9	F:transmembrane signaling receptor activity; F:adenine phosphoribosyltransferase activity; C:cytoplasm; F:phosphorus-oxygen lyase activity; C:integral component of membrane; P:nucleoside metabolic process; P:adenine salvage; P:cyclic nucleotide biosynthetic process; P:intracellular signal transduction	EC:2.4.2.7	IPR005764 (TIGRFAM); IPR000836 (PFAM); IPR029057 (G3DSA:3.40.50.GENE3D); PTHR32315 (PANTHER); TRANSMEMBRANE (PHOBIUS); CYTOPLASMIC_DOMAIN (PHOBIUS); NON_CYTOPLASMIC_DOMAIN (PHOBIUS); IPR005764 (HAMAP); IPR029057 (SUPERFAMILY)
gi|659434696|gb|GAOM01005526.1|	adenine phosphoribosyltransferase-like	592	5	9.34e-116	0.918	9	F:G-protein coupled receptor activity; F:adenine phosphoribosyltransferase activity; P:G-protein coupled receptor signaling pathway; C:cytoplasm; C:integral component of membrane; P:nucleoside metabolic process; P:adenine salvage; P:cell surface receptor signaling pathway; P:response to stress	EC:2.4.2.7	IPR029057 (G3DSA:3.40.50.GENE3D); IPR000836 (PFAM); PTHR32315 (PANTHER); IPR005764 (HAMAP); IPR029057 (SUPERFAMILY)
gi|659432446|gb|GAOM01007774.1|	adenosine 3 -phospho 5 -phosphosulfate transporter 1	1230	5	0	0.844	3	P:transmembrane transport; C:integral component of membrane; F:protein dimerization activity		IPR013657 (PFAM); PTHR10778:SF13 (PANTHER); PTHR10778 (PANTHER); NON_CYTOPLASMIC_DOMAIN (PHOBIUS); TRANSMEMBRANE (PHOBIUS); NON_CYTOPLASMIC_DOMAIN (PHOBIUS); NON_CYTOPLASMIC_DOMAIN (PHOBIUS); CYTOPLASMIC_DOMAIN (PHOBIUS); TRANSMEMBRANE (PHOBIUS); TRANSMEMBRANE (PHOBIUS); CYTOPLASMIC_DOMAIN (PHOBIUS); TRANSMEMBRANE (PHOBIUS); NON_CYTOPLASMIC_DOMAIN (PHOBIUS); TRANSMEMBRANE (PHOBIUS); CYTOPLASMIC_D…
gi|659429380|gb|GAOM01010838.1|	adenosine 3 -phospho 5 -phosphosulfate transporter 2	358	5	9.14e-76	0.874	8	P:transmembrane transport; P:tubulin complex assembly; C:tubulin complex; F:beta-tubulin binding; F:GTPase activator activity; C:integral component of membrane; P:post-chaperonin tubulin folding pathway; P:positive regulation of GTPase activity		IPR013657 (PFAM); PTHR10778:SF8 (PANTHER); PTHR10778 (PANTHER); CYTOPLASMIC_DOMAIN (PHOBIUS); TRANSMEMBRANE (PHOBIUS); NON_CYTOPLASMIC_DOMAIN (PHOBIUS); NON_CYTOPLASMIC_DOMAIN (PHOBIUS); CYTOPLASMIC_DOMAIN (PHOBIUS); TRANSMEMBRANE (PHOBIUS); TRANSMEMBRANE (PHOBIUS); TMhelix (TMHMM); TMhelix (TMHMM); TMhelix (TMHMM)
gi|659420159|gb|GAOM01020039.1|	adenosine 3 -phospho 5 -phosphosulfate transporter 2	303	5	6.61e-52	0.798	8	P:transmembrane transport; P:tubulin complex assembly; C:tubulin complex; F:beta-tubulin binding; F:GTPase activator activity; C:integral component of membrane; P:post-chaperonin tubulin folding pathway; P:positive regulation of GTPase activity		IPR013657 (PFAM); PTHR10778:SF8 (PANTHER); PTHR10778 (PANTHER); TRANSMEMBRANE (PHOBIUS); TRANSMEMBRANE (PHOBIUS); CYTOPLASMIC_DOMAIN (PHOBIUS); NON_CYTOPLASMIC_DOMAIN (PHOBIUS); CYTOPLASMIC_DOMAIN (PHOBIUS); TMhelix (TMHMM)
gi|659435618|gb|GAOM01004604.1|	adenosine kinase 2	1278	5	0	0.828	8	P:tyrosine metabolic process; F:protein tyrosine phosphatase activity; C:integral component of membrane; P:AMP biosynthetic process; F:adenosine kinase activity; P:purine ribonucleoside salvage; P:purine nucleobase metabolic process; P:peptidyl-tyrosine dephosphorylation	EC:3.1.3.16; EC:3.1; EC:3.1.3.48; EC:3.1.3.41; EC:2.7.1.20	IPR001805 (PRINTS); IPR029056 (G3DSA:3.40.1190.GENE3D); IPR011611 (PFAM); G3DSA:3.30.1110.10 (GENE3D); IPR001805 (PTHR10584:PANTHER); PTHR10584 (PANTHER); IPR002173 (PROSITE_PATTERNS); IPR029056 (SUPERFAMILY)
gi|659429908|gb|GAOM01010310.1|	adenosine monophosphate- transferase FICD homolog	688	5	8.61e-137	0.74	4	F:GTP binding; P:small GTPase mediated signal transduction; C:integral component of membrane; C:intracellular		no IPS match
gi|659424995|gb|GAOM01015221.1|	adenosine monophosphate- transferase FICD homolog	602	5	1.54e-136	0.93	4	F:GTP binding; P:small GTPase mediated signal transduction; C:integral component of membrane; C:intracellular		IPR003812 (G3DSA:1.10.3290.GENE3D); IPR003812 (PFAM); PTHR13504 (PANTHER); PTHR13504:SF34 (PANTHER); IPR003812 (PROSITE_PROFILES); IPR003812 (SUPERFAMILY)
gi|659436454|gb|GAOM01003768.1|	adenosylhomocysteinase 3	2339	5	0	0.884	3	F:adenosylhomocysteinase activity; P:one-carbon metabolic process; P:methionine metabolic process	EC:3.3.1.1; EC:3.3.1	IPR015878 (SMART); IPR000043 (SMART); IPR000043 (PIRSF); IPR000043 (PFAM); G3DSA:3.40.50.1480 (GENE3D); IPR015878 (PFAM); G3DSA:3.40.50.1480 (GENE3D); IPR016040 (G3DSA:3.40.50.GENE3D); IPR000043 (PANTHER); PTHR23420:SF4 (PANTHER); IPR020082 (PROSITE_PATTERNS); SIGNAL_PEPTIDE_H_REGION (PHOBIUS); SIGNAL_PEPTIDE (PHOBIUS); SIGNAL_PEPTIDE_N_REGION (PHOBIUS); SIGNAL_PEPTIDE_C_REGION (PHOBIUS); NON_CYT…
gi|659438390|gb|GAOM01001832.1|	adenosylhomocysteinase isoform X1	1652	5	0	0.93	5	F:nucleic acid binding; F:metal ion binding; F:adenosylhomocysteinase activity; P:one-carbon metabolic process; P:methionine metabolic process	EC:3.3.1.1; EC:3.3.1	IPR000043 (SMART); IPR015878 (SMART); IPR016040 (G3DSA:3.40.50.GENE3D); IPR015878 (PFAM); IPR000043 (PFAM); G3DSA:3.40.50.1480 (GENE3D); IPR000043 (PIRSF); IPR000043 (TIGRFAM); IPR000043 (PANTHER); IPR020082 (PROSITE_PATTERNS); IPR020082 (PROSITE_PATTERNS); IPR000043 (HAMAP); SSF52283 (SUPERFAMILY); IPR016040 (SUPERFAMILY)
gi|659438765|gb|GAOM01001457.1|	adenylate cyclase	1550	5	2e-108	0.842	2	P:carbohydrate metabolic process; F:phosphotransferase activity, alcohol group as acceptor		IPR023577 (SMART); IPR023577 (G3DSA:2.40.320.GENE3D); IPR023577 (PFAM); PTHR21028:SF2 (PANTHER); PTHR21028 (PANTHER); PD009560 (PRODOM); IPR023577 (PROSITE_PROFILES); IPR033469 (SUPERFAMILY)
gi|659431541|gb|GAOM01008679.1|	adenylate cyclase type 2	1808	5	0	0.776	14	P:cAMP biosynthetic process; P:purine nucleobase metabolic process; C:intracellular; C:plasma membrane; F:adenylate cyclase activity; F:heme binding; F:nucleotide binding; F:peroxidase activity; P:response to oxidative stress; P:obsolete peroxidase reaction; C:integral component of membrane; P:cellular oxidant detoxification; P:oxidation-reduction process; P:intracellular signal transduction	EC:4.6.1.1; EC:1.11.1.7	IPR001054 (SMART); IPR001054 (PFAM); IPR032628 (PFAM); IPR001054 (G3DSA:3.30.70.GENE3D); PTHR11920:SF310 (PANTHER); PTHR11920 (PANTHER); IPR018297 (PROSITE_PATTERNS); CYTOPLASMIC_DOMAIN (PHOBIUS); NON_CYTOPLASMIC_DOMAIN (PHOBIUS); CYTOPLASMIC_DOMAIN (PHOBIUS); TRANSMEMBRANE (PHOBIUS); TRANSMEMBRANE (PHOBIUS); CYTOPLASMIC_DOMAIN (PHOBIUS); TRANSMEMBRANE (PHOBIUS); TRANSMEMBRANE (PHOBIUS); SIGNAL_P…
gi|659426138|gb|GAOM01014078.1|	adenylate cyclase type 2	908	5	2.35e-177	0.93	14	P:cAMP biosynthetic process; P:purine nucleobase metabolic process; C:intracellular; C:plasma membrane; F:adenylate cyclase activity; F:heme binding; F:nucleotide binding; F:peroxidase activity; P:response to oxidative stress; P:obsolete peroxidase reaction; C:integral component of membrane; P:cellular oxidant detoxification; P:oxidation-reduction process; P:intracellular signal transduction	EC:4.6.1.1; EC:1.11.1.7	IPR001054 (SMART); IPR001054 (G3DSA:3.30.70.GENE3D); IPR001054 (PFAM); PTHR11920:SF310 (PANTHER); PTHR11920 (PANTHER); IPR018297 (PROSITE_PATTERNS); IPR001054 (PROSITE_PROFILES); IPR029787 (SUPERFAMILY)
gi|659422100|gb|GAOM01018098.1|	adenylate cyclase type 2	590	2	2.1e-35	0.96	14	P:cAMP biosynthetic process; P:purine nucleobase metabolic process; C:intracellular; C:plasma membrane; F:adenylate cyclase activity; F:heme binding; F:nucleotide binding; F:peroxidase activity; P:response to oxidative stress; P:obsolete peroxidase reaction; C:integral component of membrane; P:cellular oxidant detoxification; P:oxidation-reduction process; P:intracellular signal transduction	EC:4.6.1.1; EC:1.11.1.7	SIGNAL_PEPTIDE_C_REGION (PHOBIUS); SIGNAL_PEPTIDE_N_REGION (PHOBIUS); SIGNAL_PEPTIDE (PHOBIUS); SIGNAL_PEPTIDE_H_REGION (PHOBIUS); NON_CYTOPLASMIC_DOMAIN (PHOBIUS)
gi|659439396|gb|GAOM01000826.1|	adenylate cyclase type 5 isoform X1	3997	5	0	0.89	6	F:nucleotide binding; P:cAMP biosynthetic process; P:purine nucleobase metabolic process; C:plasma membrane; F:adenylate cyclase activity; P:intracellular signal transduction	EC:4.6.1.1	IPR001054 (SMART); IPR009398 (PFAM); IPR001054 (PFAM); IPR001054 (G3DSA:3.30.70.GENE3D); IPR001054 (G3DSA:3.30.70.GENE3D); PTHR11920:SF343 (PANTHER); PTHR11920 (PANTHER); IPR018297 (PROSITE_PATTERNS); IPR018297 (PROSITE_PATTERNS); NON_CYTOPLASMIC_DOMAIN (PHOBIUS); CYTOPLASMIC_DOMAIN (PHOBIUS); CYTOPLASMIC_DOMAIN (PHOBIUS); CYTOPLASMIC_DOMAIN (PHOBIUS); TRANSMEMBRANE (PHOBIUS); TRANSMEMBRANE (PHOB…
gi|659427699|gb|GAOM01012519.1|	adenylate cyclase type 8 isoform X2	3705	5	0	0.946	8	F:nucleotide binding; P:cAMP biosynthetic process; C:integral component of membrane; P:purine nucleobase metabolic process; C:intracellular; C:plasma membrane; F:adenylate cyclase activity; P:intracellular signal transduction	EC:4.6.1.1	Coil (COILS); IPR001054 (SMART); IPR001054 (G3DSA:3.30.70.GENE3D); IPR009398 (PFAM); IPR001054 (G3DSA:3.30.70.GENE3D); IPR030672 (PIRSF); IPR032628 (PFAM); IPR001054 (PFAM); PTHR11920 (PANTHER); PTHR11920:SF299 (PANTHER); IPR018297 (PROSITE_PATTERNS); NON_CYTOPLASMIC_DOMAIN (PHOBIUS); TRANSMEMBRANE (PHOBIUS); CYTOPLASMIC_DOMAIN (PHOBIUS); TRANSMEMBRANE (PHOBIUS); NON_CYTOPLASMIC_DOMAIN (PHOBIUS);…
gi|659434678|gb|GAOM01005544.1|	adenylate cyclase type partial	3657	5	0	0.802	7	P:purine ribonucleotide biosynthetic process; P:cyclic purine nucleotide metabolic process; F:phosphorus-oxygen lyase activity; C:membrane; C:cell part; P:intracellular signal transduction; F:cyclase activity		Coil (COILS); IPR001054 (SMART); IPR001054 (G3DSA:3.30.70.GENE3D); IPR032628 (PFAM); IPR001054 (PFAM); PTHR11920 (PANTHER); PTHR11920:SF291 (PANTHER); IPR018297 (PROSITE_PATTERNS); TRANSMEMBRANE (PHOBIUS); NON_CYTOPLASMIC_DOMAIN (PHOBIUS); CYTOPLASMIC_DOMAIN (PHOBIUS); CYTOPLASMIC_DOMAIN (PHOBIUS); TRANSMEMBRANE (PHOBIUS); TRANSMEMBRANE (PHOBIUS); CYTOPLASMIC_DOMAIN (PHOBIUS); TRANSMEMBRANE (PHOB…
gi|659439372|gb|GAOM01000850.1|	adenylate kinase	1193	5	3.81e-165	0.888	11	F:adenylate kinase activity; F:ATP binding; P:nucleotide phosphorylation; C:mitochondrial intermembrane space; F:metal ion binding; P:ADP biosynthetic process; P:AMP metabolic process; P:ATP metabolic process; C:cytosol; P:purine nucleobase metabolic process; P:intracellular protein transport	EC:2.7.4.3	Coil (COILS); IPR000850 (PRINTS); IPR027417 (G3DSA:3.40.50.GENE3D); IPR007862 (PFAM); IPR006259 (TIGRFAM); PF00406 (PFAM); IPR000850 (PANTHER); IPR033690 (PROSITE_PATTERNS); IPR000850 (HAMAP); IPR028587 (HAMAP); IPR027417 (SUPERFAMILY)
gi|659437121|gb|GAOM01003101.1|	adenylate kinase isoenzyme 1	941	5	5.4e-124	0.9	4	F:ATP binding; P:phosphorylation; F:nucleobase-containing compound kinase activity; P:nucleobase-containing compound metabolic process		IPR000850 (PRINTS); PF00406 (PFAM); IPR027417 (G3DSA:3.40.50.GENE3D); IPR000850 (PANTHER); IPR033690 (PROSITE_PATTERNS); IPR000850 (HAMAP); IPR027417 (SUPERFAMILY)
gi|659432108|gb|GAOM01008112.1|	adenylate kinase isoenzyme 6	483	5	1.34e-96	0.876	7	F:ATPase activity; C:nucleus; F:adenylate kinase activity; F:ATP binding; P:nucleotide phosphorylation; P:ATP metabolic process; P:purine nucleobase metabolic process	EC:2.7.4.3; EC:3.6.1; EC:3.6.1.3; EC:3.6.1.15	PF13238 (PFAM); IPR027417 (G3DSA:3.40.50.GENE3D); PTHR12595:SF0 (PANTHER); PTHR12595 (PANTHER); IPR027417 (SUPERFAMILY)
gi|659427090|gb|GAOM01013128.1|	adenylate terminal-differentiation specific	876	4	8.85e-99	0.6475	1	C:membrane part		Coil (COILS); Coil (COILS)
gi|659427089|gb|GAOM01013129.1|	adenylate terminal-differentiation specific	747	4	6.4e-78	0.6025	1	C:membrane		Coil (COILS)
gi|659437136|gb|GAOM01003086.1|	adenylosuccinate lyase	1628	5	0	0.898	10	F:nucleic acid binding; F:N6-(1,2-dicarboxyethyl)AMP AMP-lyase (fumarate-forming) activity; P:'de novo' AMP biosynthetic process; F:metal ion binding; P:'de novo' IMP biosynthetic process; P:aspartate metabolic process; F:protein dimerization activity; P:purine nucleobase metabolic process; F:(S)-2-(5-amino-1-(5-phospho-D-ribosyl)imidazole-4-carboxamido)succinate AMP-lyase (fumarate-forming) acti…	EC:4.3.2.2	Coil (COILS); IPR000362 (PRINTS); IPR019468 (SMART); G3DSA:1.20.200.10 (GENE3D); IPR004769 (TIGRFAM); IPR022761 (PFAM); IPR024083 (G3DSA:1.10.275.GENE3D); IPR019468 (PFAM); IPR000362 (PANTHER); PTHR11444:SF2 (PANTHER); IPR020557 (PROSITE_PATTERNS); IPR008948 (SUPERFAMILY)
gi|659438856|gb|GAOM01001366.1|	adenylosuccinate synthetase	1593	5	0	0.904	8	F:magnesium ion binding; F:GTP binding; P:'de novo' AMP biosynthetic process; F:adenylosuccinate synthase activity; C:cytoplasm; P:aspartate metabolic process; P:purine nucleobase metabolic process; P:alanine metabolic process	EC:6.3.4.4	NON_CYTOPLASMIC_DOMAIN (PHOBIUS); SIGNAL_PEPTIDE (PHOBIUS); SIGNAL_PEPTIDE_C_REGION (PHOBIUS); SIGNAL_PEPTIDE_N_REGION (PHOBIUS); SIGNAL_PEPTIDE_H_REGION (PHOBIUS); SignalP-noTM (SIGNALP_EUK)
gi|659439704|gb|GAOM01000518.1|	adenylyl cyclase-associated 1	1622	5	0	0.812	4	F:actin binding; P:cell morphogenesis; P:actin filament organization; F:hydrolase activity		IPR006599 (SMART); IPR016098 (G3DSA:2.160.20.GENE3D); IPR013992 (PFAM); IPR013912 (PFAM); IPR028419 (PTHR10652:PANTHER); IPR001837 (PANTHER); IPR028417 (PROSITE_PATTERNS); IPR003124 (PROSITE_PROFILES); IPR017901 (PROSITE_PROFILES); IPR013992 (SUPERFAMILY); IPR013912 (SUPERFAMILY)
gi|659431726|gb|GAOM01008494.1|	adenylyltransferase and sulfurtransferase MOCS3	953	5	0	0.868	10	P:enzyme active site formation via cysteine modification to L-cysteine persulfide; F:ATP binding; F:nucleotidyltransferase activity; F:metal ion binding; C:integral component of membrane; C:cytosol; F:small protein activating enzyme activity; F:thiosulfate sulfurtransferase activity; P:tRNA wobble position uridine thiolation; P:Mo-molybdopterin cofactor biosynthetic process	EC:2.8.1.1	IPR000594 (PFAM); IPR016040 (G3DSA:3.40.50.GENE3D); PTHR10953 (PANTHER); IPR000594 (SUPERFAMILY)
gi|659421493|gb|GAOM01018705.1|	adenylyltransferase and sulfurtransferase MOCS3 isoform X2	227	5	2.43e-40	0.812	10	P:enzyme active site formation via cysteine modification to L-cysteine persulfide; F:ATP binding; F:nucleotidyltransferase activity; F:metal ion binding; C:integral component of membrane; C:cytosol; F:small protein activating enzyme activity; F:thiosulfate sulfurtransferase activity; P:tRNA wobble position uridine thiolation; P:Mo-molybdopterin cofactor biosynthetic process	EC:2.8.1.1	IPR001763 (G3DSA:3.40.250.GENE3D)
gi|659436518|gb|GAOM01003704.1|	adhesion G -coupled receptor A3	4347	5	0	0.69	5	F:G-protein coupled receptor activity; F:protein binding; P:G-protein coupled receptor signaling pathway; C:membrane; P:cell surface receptor signaling pathway		IPR003591 (SMART); IPR000483 (SMART); IPR003599 (SMART); IPR001611 (PFAM); IPR013783 (G3DSA:2.60.40.GENE3D); IPR032675 (G3DSA:3.80.10.GENE3D); PTHR24369 (PANTHER); NON_CYTOPLASMIC_DOMAIN (PHOBIUS); NON_CYTOPLASMIC_DOMAIN (PHOBIUS); CYTOPLASMIC_DOMAIN (PHOBIUS); SIGNAL_PEPTIDE_C_REGION (PHOBIUS); CYTOPLASMIC_DOMAIN (PHOBIUS); TRANSMEMBRANE (PHOBIUS); SIGNAL_PEPTIDE_N_REGION (PHOBIUS); SIGNAL_PEPTI…
gi|659440000|gb|GAOM01000222.1|	adhesive plaque matrix	265	1	1.67e-09	0.43	4	F:ATP binding; F:catalytic activity; C:synaptic vesicle; P:neurotransmitter secretion		no IPS match
gi|659435417|gb|GAOM01004805.1|	adhesive plaque matrix	2613	5	3.84e-102	0.744				TRANSMEMBRANE (PHOBIUS); CYTOPLASMIC_DOMAIN (PHOBIUS); NON_CYTOPLASMIC_DOMAIN (PHOBIUS)
gi|659426425|gb|GAOM01013793.1|	adhesive plaque matrix	229	5	3.3e-20	0.888	5	F:ATP binding; F:catalytic activity; C:synaptic vesicle; C:membrane; P:neurotransmitter secretion		no IPS match
gi|659425425|gb|GAOM01014791.1|	adhesive plaque matrix	247	3	5.38e-13	0.5367	5	F:nucleic acid binding; F:ATP binding; F:catalytic activity; C:synaptic vesicle; P:neurotransmitter secretion		no IPS match
gi|659423083|gb|GAOM01017127.1|	adhesive plaque matrix isoform X2	677	5	1.76e-135	0.566				no IPS match
gi|659434195|gb|GAOM01006027.1|	adhesive plaque matrix -like	810	5	1.1e-49	0.498				SIGNAL_PEPTIDE_H_REGION (PHOBIUS); SIGNAL_PEPTIDE (PHOBIUS); SIGNAL_PEPTIDE_N_REGION (PHOBIUS); NON_CYTOPLASMIC_DOMAIN (PHOBIUS); SIGNAL_PEPTIDE_C_REGION (PHOBIUS); SignalP-noTM (SIGNALP_EUK)
gi|659427410|gb|GAOM01012808.1|	adhesive plaque matrix -like	1541	2	8.09e-121	0.49	2	P:negative regulation of BMP signaling pathway; P:negative regulation of cell differentiation		Coil (COILS); SIGNAL_PEPTIDE (PHOBIUS); SIGNAL_PEPTIDE_N_REGION (PHOBIUS); NON_CYTOPLASMIC_DOMAIN (PHOBIUS); SIGNAL_PEPTIDE_C_REGION (PHOBIUS); SIGNAL_PEPTIDE_H_REGION (PHOBIUS)
gi|659430493|gb|GAOM01009725.1|	adipocyte plasma membrane-associated	1843	5	0	0.754	4	F:strictosidine synthase activity; C:membrane; C:integral component of membrane; P:biosynthetic process		NON_CYTOPLASMIC_DOMAIN (PHOBIUS); CYTOPLASMIC_DOMAIN (PHOBIUS); TRANSMEMBRANE (PHOBIUS)
gi|659439168|gb|GAOM01001054.1|	adiponectin receptor 2	2142	5	0	0.834	4	C:nucleus; C:integral component of membrane; P:regulation of DNA-templated transcription, elongation; P:regulation of transcription from RNA polymerase II promoter		IPR004254 (PFAM); PTHR20855:SF52 (PANTHER); IPR004254 (PANTHER); NON_CYTOPLASMIC_DOMAIN (PHOBIUS); NON_CYTOPLASMIC_DOMAIN (PHOBIUS); CYTOPLASMIC_DOMAIN (PHOBIUS); CYTOPLASMIC_DOMAIN (PHOBIUS); TRANSMEMBRANE (PHOBIUS); TRANSMEMBRANE (PHOBIUS); NON_CYTOPLASMIC_DOMAIN (PHOBIUS); NON_CYTOPLASMIC_DOMAIN (PHOBIUS); CYTOPLASMIC_DOMAIN (PHOBIUS); TRANSMEMBRANE (PHOBIUS); TRANSMEMBRANE (PHOBIUS); TRANSMEM…
gi|659436431|gb|GAOM01003791.1|	ADP ATP translocase 4-like	1699	5	3.64e-146	0.69	2	P:transmembrane transport; C:integral component of membrane		IPR002067 (PRINTS); IPR018108 (PFAM); IPR023395 (G3DSA:1.50.40.GENE3D); PTHR24089 (PANTHER); PTHR24089:SF342 (PANTHER); IPR018108 (PROSITE_PROFILES); IPR018108 (PROSITE_PROFILES); IPR018108 (PROSITE_PROFILES); IPR023395 (SUPERFAMILY)
gi|659439779|gb|GAOM01000443.1|	ADP ribosylation factor 2	919	5	4.48e-123	0.966	3	F:GTP binding; P:small GTPase mediated signal transduction; C:intracellular		IPR006689 (PRINTS); SM00177 (SMART); SM00178 (SMART); SM00175 (SMART); IPR027417 (G3DSA:3.40.50.GENE3D); IPR005225 (TIGRFAM); IPR006689 (PFAM); PTHR11711:SF110 (PANTHER); PTHR11711 (PANTHER); IPR024156 (PROSITE_PROFILES); IPR027417 (SUPERFAMILY)
gi|659436555|gb|GAOM01003667.1|	ADP,ATP carrier	636	5	9.23e-74	0.912	4	P:transmembrane transport; C:integral component of membrane; C:mitochondrial inner membrane; F:transporter activity		IPR023395 (G3DSA:1.50.40.GENE3D); IPR018108 (PFAM); PTHR24089 (PANTHER); PTHR24089:SF31 (PANTHER); CYTOPLASMIC_DOMAIN (PHOBIUS); TRANSMEMBRANE (PHOBIUS); NON_CYTOPLASMIC_DOMAIN (PHOBIUS); IPR018108 (PROSITE_PROFILES); IPR023395 (SUPERFAMILY); TMhelix (TMHMM)
gi|659432127|gb|GAOM01008093.1|	ADP-ribose mitochondrial	998	5	1.32e-167	0.728	2	C:integral component of membrane; F:hydrolase activity		Coil (COILS); IPR000086 (PFAM); IPR015797 (G3DSA:3.90.79.GENE3D); PTHR13030 (PANTHER); IPR000086 (PROSITE_PROFILES); IPR015797 (SUPERFAMILY)
gi|659434065|gb|GAOM01006157.1|	ADP-ribosylation factor 1	987	5	1.89e-123	0.952	3	F:GTP binding; P:small GTPase mediated signal transduction; C:intracellular		no IPS match
gi|659433981|gb|GAOM01006241.1|	ADP-ribosylation factor 2	741	5	2.18e-128	0.934	3	F:GTP binding; P:small GTPase mediated signal transduction; C:intracellular		IPR006689 (PRINTS); SM00178 (SMART); SM00175 (SMART); SM00177 (SMART); IPR005225 (TIGRFAM); IPR006689 (PFAM); IPR027417 (G3DSA:3.40.50.GENE3D); PTHR11711:SF26 (PANTHER); PTHR11711 (PANTHER); IPR024156 (PROSITE_PROFILES); IPR027417 (SUPERFAMILY)
gi|659439029|gb|GAOM01001193.1|	ADP-ribosylation factor 3	798	5	1.03e-115	0.686	3	F:GTP binding; P:small GTPase mediated signal transduction; C:intracellular		PR00449 (PRINTS); SM00178 (SMART); SM00177 (SMART); IPR027417 (G3DSA:3.40.50.GENE3D); IPR006689 (PFAM); IPR005225 (TIGRFAM); PTHR11711:SF193 (PANTHER); PTHR11711 (PANTHER); NON_CYTOPLASMIC_DOMAIN (PHOBIUS); SIGNAL_PEPTIDE_H_REGION (PHOBIUS); SIGNAL_PEPTIDE (PHOBIUS); SIGNAL_PEPTIDE_C_REGION (PHOBIUS); SIGNAL_PEPTIDE_N_REGION (PHOBIUS); IPR024156 (PROSITE_PROFILES); SignalP-TM (SIGNALP_GRAM_POSITI…
gi|659430358|gb|GAOM01009860.1|	ADP-ribosylation factor 3 isoform X2	595	5	3.22e-121	0.95	3	F:GTP binding; P:small GTPase mediated signal transduction; C:intracellular		IPR006689 (PRINTS); SM00177 (SMART); SM00178 (SMART); IPR005225 (TIGRFAM); IPR027417 (G3DSA:3.40.50.GENE3D); IPR006689 (PFAM); PTHR11711 (PANTHER); PTHR11711:SF166 (PANTHER); IPR024156 (PROSITE_PROFILES); IPR027417 (SUPERFAMILY)
gi|659439145|gb|GAOM01001077.1|	ADP-ribosylation factor 4C	1431	5	6.13e-113	0.842	3	F:GTP binding; P:small GTPase mediated signal transduction; C:intracellular		IPR006689 (PRINTS); SM00178 (SMART); SM00177 (SMART); SM00175 (SMART); IPR027417 (G3DSA:3.40.50.GENE3D); IPR006689 (PFAM); IPR005225 (TIGRFAM); PTHR11711:SF186 (PANTHER); PTHR11711 (PANTHER); IPR024156 (PROSITE_PROFILES); IPR027417 (SUPERFAMILY)
gi|659435941|gb|GAOM01004281.1|	ADP-ribosylation factor 5A	1599	5	2.15e-110	0.958	4	F:GTP binding; C:nucleus; F:zinc ion binding; P:small GTPase mediated signal transduction		no IPS match
gi|659437045|gb|GAOM01003177.1|	ADP-ribosylation factor 6	1363	5	2.28e-119	0.976	5	F:GTP binding; P:small GTPase mediated signal transduction; P:epiboly involved in gastrulation with mouth forming second; C:intracellular; P:intrahepatic bile duct development		IPR006689 (PRINTS); SM00178 (SMART); SM00175 (SMART); SM00177 (SMART); IPR027417 (G3DSA:3.40.50.GENE3D); IPR005225 (TIGRFAM); IPR006689 (PFAM); PTHR11711:SF191 (PANTHER); PTHR11711 (PANTHER); IPR024156 (PROSITE_PROFILES); IPR027417 (SUPERFAMILY)
gi|659428287|gb|GAOM01011931.1|	ADP-ribosylation factor 6	583	5	1.26e-72	0.786	3	F:GTP binding; P:small GTPase mediated signal transduction; C:intracellular		no IPS match
gi|659430648|gb|GAOM01009570.1|	ADP-ribosylation factor 6-interacting 1	1094	5	1.56e-129	0.664	2	F:nucleic acid binding; C:integral component of membrane		PTHR20952:SF0 (PANTHER); PTHR20952 (PANTHER); TRANSMEMBRANE (PHOBIUS); TRANSMEMBRANE (PHOBIUS); CYTOPLASMIC_DOMAIN (PHOBIUS); CYTOPLASMIC_DOMAIN (PHOBIUS); NON_CYTOPLASMIC_DOMAIN (PHOBIUS); TRANSMEMBRANE (PHOBIUS); NON_CYTOPLASMIC_DOMAIN (PHOBIUS); TRANSMEMBRANE (PHOBIUS); CYTOPLASMIC_DOMAIN (PHOBIUS); TMhelix (TMHMM); TMhelix (TMHMM)
gi|659431976|gb|GAOM01008244.1|	ADP-ribosylation factor 8B-A	734	5	1.66e-133	0.954	7	F:GTP binding; F:DNA binding; P:nucleic acid phosphodiester bond hydrolysis; P:small GTPase mediated signal transduction; F:nuclease activity; C:integral component of membrane; C:intracellular	EC:3.1	IPR006689 (PRINTS); SM00177 (SMART); SM00178 (SMART); SM00175 (SMART); IPR005225 (TIGRFAM); IPR027417 (G3DSA:3.40.50.GENE3D); IPR006689 (PFAM); PTHR11711 (PANTHER); PTHR11711:SF112 (PANTHER); IPR024156 (PROSITE_PROFILES); IPR027417 (SUPERFAMILY)
gi|659437586|gb|GAOM01002636.1|	ADP-ribosylation factor GTPase-activating 1 isoform X1	1633	5	0	0.818	4	F:nucleotide binding; F:RNA binding; F:GTPase activator activity; P:positive regulation of GTPase activity		IPR001164 (PRINTS); IPR001164 (SMART); IPR001164 (PFAM); PTHR23180 (PANTHER); PTHR23180:SF287 (PANTHER); PTHR23180 (PANTHER); PTHR23180:SF287 (PANTHER); NON_CYTOPLASMIC_DOMAIN (PHOBIUS); SIGNAL_PEPTIDE_N_REGION (PHOBIUS); SIGNAL_PEPTIDE_H_REGION (PHOBIUS); SIGNAL_PEPTIDE_C_REGION (PHOBIUS); SIGNAL_PEPTIDE (PHOBIUS); IPR001164 (PROSITE_PROFILES); SignalP-noTM (SIGNALP_EUK); SSF57863 (SUPERFAMILY)
gi|659436229|gb|GAOM01003993.1|	ADP-ribosylation factor GTPase-activating 2	1729	5	0	0.722	1	F:GTPase activator activity		IPR001164 (PRINTS); IPR001164 (SMART); IPR001164 (PFAM); PTHR23180:SF16 (PANTHER); PTHR23180:SF16 (PANTHER); PTHR23180 (PANTHER); IPR001164 (PROSITE_PROFILES); SSF57863 (SUPERFAMILY)
gi|659431789|gb|GAOM01008431.1|	ADP-ribosylation factor-binding GGA1 isoform X1	680	5	1.37e-84	1	9	F:ATP binding; F:microtubule motor activity; P:vesicle-mediated transport; C:tubulin complex; C:clathrin adaptor complex; P:intracellular protein transport; P:microtubule-based movement; C:microtubule; F:microtubule binding	EC:3.6.1; EC:3.6.1.15	no IPS match
gi|659423527|gb|GAOM01016683.1|	ADP-ribosylation factor-binding GGA1 isoform X1	394	5	1.38e-80	0.95	9	F:ATP binding; F:microtubule motor activity; P:vesicle-mediated transport; C:tubulin complex; C:clathrin adaptor complex; P:intracellular protein transport; P:microtubule-based movement; C:microtubule; F:microtubule binding	EC:3.6.1; EC:3.6.1.15	no IPS match
gi|659420478|gb|GAOM01019720.1|	ADP-ribosylation factor-binding GGA1 isoform X1	200	5	3.86e-33	0.96	9	F:ATP binding; F:microtubule motor activity; P:vesicle-mediated transport; C:tubulin complex; C:clathrin adaptor complex; P:intracellular protein transport; P:microtubule-based movement; C:microtubule; F:microtubule binding	EC:3.6.1; EC:3.6.1.15	IPR008153 (G3DSA:2.60.40.GENE3D); IPR008153 (PROSITE_PROFILES); IPR013041 (SUPERFAMILY)
gi|659434020|gb|GAOM01006202.1|	ADP-ribosylation factor-related 1	855	5	2.9e-143	0.932	7	F:GTP binding; F:ATP binding; P:small GTPase mediated signal transduction; P:serine family amino acid metabolic process; F:protein serine/threonine kinase activity; P:protein phosphorylation; C:intracellular	EC:2.7.11	PR00449 (PRINTS); SM00178 (SMART); SM00177 (SMART); IPR027417 (G3DSA:3.40.50.GENE3D); IPR005225 (TIGRFAM); IPR006689 (PFAM); PTHR11711 (PANTHER); PTHR11711:SF19 (PANTHER); IPR024156 (PROSITE_PROFILES); IPR027417 (SUPERFAMILY)
gi|659435833|gb|GAOM01004389.1|	adrenodoxin isoform X2	1046	5	1.36e-79	0.98	5	F:nucleic acid binding; P:obsolete electron transport; F:metal ion binding; F:electron carrier activity; F:2 iron, 2 sulfur cluster binding		IPR001055 (PRINTS); IPR001041 (PFAM); IPR012675 (G3DSA:3.10.20.GENE3D); PTHR23426 (PANTHER); PTHR23426:SF26 (PANTHER); IPR018298 (PROSITE_PATTERNS); IPR001041 (PROSITE_PROFILES); IPR001041 (SUPERFAMILY)
gi|659435818|gb|GAOM01004404.1|	adrenodoxin mitochondrial	1190	5	1.03e-112	0.822	9	P:negative regulation of transcription from RNA polymerase II promoter; C:nucleus; P:obsolete electron transport; F:metal ion binding; F:electron carrier activity; F:double-stranded DNA binding; P:regulation of apoptotic process; F:transcriptional repressor activity, RNA polymerase II transcription regulatory region sequence-specific binding; F:2 iron, 2 sulfur cluster binding		IPR001055 (PRINTS); IPR012675 (G3DSA:3.10.20.GENE3D); IPR001041 (PFAM); PTHR23426 (PANTHER); PTHR23426:SF30 (PANTHER); IPR018298 (PROSITE_PATTERNS); IPR001041 (PROSITE_PROFILES); IPR001041 (SUPERFAMILY)
gi|659430725|gb|GAOM01009495.1|	ae-1 binding	848	5	1.11e-175	0.712	3	F:nucleic acid binding; F:metal ion binding; C:integral component of membrane		IPR015880 (SMART); IPR013087 (G3DSA:3.30.160.GENE3D); IPR013087 (G3DSA:3.30.160.GENE3D); PTHR19818 (PANTHER); PTHR19818:SF94 (PANTHER); IPR007087 (PROSITE_PATTERNS); IPR007087 (PROSITE_PATTERNS); SSF57667 (SUPERFAMILY); SSF57667 (SUPERFAMILY)
gi|659439037|gb|GAOM01001185.1|	AF-10-like isoform X1	2355	5	0	0.818	2	F:zinc ion binding; F:protein binding		Coil (COILS); IPR001965 (SMART); PF13832 (PFAM); PF13831 (PFAM); IPR013083 (G3DSA:3.30.40.GENE3D); PTHR13793:SF89 (PANTHER); PTHR13793 (PANTHER); IPR019786 (PROSITE_PATTERNS); IPR019787 (PROSITE_PROFILES); IPR011011 (SUPERFAMILY)
gi|659431858|gb|GAOM01008362.1|	AF-10-like isoform X2	2229	5	0	0.798	2	F:zinc ion binding; F:protein binding		Coil (COILS); IPR001965 (SMART); IPR013083 (G3DSA:3.30.40.GENE3D); PF13831 (PFAM); PF13832 (PFAM); PTHR13793:SF89 (PANTHER); PTHR13793 (PANTHER); IPR019786 (PROSITE_PATTERNS); IPR019787 (PROSITE_PROFILES); IPR011011 (SUPERFAMILY)
gi|659422396|gb|GAOM01017802.1|	AF269254_1actin	348	5	6.44e-75	0.992				G3DSA:3.30.420.40 (GENE3D); IPR004000 (PFAM); IPR004000 (PANTHER); PTHR11937:SF228 (PANTHER); SSF53067 (SUPERFAMILY)
gi|659439481|gb|GAOM01000741.1|	AF4 FMR2 family member 4-like isoform X2	5019	5	0	0.652				IPR007797 (PFAM); IPR007797 (PANTHER); PTHR10528:SF17 (PANTHER)
gi|659439482|gb|GAOM01000740.1|	AF4 FMR2 family member 4-like isoform X3	230	2	8.56e-16	0.97				no IPS match
gi|659439480|gb|GAOM01000742.1|	AF4 FMR2 family member 4-like isoform X3	912	2	1.74e-16	0.97				no IPS match
gi|659427147|gb|GAOM01013071.1|	afadin isoform X1	6578	5	0	0.87	2	F:protein binding; P:signal transduction		Coil (COILS); Coil (COILS); Coil (COILS); IPR002710 (SMART); IPR000159 (SMART); IPR001478 (SMART); IPR000253 (PFAM); IPR002710 (PFAM); IPR000253 (G3DSA:2.60.200.GENE3D); IPR000159 (PFAM); G3DSA:3.10.20.90 (GENE3D); IPR001478 (PFAM); IPR001478 (G3DSA:2.30.42.GENE3D); PTHR10398 (PANTHER); IPR002710 (PROSITE_PROFILES); IPR000159 (PROSITE_PROFILES); IPR001478 (PROSITE_PROFILES); IPR000159 (PROSITE_PR…
gi|659437798|gb|GAOM01002424.1|	AFG3 2	2525	5	0	0.82	5	F:ATP binding; F:zinc ion binding; P:proteolysis; C:integral component of membrane; F:metalloendopeptidase activity	EC:3.4.24	IPR003593 (SMART); IPR000642 (PFAM); G3DSA:1.10.8.60 (GENE3D); IPR027417 (G3DSA:3.40.50.GENE3D); IPR005936 (TIGRFAM); IPR003959 (PFAM); IPR011546 (PFAM); PTHR23076:SF38 (PANTHER); PTHR23076 (PANTHER); IPR003960 (PROSITE_PATTERNS); NON_CYTOPLASMIC_DOMAIN (PHOBIUS); CYTOPLASMIC_DOMAIN (PHOBIUS); CYTOPLASMIC_DOMAIN (PHOBIUS); TRANSMEMBRANE (PHOBIUS); TRANSMEMBRANE (PHOBIUS); IPR005936 (HAMAP); SSF14…
gi|659437210|gb|GAOM01003012.1|	AFG3 2	1994	5	0	0.842	7	F:ATP binding; F:zinc ion binding; P:proteolysis; C:integral component of membrane; C:H4/H2A histone acetyltransferase complex; P:regulation of transcription, DNA-templated; F:metalloendopeptidase activity	EC:3.4.24	Coil (COILS); IPR003593 (SMART); G3DSA:1.10.8.60 (GENE3D); IPR005936 (TIGRFAM); IPR011546 (PFAM); IPR003959 (PFAM); IPR027417 (G3DSA:3.40.50.GENE3D); IPR000642 (PFAM); PTHR23076:SF68 (PANTHER); PTHR23076 (PANTHER); SIGNAL_PEPTIDE_N_REGION (PHOBIUS); TRANSMEMBRANE (PHOBIUS); SIGNAL_PEPTIDE_H_REGION (PHOBIUS); CYTOPLASMIC_DOMAIN (PHOBIUS); SIGNAL_PEPTIDE_C_REGION (PHOBIUS); NON_CYTOPLASMIC_DOMAIN (…
gi|659432270|gb|GAOM01007950.1|	aftiphilin isoform X1	856	5	0	0.928				IPR029205 (PFAM); PTHR16156 (PANTHER); PTHR16156:SF10 (PANTHER)
gi|659427589|gb|GAOM01012629.1|	AGAP013481-PB	779	5	6.76e-07	0.686				no IPS match
gi|659439341|gb|GAOM01000881.1|	Agglucetin subunit alpha-1	2914	5	0	0.744				IPR001304 (SMART); IPR001304 (PFAM); IPR016186 (G3DSA:3.10.100.GENE3D); PTHR22802 (PANTHER); NON_CYTOPLASMIC_DOMAIN (PHOBIUS); SIGNAL_PEPTIDE_C_REGION (PHOBIUS); SIGNAL_PEPTIDE_N_REGION (PHOBIUS); SIGNAL_PEPTIDE (PHOBIUS); SIGNAL_PEPTIDE_H_REGION (PHOBIUS); IPR001304 (PROSITE_PROFILES); SignalP-noTM (SIGNALP_EUK); SignalP-TM (SIGNALP_GRAM_POSITIVE); SignalP-noTM (SIGNALP_GRAM_NEGATIVE); IPR016187…
gi|659433638|gb|GAOM01006584.1|	agrin isoform X8	4482	5	0	0.72	3	F:protein binding; F:calcium ion binding; C:integral component of membrane		IPR001881 (SMART); IPR002049 (SMART); IPR000742 (SMART); IPR001791 (SMART); IPR003645 (SMART); IPR002350 (SMART); IPR013320 (G3DSA:2.60.120.GENE3D); G3DSA:3.30.60.30 (GENE3D); G3DSA:2.10.25.10 (GENE3D); G3DSA:3.30.60.30 (GENE3D); IPR013320 (G3DSA:2.60.120.GENE3D); IPR002350 (PFAM); IPR001791 (PFAM); G3DSA:3.30.60.30 (GENE3D); IPR002350 (PFAM); G3DSA:3.30.60.30 (GENE3D); G3DSA:3.30.60.30 (GENE3D);…
gi|659439897|gb|GAOM01000325.1|	AH receptor-interacting	1111	5	0	0.772	2	F:protein binding; P:protein folding		IPR019734 (SMART); IPR001179 (PFAM); IPR011990 (G3DSA:1.25.40.GENE3D); G3DSA:3.10.50.40 (GENE3D); PTHR11242:SF0 (PANTHER); PTHR11242 (PANTHER); IPR013026 (PROSITE_PROFILES); SSF54534 (SUPERFAMILY); IPR011990 (SUPERFAMILY)
gi|659438089|gb|GAOM01002133.1|	AKH preprohormone	791	5	9.13e-40	0.946	3	P:signal transduction; C:extracellular region; F:hormone activity		IPR010475 (PFAM); IPR002047 (PROSITE_PATTERNS); TRANSMEMBRANE (PHOBIUS); TRANSMEMBRANE (PHOBIUS); NON_CYTOPLASMIC_DOMAIN (PHOBIUS); CYTOPLASMIC_DOMAIN (PHOBIUS); CYTOPLASMIC_DOMAIN (PHOBIUS); TMhelix (TMHMM); TMhelix (TMHMM)
gi|659433051|gb|GAOM01007169.1|	A-kinase anchor 17A-like isoform X4	926	5	3.14e-58	0.668	1	F:binding		no IPS match
gi|659424553|gb|GAOM01015663.1|	A-kinase anchor 17A-like isoform X4	630	5	1.18e-107	0.958	3	F:nucleotide binding; F:nucleic acid binding; F:protein dimerization activity		PTHR12484:SF4 (PANTHER); PTHR12484 (PANTHER)
gi|659422194|gb|GAOM01018004.1|	A-kinase anchor 17A-like isoform X4	377	5	3.85e-75	0.962	3	F:nucleotide binding; F:nucleic acid binding; F:protein dimerization activity		PTHR12484 (PANTHER); PTHR12484:SF4 (PANTHER)
gi|659439219|gb|GAOM01001003.1|	A-kinase anchor 9	4153	5	0	0.754	6	F:ATPase activity; C:SWI/SNF complex; F:ATP binding; F:histone binding; P:ATP-dependent chromatin remodeling; P:regulation of transcription, DNA-templated	EC:3.6.1; EC:3.6.1.3; EC:3.6.1.15	Coil (COILS); Coil (COILS); Coil (COILS); Coil (COILS); Coil (COILS); Coil (COILS); Coil (COILS); Coil (COILS); Coil (COILS); Coil (COILS)
gi|659434772|gb|GAOM01005450.1|	A-kinase anchor mitochondrial	851	5	5.28e-177	0.706				IPR016137 (SMART); G3DSA:1.10.167.10 (GENE3D); IPR016137 (PFAM); PTHR13155 (PANTHER); IPR016137 (PROSITE_PROFILES); IPR016137 (SUPERFAMILY)
gi|659423439|gb|GAOM01016771.1|	A-kinase anchor mitochondrial	378	2	1.53e-33	0.86				no IPS match
gi|659439753|gb|GAOM01000469.1|	akirin-2-like isoform X2	1084	5	2.81e-90	0.72				IPR024132 (PANTHER); PTHR13293:SF6 (PANTHER)
gi|659427113|gb|GAOM01013105.1|	alan shepard isoform X1	2548	5	0	0.858	2	F:nucleotide binding; F:RNA binding		IPR002343 (PRINTS); IPR000504 (SMART); IPR012677 (G3DSA:3.30.70.GENE3D); IPR000504 (PFAM); IPR012677 (G3DSA:3.30.70.GENE3D); PTHR24012:SF429 (PANTHER); PTHR24012 (PANTHER); PTHR24012 (PANTHER); PTHR24012:SF429 (PANTHER); PTHR24012:SF429 (PANTHER); IPR000504 (PROSITE_PROFILES); IPR000504 (PROSITE_PROFILES); IPR012677 (SUPERFAMILY); IPR012677 (SUPERFAMILY)
gi|659435116|gb|GAOM01005106.1|	alanine aminotransferase 2 isoform X2	1914	5	0	0.956	7	F:pyridoxal phosphate binding; P:small GTPase mediated signal transduction; F:transaminase activity; F:GTPase activator activity; P:biosynthetic process; C:intracellular; P:positive regulation of GTPase activity		IPR004839 (PFAM); IPR015422 (G3DSA:3.90.1150.GENE3D); IPR015421 (G3DSA:3.40.640.GENE3D); PTHR11751:SF29 (PANTHER); PTHR11751 (PANTHER); IPR015424 (SUPERFAMILY)
gi|659437203|gb|GAOM01003019.1|	alanine--glyoxylate aminotransferase 2-like isoform X1	1695	5	0	0.934	2	F:pyridoxal phosphate binding; F:transaminase activity		IPR005814 (PFAM); IPR015422 (G3DSA:3.90.1150.GENE3D); IPR015421 (G3DSA:3.40.640.GENE3D); PTHR11986:SF63 (PANTHER); IPR005814 (PANTHER); IPR005814 (PROSITE_PATTERNS); IPR015424 (SUPERFAMILY)
gi|659426523|gb|GAOM01013695.1|	alanine--glyoxylate aminotransferase 2-like isoform X1	1618	5	0	0.952	2	F:pyridoxal phosphate binding; F:transaminase activity		IPR005814 (PFAM); IPR015421 (G3DSA:3.40.640.GENE3D); IPR015422 (G3DSA:3.90.1150.GENE3D); PTHR11986:SF63 (PANTHER); IPR005814 (PANTHER); IPR005814 (PROSITE_PATTERNS); IPR015424 (SUPERFAMILY)
gi|659438112|gb|GAOM01002110.1|	alanine--glyoxylate aminotransferase mitochondrial isoform X1	1547	5	0	0.838	2	F:pyridoxal phosphate binding; F:transaminase activity		no IPS match
gi|659437274|gb|GAOM01002948.1|	alanine--tRNA cytoplasmic	3337	5	0	0.82	8	F:nucleic acid binding; F:ATP binding; F:zinc ion binding; C:cytoplasm; F:alanine-tRNA ligase activity; P:alanyl-tRNA aminoacylation; P:aspartate metabolic process; P:alanine metabolic process	EC:6.1.1.7; EC:6.1.1	Coil (COILS); IPR002318 (PRINTS); IPR012947 (SMART); IPR018164 (PFAM); IPR012947 (PFAM); IPR002318 (TIGRFAM); IPR003156 (PFAM); G3DSA:3.30.930.10 (GENE3D); PTHR11777:SF9 (PANTHER); PTHR11777 (PANTHER); IPR018165 (PROSITE_PROFILES); IPR023033 (HAMAP); IPR018163 (SUPERFAMILY); SSF55681 (SUPERFAMILY); IPR009000 (SUPERFAMILY); IPR018162 (SUPERFAMILY)
gi|659433444|gb|GAOM01006778.1|	alanine--tRNA mitochondrial	1433	5	0	0.788	7	F:DNA binding; F:ATP binding; C:cytoplasm; F:alanine-tRNA ligase activity; P:alanyl-tRNA aminoacylation; P:aspartate metabolic process; P:alanine metabolic process	EC:6.1.1.7; EC:6.1.1	no IPS match
gi|659423504|gb|GAOM01016706.1|	alanine--tRNA mitochondrial	268	5	2e-45	0.804	7	F:DNA binding; F:ATP binding; C:cytoplasm; F:alanine-tRNA ligase activity; P:alanyl-tRNA aminoacylation; P:aspartate metabolic process; P:alanine metabolic process	EC:6.1.1.7; EC:6.1.1	IPR018163 (SUPERFAMILY)
gi|659423116|gb|GAOM01017094.1|	alanine--tRNA mitochondrial	396	3	1.17e-83	0.94	7	F:DNA binding; F:ATP binding; C:cytoplasm; F:alanine-tRNA ligase activity; P:alanyl-tRNA aminoacylation; P:aspartate metabolic process; P:alanine metabolic process	EC:6.1.1.7; EC:6.1.1	SIGNAL_PEPTIDE_N_REGION (PHOBIUS); SIGNAL_PEPTIDE_H_REGION (PHOBIUS); NON_CYTOPLASMIC_DOMAIN (PHOBIUS); SIGNAL_PEPTIDE (PHOBIUS); SIGNAL_PEPTIDE_C_REGION (PHOBIUS); SignalP-noTM (SIGNALP_EUK)
gi|659421786|gb|GAOM01018412.1|	alanine--tRNA mitochondrial	381	5	2.73e-77	0.802	7	F:DNA binding; F:ATP binding; C:cytoplasm; F:alanine-tRNA ligase activity; P:alanyl-tRNA aminoacylation; P:aspartate metabolic process; P:alanine metabolic process	EC:6.1.1.7; EC:6.1.1	IPR012947 (PFAM); IPR018163 (SUPERFAMILY)
gi|659421294|gb|GAOM01018904.1|	alanine--tRNA mitochondrial	277	3	1.96e-51	0.9433	7	F:DNA binding; F:ATP binding; C:cytoplasm; F:alanine-tRNA ligase activity; P:alanyl-tRNA aminoacylation; P:aspartate metabolic process; P:alanine metabolic process	EC:6.1.1.7; EC:6.1.1	no IPS match
gi|659429628|gb|GAOM01010590.1|	alcohol dehydrogenase	238	5	7.76e-29	0.81	3	F:zinc ion binding; F:oxidoreductase activity; P:oxidation-reduction process		IPR016040 (G3DSA:3.40.50.GENE3D); PTHR11695:SF506 (PANTHER); IPR002085 (PANTHER); IPR016040 (SUPERFAMILY)
gi|659433201|gb|GAOM01007019.1|	alcohol dehydrogenase [NADP(+)]	770	5	3.24e-159	0.852	5	F:iron ion binding; F:oxidoreductase activity, acting on paired donors, with incorporation or reduction of molecular oxygen; P:oxidation-reduction process; F:monooxygenase activity; F:heme binding		IPR020471 (PRINTS); IPR023210 (G3DSA:3.20.20.GENE3D); IPR023210 (PFAM); IPR001395 (PANTHER); IPR018170 (PROSITE_PATTERNS); IPR018170 (PROSITE_PATTERNS); IPR023210 (SUPERFAMILY)
gi|659424021|gb|GAOM01016189.1|	alcohol dehydrogenase [NADP(+)]	495	5	1.1e-60	0.93	5	F:iron ion binding; F:oxidoreductase activity, acting on paired donors, with incorporation or reduction of molecular oxygen; P:oxidation-reduction process; F:monooxygenase activity; F:heme binding		no IPS match
gi|659425097|gb|GAOM01015119.1|	alcohol dehydrogenase class-3	1330	5	0	0.934	4	F:zinc ion binding; P:signal transduction; F:S-(hydroxymethyl)glutathione dehydrogenase activity; P:ethanol oxidation	EC:1.1.1.284	IPR016040 (G3DSA:3.40.50.GENE3D); IPR011032 (G3DSA:3.90.180.GENE3D); IPR014183 (TIGRFAM); IPR013154 (PFAM); IPR013149 (PFAM); IPR002085 (PANTHER); PTHR11695:SF401 (PANTHER); IPR002085 (PANTHER); PTHR11695:SF401 (PANTHER); IPR002328 (PROSITE_PATTERNS); IPR016040 (SUPERFAMILY); IPR011032 (SUPERFAMILY); IPR011032 (SUPERFAMILY)
gi|659429305|gb|GAOM01010913.1|	aldehyde dehydrogenase	561	5	2.06e-112	0.958	22	P:gluconeogenesis; P:proline metabolic process; P:glycolytic process; P:leucine catabolic process; P:valine catabolic process; C:Golgi apparatus; P:isoleucine catabolic process; P:bile acid biosynthetic process; P:tryptophan metabolic process; P:lysine catabolic process; P:fatty acid metabolic process; F:aldehyde dehydrogenase (NAD) activity; P:limonene catabolic process; C:nucleus; P:arginine me…	EC:1.2.1.3	IPR015590 (PFAM); IPR016163 (G3DSA:3.40.309.GENE3D); PTHR11699 (PANTHER); PTHR11699:SF211 (PANTHER); IPR016161 (SUPERFAMILY)
gi|659438012|gb|GAOM01002210.1|	aldehyde dimeric NADP-preferring isoform X1	1908	5	0	0.912	8	F:DNA binding; P:pyrimidine nucleobase metabolic process; F:DNA-directed RNA polymerase activity; P:transcription, DNA-templated; P:oxidation-reduction process; P:purine nucleobase metabolic process; C:nucleolus; F:oxidoreductase activity, acting on the aldehyde or oxo group of donors, NAD or NADP as acceptor	EC:2.7.7.6	IPR015590 (PFAM); IPR016163 (G3DSA:3.40.309.GENE3D); IPR016162 (G3DSA:3.40.605.GENE3D); PTHR11699 (PANTHER); PTHR11699:SF116 (PANTHER); IPR029510 (PROSITE_PATTERNS); CYTOPLASMIC_DOMAIN (PHOBIUS); NON_CYTOPLASMIC_DOMAIN (PHOBIUS); TRANSMEMBRANE (PHOBIUS); IPR016161 (SUPERFAMILY); TMhelix (TMHMM)
gi|659426754|gb|GAOM01013464.1|	aldehyde dimeric NADP-preferring isoform X1	1905	5	0	0.918	8	F:DNA binding; P:pyrimidine nucleobase metabolic process; F:DNA-directed RNA polymerase activity; P:transcription, DNA-templated; P:oxidation-reduction process; P:purine nucleobase metabolic process; C:nucleolus; F:oxidoreductase activity, acting on the aldehyde or oxo group of donors, NAD or NADP as acceptor	EC:2.7.7.6	IPR016163 (G3DSA:3.40.309.GENE3D); IPR015590 (PFAM); IPR016162 (G3DSA:3.40.605.GENE3D); PTHR11699 (PANTHER); PTHR11699:SF116 (PANTHER); IPR029510 (PROSITE_PATTERNS); CYTOPLASMIC_DOMAIN (PHOBIUS); TRANSMEMBRANE (PHOBIUS); NON_CYTOPLASMIC_DOMAIN (PHOBIUS); IPR016161 (SUPERFAMILY); TMhelix (TMHMM)
gi|659439491|gb|GAOM01000731.1|	aldehyde mitochondrial	1879	5	0	0.87	2	P:oxidation-reduction process; F:oxidoreductase activity, acting on the aldehyde or oxo group of donors, NAD or NADP as acceptor		IPR016162 (G3DSA:3.40.605.GENE3D); IPR015590 (PFAM); IPR016163 (G3DSA:3.40.309.GENE3D); PTHR11699 (PANTHER); PTHR11699:SF211 (PANTHER); IPR016160 (PROSITE_PATTERNS); IPR029510 (PROSITE_PATTERNS); IPR016161 (SUPERFAMILY)
gi|659436602|gb|GAOM01003620.1|	aldehyde mitochondrial	1583	5	0	0.89	2	P:oxidation-reduction process; F:oxidoreductase activity, acting on the aldehyde or oxo group of donors, NAD or NADP as acceptor		IPR016163 (G3DSA:3.40.309.GENE3D); IPR015590 (PFAM); IPR016162 (G3DSA:3.40.605.GENE3D); PTHR11699:SF211 (PANTHER); PTHR11699 (PANTHER); IPR029510 (PROSITE_PATTERNS); IPR016160 (PROSITE_PATTERNS); IPR016161 (SUPERFAMILY)
gi|659434356|gb|GAOM01005866.1|	aldehyde mitochondrial	1707	5	0	0.854	2	P:oxidation-reduction process; F:oxidoreductase activity, acting on the aldehyde or oxo group of donors, NAD or NADP as acceptor		IPR016163 (G3DSA:3.40.309.GENE3D); IPR016162 (G3DSA:3.40.605.GENE3D); IPR015590 (PFAM); PTHR11699 (PANTHER); PTHR11699:SF185 (PANTHER); IPR029510 (PROSITE_PATTERNS); IPR016160 (PROSITE_PATTERNS); IPR016161 (SUPERFAMILY)
gi|659429467|gb|GAOM01010751.1|	Aldo keto reductase	868	5	3.57e-171	0.906	2	F:oxidoreductase activity; P:oxidation-reduction process		IPR020471 (PRINTS); IPR023210 (G3DSA:3.20.20.GENE3D); IPR023210 (PFAM); IPR020471 (PIRSF); IPR001395 (PANTHER); PTHR11732:SF270 (PANTHER); IPR023210 (SUPERFAMILY)
gi|659437805|gb|GAOM01002417.1|	aldo-keto reductase family 1 member B10-like	1184	5	0	0.87	3	F:nucleic acid binding; F:oxidoreductase activity; P:oxidation-reduction process		IPR020471 (PRINTS); IPR023210 (PFAM); IPR023210 (G3DSA:3.20.20.GENE3D); IPR020471 (PIRSF); PTHR11732:SF170 (PANTHER); IPR001395 (PANTHER); IPR018170 (PROSITE_PATTERNS); IPR018170 (PROSITE_PATTERNS); IPR018170 (PROSITE_PATTERNS); IPR023210 (SUPERFAMILY)
gi|659429291|gb|GAOM01010927.1|	ALK tyrosine kinase receptor	768	5	2.83e-164	0.62	5	F:ATP binding; P:peptidyl-tyrosine phosphorylation; F:transmembrane receptor protein tyrosine kinase activity; C:integral component of membrane; P:transmembrane receptor protein tyrosine kinase signaling pathway	EC:2.7.10; EC:2.7.10.1; EC:2.7.11	G3DSA:2.10.25.10 (GENE3D); IPR001245 (PFAM); G3DSA:3.30.200.20 (GENE3D); PTHR24416:SF104 (PANTHER); PTHR24416 (PANTHER); IPR017441 (PROSITE_PATTERNS); CYTOPLASMIC_DOMAIN (PHOBIUS); NON_CYTOPLASMIC_DOMAIN (PHOBIUS); TRANSMEMBRANE (PHOBIUS); IPR000719 (PROSITE_PROFILES); IPR011009 (SUPERFAMILY); SSF57196 (SUPERFAMILY); TMhelix (TMHMM); TMhelix (TMHMM)
gi|659421596|gb|GAOM01018602.1|	ALK tyrosine kinase receptor	344	2	1.52e-46	0.645	5	F:ATP binding; P:peptidyl-tyrosine phosphorylation; F:transmembrane receptor protein tyrosine kinase activity; C:integral component of membrane; P:transmembrane receptor protein tyrosine kinase signaling pathway	EC:2.7.10; EC:2.7.10.1; EC:2.7.11	no IPS match
gi|659430269|gb|GAOM01009949.1|	alkaline ceramidase 3 isoform X2	1137	5	0	0.806	7	P:negative regulation of transcription from RNA polymerase II promoter; C:nucleus; F:hydrolase activity, acting on carbon-nitrogen (but not peptide) bonds, in linear amides; C:integral component of membrane; F:double-stranded DNA binding; F:transcriptional repressor activity, RNA polymerase II transcription regulatory region sequence-specific binding; P:ceramide metabolic process		IPR008901 (PFAM); PTHR12956:SF4 (PANTHER); PTHR12956 (PANTHER); TRANSMEMBRANE (PHOBIUS); NON_CYTOPLASMIC_DOMAIN (PHOBIUS); NON_CYTOPLASMIC_DOMAIN (PHOBIUS); CYTOPLASMIC_DOMAIN (PHOBIUS); TRANSMEMBRANE (PHOBIUS); TRANSMEMBRANE (PHOBIUS); TRANSMEMBRANE (PHOBIUS); TRANSMEMBRANE (PHOBIUS); TRANSMEMBRANE (PHOBIUS); NON_CYTOPLASMIC_DOMAIN (PHOBIUS); TRANSMEMBRANE (PHOBIUS); NON_CYTOPLASMIC_DOMAIN (PHOB…
gi|659439820|gb|GAOM01000402.1|	alkaline phosphatase isoform X1	2045	5	0	0.776	5	P:glycerolipid metabolic process; P:hexachlorocyclohexane metabolic process; P:folic acid biosynthetic process; P:dephosphorylation; F:alkaline phosphatase activity	EC:3.1; EC:3.1.3.41; EC:3.1.3.1	IPR001952 (PRINTS); IPR001952 (SMART); IPR001952 (PFAM); IPR017849 (G3DSA:3.40.720.GENE3D); PTHR11596 (PANTHER); IPR018299 (PROSITE_PATTERNS); CYTOPLASMIC_DOMAIN (PHOBIUS); NON_CYTOPLASMIC_DOMAIN (PHOBIUS); SIGNAL_PEPTIDE_C_REGION (PHOBIUS); TRANSMEMBRANE (PHOBIUS); SIGNAL_PEPTIDE_N_REGION (PHOBIUS); SIGNAL_PEPTIDE (PHOBIUS); SIGNAL_PEPTIDE_H_REGION (PHOBIUS); SignalP-TM (SIGNALP_EUK); IPR017850 …
gi|659429982|gb|GAOM01010236.1|	alkaline phosphatase-like	505	5	6.61e-62	0.828	2	F:phosphatase activity; P:dephosphorylation	EC:3.1; EC:3.1.3.41	IPR001952 (PRINTS); IPR017849 (G3DSA:3.40.720.GENE3D); IPR001952 (PFAM); PTHR11596:SF45 (PANTHER); PTHR11596 (PANTHER); SIGNAL_PEPTIDE_N_REGION (PHOBIUS); SIGNAL_PEPTIDE (PHOBIUS); SIGNAL_PEPTIDE_C_REGION (PHOBIUS); SIGNAL_PEPTIDE_H_REGION (PHOBIUS); NON_CYTOPLASMIC_DOMAIN (PHOBIUS); SignalP-noTM (SIGNALP_EUK); IPR017850 (SUPERFAMILY); TMhelix (TMHMM)
gi|659428176|gb|GAOM01012042.1|	alkaline phosphatase-like	538	5	7.79e-121	0.878	2	F:phosphatase activity; P:dephosphorylation	EC:3.1; EC:3.1.3.41	IPR001952 (PRINTS); IPR001952 (SMART); IPR017849 (G3DSA:3.40.720.GENE3D); IPR001952 (PFAM); PTHR11596:SF45 (PANTHER); PTHR11596 (PANTHER); IPR017850 (SUPERFAMILY)
gi|659420759|gb|GAOM01019439.1|	alkaline phosphatase-like	461	5	1.85e-90	0.776	2	P:metabolic process; F:phosphatase activity	EC:3.1; EC:3.1.3.41	IPR017849 (G3DSA:3.40.720.GENE3D); IPR001952 (PFAM); PTHR11596:SF45 (PANTHER); PTHR11596 (PANTHER); IPR017850 (SUPERFAMILY)
gi|659427441|gb|GAOM01012777.1|	alkaline tissue-nonspecific isozyme-like	2678	5	0	0.764	2	F:phosphatase activity; P:dephosphorylation	EC:3.1; EC:3.1.3.41	IPR001952 (PRINTS); IPR001952 (SMART); IPR017849 (G3DSA:3.40.720.GENE3D); IPR001952 (PFAM); PTHR11596:SF45 (PANTHER); PTHR11596 (PANTHER); CYTOPLASMIC_DOMAIN (PHOBIUS); SIGNAL_PEPTIDE_H_REGION (PHOBIUS); NON_CYTOPLASMIC_DOMAIN (PHOBIUS); TRANSMEMBRANE (PHOBIUS); SIGNAL_PEPTIDE (PHOBIUS); SIGNAL_PEPTIDE_N_REGION (PHOBIUS); SIGNAL_PEPTIDE_C_REGION (PHOBIUS); SignalP-noTM (SIGNALP_EUK); IPR017850 (S…
gi|659435409|gb|GAOM01004813.1|	alkylated DNA repair alkB homolog 8	317	5	7.08e-62	0.82	2	F:oxidoreductase activity; P:oxidation-reduction process		IPR001623 (G3DSA:1.10.287.GENE3D)
gi|659432381|gb|GAOM01007839.1|	alkylated DNA repair alkB homolog 8	696	5	1.37e-132	0.81	5	F:organic cyclic compound binding; F:heterocyclic compound binding; P:tRNA wobble uridine modification; F:tRNA (uracil) methyltransferase activity; P:tRNA methylation	EC:2.1.1	IPR013216 (PFAM); IPR029063 (G3DSA:3.40.50.GENE3D); PTHR13069 (PANTHER); IPR032863 (PTHR13069:PANTHER); IPR029063 (SUPERFAMILY)
gi|659427704|gb|GAOM01012514.1|	alkyldihydroxyacetonephosphate synthase	2385	5	0	0.818	10	F:oxidoreductase activity, acting on CH-OH group of donors; C:cytoskeleton; F:actin binding; P:glycerolipid metabolic process; C:cytoplasm; F:flavin adenine dinucleotide binding; F:alkylglycerone-phosphate synthase activity; P:lipid biosynthetic process; P:oxidation-reduction process; C:extrinsic component of membrane	EC:2.5.1.26	IPR004113 (PFAM); IPR016167 (G3DSA:3.30.43.GENE3D); IPR006094 (PFAM); IPR016169 (G3DSA:3.30.465.GENE3D); PTHR11748 (PANTHER); IPR025650 (PTHR11748:PANTHER); IPR016166 (PROSITE_PROFILES); IPR016166 (SUPERFAMILY); IPR016164 (SUPERFAMILY)
gi|659423605|gb|GAOM01016605.1|	alkylglycerol monooxygenase-like	277	5	2.17e-55	0.87	2	F:structural molecule activity; C:viral capsid		NON_CYTOPLASMIC_DOMAIN (PHOBIUS); CYTOPLASMIC_DOMAIN (PHOBIUS); TRANSMEMBRANE (PHOBIUS)
gi|659430141|gb|GAOM01010077.1|	alkylglycerol monooxygenase-like isoform X2	641	5	5.82e-110	0.882	2	F:structural molecule activity; C:viral capsid		PTHR21624 (PANTHER); PTHR21624:SF1 (PANTHER); TRANSMEMBRANE (PHOBIUS); NON_CYTOPLASMIC_DOMAIN (PHOBIUS); CYTOPLASMIC_DOMAIN (PHOBIUS); CYTOPLASMIC_DOMAIN (PHOBIUS); TRANSMEMBRANE (PHOBIUS); CYTOPLASMIC_DOMAIN (PHOBIUS); TRANSMEMBRANE (PHOBIUS); NON_CYTOPLASMIC_DOMAIN (PHOBIUS); TRANSMEMBRANE (PHOBIUS); TMhelix (TMHMM); TMhelix (TMHMM); TMhelix (TMHMM)
gi|659422559|gb|GAOM01017639.1|	alkylglycerol monooxygenase-like isoform X3	425	5	1.48e-80	0.82	6	F:iron ion binding; F:oxidoreductase activity; F:structural molecule activity; P:oxidation-reduction process; P:fatty acid biosynthetic process; C:viral capsid		IPR006694 (PFAM); PTHR21624 (PANTHER); CYTOPLASMIC_DOMAIN (PHOBIUS); TRANSMEMBRANE (PHOBIUS); NON_CYTOPLASMIC_DOMAIN (PHOBIUS); TMhelix (TMHMM)
gi|659431000|gb|GAOM01009220.1|	allatostatin C	502	5	3.75e-66	0.788	2	P:apoptotic process; C:integral component of membrane		NON_CYTOPLASMIC_DOMAIN (PHOBIUS); CYTOPLASMIC_DOMAIN (PHOBIUS); TRANSMEMBRANE (PHOBIUS); TMhelix (TMHMM)
gi|659437712|gb|GAOM01002510.1|	allatostatin neuropeptide precursor	966	5	3.27e-163	0.67	1	F:nucleic acid binding		no IPS match
gi|659430853|gb|GAOM01009367.1|	allatostatin-A receptor-like	1503	5	2.56e-180	0.712	6	F:G-protein coupled receptor activity; P:transmembrane transport; P:G-protein coupled receptor signaling pathway; C:integral component of membrane; F:metal ion transmembrane transporter activity; P:metal ion transport		IPR000405 (PRINTS); IPR000276 (PRINTS); IPR000276 (SMART); G3DSA:1.20.1070.10 (GENE3D); IPR000276 (PFAM); PTHR10489 (PANTHER); PTHR10489:SF706 (PANTHER); IPR000276 (PROSITE_PATTERNS); CYTOPLASMIC_DOMAIN (PHOBIUS); NON_CYTOPLASMIC_DOMAIN (PHOBIUS); NON_CYTOPLASMIC_DOMAIN (PHOBIUS); CYTOPLASMIC_DOMAIN (PHOBIUS); TRANSMEMBRANE (PHOBIUS); TRANSMEMBRANE (PHOBIUS); CYTOPLASMIC_DOMAIN (PHOBIUS); TRANSME…
gi|659431263|gb|GAOM01008957.1|	allatotropin precursor	401	5	3.13e-82	0.71	4	F:calcium ion binding; P:transport; C:intracellular; F:transporter activity		IPR018247 (PROSITE_PATTERNS); SIGNAL_PEPTIDE_H_REGION (PHOBIUS); SIGNAL_PEPTIDE_N_REGION (PHOBIUS); NON_CYTOPLASMIC_DOMAIN (PHOBIUS); SIGNAL_PEPTIDE_C_REGION (PHOBIUS); SIGNAL_PEPTIDE (PHOBIUS); IPR002048 (PROSITE_PROFILES); SignalP-noTM (SIGNALP_EUK); TMhelix (TMHMM)
gi|659429004|gb|GAOM01011214.1|	Allergen Asp f 7	306	5	3.48e-19	0.794	1	P:defense response to other organism		no IPS match
gi|659431528|gb|GAOM01008692.1|	alpha- and gamma-adaptin-binding p34-like	515	5	9.66e-112	0.8	3	C:COP9 signalosome; P:COP9 signalosome assembly; P:cullin deneddylation		no IPS match
gi|659435859|gb|GAOM01004363.1|	alpha beta hydrolase domain-containing 11 isoform X1	1129	5	2.79e-156	0.778	1	F:catalytic activity		IPR029058 (G3DSA:3.40.50.GENE3D); PTHR10992:SF768 (PANTHER); PTHR10992 (PANTHER); IPR029058 (SUPERFAMILY)
gi|659433374|gb|GAOM01006848.1|	alpha beta hydrolase domain-containing 13	1370	5	0	0.832	2	F:calcium ion binding; C:integral component of membrane		IPR029058 (G3DSA:3.40.50.GENE3D); IPR000073 (PFAM); IPR005645 (PFAM); PTHR12277 (PANTHER); TRANSMEMBRANE (PHOBIUS); TRANSMEMBRANE (PHOBIUS); NON_CYTOPLASMIC_DOMAIN (PHOBIUS); CYTOPLASMIC_DOMAIN (PHOBIUS); CYTOPLASMIC_DOMAIN (PHOBIUS); IPR029058 (SUPERFAMILY); TMhelix (TMHMM)
gi|659438024|gb|GAOM01002198.1|	alpha beta hydrolase domain-containing 17B	1527	5	0	0.902	1	F:hydrolase activity		IPR029058 (G3DSA:3.40.50.GENE3D); IPR022742 (PFAM); PTHR12277:SF52 (PANTHER); PTHR12277 (PANTHER); IPR029058 (SUPERFAMILY)
gi|659426986|gb|GAOM01013232.1|	alpha isoform	2523	5	0	0.69	5	F:nucleic acid binding; C:nucleus; F:protein binding; F:metal ion binding; P:double-strand break repair		Coil (COILS); IPR015880 (SMART); IPR000210 (SMART); G3DSA:3.30.710.10 (GENE3D); IPR000210 (PFAM); IPR013087 (G3DSA:3.30.160.GENE3D); PTHR23110:SF72 (PANTHER); PTHR23110 (PANTHER); IPR007087 (PROSITE_PATTERNS); IPR007087 (PROSITE_PROFILES); IPR000210 (PROSITE_PROFILES); IPR011333 (SUPERFAMILY); SSF57667 (SUPERFAMILY)
gi|659440239|gb|GAOM01000043.1|	alpha- kinase 1	2381	5	0	0.66	1	F:binding		SIGNAL_PEPTIDE_N_REGION (PHOBIUS); SIGNAL_PEPTIDE (PHOBIUS); SIGNAL_PEPTIDE_C_REGION (PHOBIUS); NON_CYTOPLASMIC_DOMAIN (PHOBIUS); SIGNAL_PEPTIDE_H_REGION (PHOBIUS); SignalP-noTM (SIGNALP_EUK); SignalP-TM (SIGNALP_GRAM_POSITIVE); TMhelix (TMHMM)
gi|659439851|gb|GAOM01000371.1|	alpha- kinase 1	2844	5	0	0.66	1	F:binding		no IPS match
gi|659439052|gb|GAOM01001170.1|	alpha- kinase 1	3875	5	0	0.674				NON_CYTOPLASMIC_DOMAIN (PHOBIUS); SIGNAL_PEPTIDE_C_REGION (PHOBIUS); SIGNAL_PEPTIDE_N_REGION (PHOBIUS); SIGNAL_PEPTIDE_H_REGION (PHOBIUS); SIGNAL_PEPTIDE (PHOBIUS); SignalP-noTM (SIGNALP_EUK)
gi|659439866|gb|GAOM01000356.1|	alpha- kinase 1-like	1457	5	9.98e-98	0.736	2	F:metal ion binding; C:membrane		SIGNAL_PEPTIDE_H_REGION (PHOBIUS); NON_CYTOPLASMIC_DOMAIN (PHOBIUS); SIGNAL_PEPTIDE (PHOBIUS); SIGNAL_PEPTIDE_C_REGION (PHOBIUS); SIGNAL_PEPTIDE_N_REGION (PHOBIUS); SignalP-noTM (SIGNALP_EUK)
gi|659438498|gb|GAOM01001724.1|	alpha- kinase 1-like	743	3	2.15e-89	0.7567				CYTOPLASMIC_DOMAIN (PHOBIUS); TRANSMEMBRANE (PHOBIUS); NON_CYTOPLASMIC_DOMAIN (PHOBIUS); TMhelix (TMHMM)
gi|659434000|gb|GAOM01006222.1|	alpha- kinase 1-like	1174	2	9.27e-89	0.66	1	F:nucleic acid binding		NON_CYTOPLASMIC_DOMAIN (PHOBIUS); SIGNAL_PEPTIDE (PHOBIUS); SIGNAL_PEPTIDE_C_REGION (PHOBIUS); SIGNAL_PEPTIDE_N_REGION (PHOBIUS); SIGNAL_PEPTIDE_H_REGION (PHOBIUS); SignalP-noTM (SIGNALP_EUK)
gi|659426644|gb|GAOM01013574.1|	alpha- kinase 1-like	1664	2	2.26e-166	0.65				CYTOPLASMIC_DOMAIN (PHOBIUS); TRANSMEMBRANE (PHOBIUS); NON_CYTOPLASMIC_DOMAIN (PHOBIUS)
gi|659424724|gb|GAOM01015492.1|	alpha- kinase 1-like	650	5	3.53e-132	0.768	4	C:nucleus; F:metal ion binding; P:regulation of transcription, DNA-templated; F:sequence-specific DNA binding		IPR015880 (SMART); PF13894 (PFAM); IPR007087 (PFAM); IPR013087 (G3DSA:3.30.160.GENE3D); IPR013087 (G3DSA:3.30.160.GENE3D); IPR030413 (PANTHER); IPR007087 (PROSITE_PATTERNS); IPR007087 (PROSITE_PATTERNS); IPR007087 (PROSITE_PATTERNS); IPR007087 (PROSITE_PROFILES); IPR007087 (PROSITE_PROFILES); IPR007087 (PROSITE_PROFILES); SSF57667 (SUPERFAMILY); SSF57667 (SUPERFAMILY)
gi|659424092|gb|GAOM01016118.1|	alpha- kinase 1-like	671	2	6.7e-19	0.79	1	F:nucleic acid binding		SIGNAL_PEPTIDE_N_REGION (PHOBIUS); SIGNAL_PEPTIDE (PHOBIUS); SIGNAL_PEPTIDE_H_REGION (PHOBIUS); NON_CYTOPLASMIC_DOMAIN (PHOBIUS); SIGNAL_PEPTIDE_C_REGION (PHOBIUS)
gi|659432933|gb|GAOM01007287.1|	alpha N-terminal methyltransferase 1A	838	5	1.36e-152	0.796	4	F:nucleic acid binding; F:zinc ion binding; P:N-terminal protein amino acid methylation; F:methyltransferase activity		no IPS match
gi|659427212|gb|GAOM01013006.1|	alpha- sarcomeric isoform X1	3391	5	0	0.954	7	F:1-acylglycerol-3-phosphate O-acyltransferase activity; P:acyl-carrier-protein biosynthetic process; F:protein binding; P:glycerolipid metabolic process; F:calcium ion binding; C:integral component of membrane; P:phospholipid biosynthetic process	EC:2.3.1.51; EC:2.3.1	Coil (COILS); Coil (COILS); IPR002048 (SMART); SM01184 (SMART); IPR018159 (SMART); IPR001715 (SMART); G3DSA:1.20.58.60 (GENE3D); IPR001715 (G3DSA:1.10.418.GENE3D); IPR001715 (G3DSA:1.10.418.GENE3D); IPR011992 (G3DSA:1.10.238.GENE3D); G3DSA:1.20.58.60 (GENE3D); IPR001715 (PFAM); IPR014837 (PFAM); IPR002017 (PFAM); IPR011992 (G3DSA:1.10.238.GENE3D); PTHR11915:SF231 (PANTHER); PTHR11915 (PANTHER); I…
gi|659428824|gb|GAOM01011394.1|	alpha-(1,6)-fucosyltransferase- partial	219	5	9.06e-40	0.872	5	P:glycerolipid metabolic process; C:mitochondrion; C:integral component of membrane; P:phospholipid biosynthetic process; F:CDP-diacylglycerol-glycerol-3-phosphate 3-phosphatidyltransferase activity	EC:2.7.8.5	PTHR13132 (PANTHER); IPR027350 (PROSITE_PROFILES)
gi|659435290|gb|GAOM01004932.1|	alpha-(1,6)-fucosyltransferase-like	618	5	1.78e-117	0.678	8	C:transcription elongation factor complex; P:organic substance biosynthetic process; C:cytoplasmic part; P:single-organism cellular process; F:transferase activity; P:primary metabolic process; P:cellular biosynthetic process; P:single-organism metabolic process		PTHR13132 (PANTHER); IPR027350 (PROSITE_PROFILES)
gi|659425839|gb|GAOM01014377.1|	alpha-(1,6)-fucosyltransferase-like	1759	5	0	0.824	7	P:glycosylation; F:protein binding; P:glycerolipid metabolic process; C:mitochondrion; C:integral component of membrane; P:phospholipid biosynthetic process; F:CDP-diacylglycerol-glycerol-3-phosphate 3-phosphatidyltransferase activity	EC:2.7.8.5	G3DSA:2.30.30.40 (GENE3D); PTHR13132 (PANTHER); SIGNAL_PEPTIDE_N_REGION (PHOBIUS); NON_CYTOPLASMIC_DOMAIN (PHOBIUS); SIGNAL_PEPTIDE_H_REGION (PHOBIUS); SIGNAL_PEPTIDE (PHOBIUS); SIGNAL_PEPTIDE_C_REGION (PHOBIUS); IPR027350 (PROSITE_PROFILES); IPR001452 (SUPERFAMILY); TMhelix (TMHMM)
gi|659425838|gb|GAOM01014378.1|	alpha-(1,6)-fucosyltransferase-like	480	5	3.83e-99	0.92	11	F:protein binding; P:tyrosine metabolic process; P:glycerolipid metabolic process; F:protein tyrosine phosphatase activity; C:mitochondrion; C:integral component of membrane; P:phospholipid biosynthetic process; F:CDP-diacylglycerol-glycerol-3-phosphate 3-phosphatidyltransferase activity; P:transport; P:peptidyl-tyrosine dephosphorylation; F:protein tyrosine/serine/threonine phosphatase activity	EC:3.1.3.16; EC:3.1; EC:3.1.3.48; EC:3.1.3.41; EC:2.7.8.5; EC:3.1.3	G3DSA:2.30.30.40 (GENE3D); PTHR13132 (PANTHER); IPR027350 (PROSITE_PROFILES); IPR001452 (SUPERFAMILY)
gi|659425837|gb|GAOM01014379.1|	alpha-(1,6)-fucosyltransferase-like	1665	5	0	0.81	7	P:glycosylation; F:protein binding; P:glycerolipid metabolic process; C:mitochondrion; C:integral component of membrane; P:phospholipid biosynthetic process; F:CDP-diacylglycerol-glycerol-3-phosphate 3-phosphatidyltransferase activity	EC:2.7.8.5	G3DSA:2.30.30.40 (GENE3D); PTHR13132 (PANTHER); NON_CYTOPLASMIC_DOMAIN (PHOBIUS); SIGNAL_PEPTIDE_C_REGION (PHOBIUS); SIGNAL_PEPTIDE_N_REGION (PHOBIUS); SIGNAL_PEPTIDE_H_REGION (PHOBIUS); SIGNAL_PEPTIDE (PHOBIUS); IPR027350 (PROSITE_PROFILES); SignalP-noTM (SIGNALP_EUK); IPR001452 (SUPERFAMILY)
gi|659438693|gb|GAOM01001529.1|	alpha-(1,6)-fucosyltransferase-like isoform X1	2401	5	0	0.824	10	F:ATP binding; F:protein binding; C:Golgi cisterna membrane; C:integral component of membrane; P:Arp2/3 complex-mediated actin nucleation; P:N-glycan fucosylation; P:keratan sulfate biosynthetic process; C:Arp2/3 protein complex; F:glycoprotein 6-alpha-L-fucosyltransferase activity; P:protein glycosylation in Golgi	EC:2.4.1.68; EC:2.4.1	Coil (COILS); IPR001452 (SMART); G3DSA:2.30.30.40 (GENE3D); IPR015827 (PIRSF); PTHR13132 (PANTHER); PTHR13132:SF29 (PANTHER); SIGNAL_PEPTIDE (PHOBIUS); NON_CYTOPLASMIC_DOMAIN (PHOBIUS); SIGNAL_PEPTIDE_C_REGION (PHOBIUS); SIGNAL_PEPTIDE_H_REGION (PHOBIUS); SIGNAL_PEPTIDE_N_REGION (PHOBIUS); IPR027350 (PROSITE_PROFILES); SignalP-TM (SIGNALP_EUK); IPR001452 (SUPERFAMILY); TMhelix (TMHMM)
gi|659428861|gb|GAOM01011357.1|	alpha-(1,6)-fucosyltransferase-like isoform X1	574	5	3.77e-96	0.832	10	F:ATP binding; F:protein binding; C:Golgi cisterna membrane; C:integral component of membrane; P:Arp2/3 complex-mediated actin nucleation; P:N-glycan fucosylation; P:keratan sulfate biosynthetic process; C:Arp2/3 protein complex; F:glycoprotein 6-alpha-L-fucosyltransferase activity; P:protein glycosylation in Golgi	EC:2.4.1.68; EC:2.4.1	G3DSA:2.30.30.40 (GENE3D); PTHR13132 (PANTHER); IPR027350 (PROSITE_PROFILES); IPR001452 (SUPERFAMILY)
gi|659423428|gb|GAOM01016782.1|	alpha-(1,6)-fucosyltransferase-like isoform X1	429	5	5.85e-66	0.738	1	P:single-organism cellular process		Coil (COILS); NON_CYTOPLASMIC_DOMAIN (PHOBIUS); SIGNAL_PEPTIDE_H_REGION (PHOBIUS); SIGNAL_PEPTIDE (PHOBIUS); SIGNAL_PEPTIDE_N_REGION (PHOBIUS); SIGNAL_PEPTIDE_C_REGION (PHOBIUS); TMhelix (TMHMM)
gi|659427964|gb|GAOM01012254.1|	alpha,alpha-trehalose-phosphate synthase [UDP-forming] isoform X1	4134	5	0	0.926	6	F:catalytic activity; P:small GTPase mediated signal transduction; F:guanyl-nucleotide exchange factor activity; P:trehalose biosynthetic process; C:intracellular; P:positive regulation of GTPase activity		G3DSA:3.40.50.2000 (GENE3D); IPR023214 (G3DSA:3.40.50.GENE3D); IPR003337 (PFAM); G3DSA:3.40.50.2000 (GENE3D); IPR001830 (PFAM); PTHR10788 (PANTHER); PTHR10788:SF6 (PANTHER); SSF53756 (SUPERFAMILY); IPR023214 (SUPERFAMILY)
gi|659425563|gb|GAOM01014653.1|	alpha,alpha-trehalose-phosphate synthase [UDP-forming]-like	2867	5	0	0.944	4	F:nucleic acid binding; F:catalytic activity; F:protein dimerization activity; P:trehalose biosynthetic process		no IPS match
gi|659425179|gb|GAOM01015037.1|	alpha,alpha-trehalose-phosphate synthase [UDP-forming]-like	480	5	3.44e-48	0.938	4	F:nucleic acid binding; F:catalytic activity; F:protein dimerization activity; P:trehalose biosynthetic process		no IPS match
gi|659420587|gb|GAOM01019611.1|	alpha,alpha-trehalose-phosphate synthase [UDP-forming]-like	265	4	2.38e-11	0.955	4	F:nucleic acid binding; F:catalytic activity; F:protein dimerization activity; P:trehalose biosynthetic process		no IPS match
gi|659432389|gb|GAOM01007831.1|	alpha-1,2-mannosyltransferase ALG9	848	5	1.25e-136	0.748	1	F:transferase activity, transferring glycosyl groups		IPR005599 (PFAM); IPR005599 (PANTHER); PTHR22760:SF2 (PANTHER); TRANSMEMBRANE (PHOBIUS); NON_CYTOPLASMIC_DOMAIN (PHOBIUS); CYTOPLASMIC_DOMAIN (PHOBIUS); TRANSMEMBRANE (PHOBIUS); NON_CYTOPLASMIC_DOMAIN (PHOBIUS); CYTOPLASMIC_DOMAIN (PHOBIUS); TRANSMEMBRANE (PHOBIUS); TRANSMEMBRANE (PHOBIUS); TRANSMEMBRANE (PHOBIUS); CYTOPLASMIC_DOMAIN (PHOBIUS); NON_CYTOPLASMIC_DOMAIN (PHOBIUS); TMhelix (TMHMM); T…
gi|659423546|gb|GAOM01016664.1|	alpha-1,2-mannosyltransferase ALG9	295	1	1.96e-18	0.88				no IPS match
gi|659420707|gb|GAOM01019491.1|	alpha-1,2-mannosyltransferase ALG9	211	5	1.86e-36	0.768				no IPS match
gi|659438167|gb|GAOM01002055.1|	alpha-1,3 1,6-mannosyltransferase ALG2	1314	5	0	0.808	1	F:phosphatidylinositol binding		IPR001296 (PFAM); G3DSA:3.40.50.2000 (GENE3D); IPR028098 (PFAM); PTHR12526:SF401 (PANTHER); PTHR12526 (PANTHER); SSF53756 (SUPERFAMILY)
gi|659433951|gb|GAOM01006271.1|	alpha-1,3-mannosyl-glyco 2-beta-N-acetylglucosaminyltransferase	763	5	0	0.862	4	F:nucleic acid binding; F:acetylglucosaminyltransferase activity; F:metal ion binding; P:protein glycosylation	EC:2.4.1	IPR029044 (G3DSA:3.90.550.GENE3D); G3DSA:3.10.180.20 (GENE3D); IPR004139 (PFAM); IPR004139 (PANTHER); PTHR10468:SF0 (PANTHER); IPR029044 (SUPERFAMILY)
gi|659435471|gb|GAOM01004751.1|	alpha-1,3-mannosyl-glyco 4-beta-N-acetylglucosaminyltransferase B isoform X1	1585	5	0	0.958	5	C:nucleus; P:carbohydrate metabolic process; F:zinc ion binding; F:transferase activity, transferring hexosyl groups; C:integral component of membrane		no IPS match
gi|659424582|gb|GAOM01015634.1|	alpha-1,3-mannosyl-glyco 4-beta-N-acetylglucosaminyltransferase B isoform X1	322	5	1.07e-41	0.932	5	C:nucleus; P:carbohydrate metabolic process; F:zinc ion binding; F:transferase activity, transferring hexosyl groups; C:integral component of membrane		IPR006759 (PFAM); IPR006759 (PANTHER); PTHR12062:SF9 (PANTHER)
gi|659430629|gb|GAOM01009589.1|	alpha-1,3-mannosyl-glyco 4-beta-N-acetylglucosaminyltransferase B isoform X2	1162	5	0	0.846	5	C:nucleus; P:carbohydrate metabolic process; F:zinc ion binding; F:transferase activity, transferring hexosyl groups; C:membrane		IPR006759 (PFAM); IPR006759 (PANTHER); PTHR12062:SF9 (PANTHER)
gi|659434609|gb|GAOM01005613.1|	alpha-1,6-mannosyl-glyco 2-beta-N-acetylglucosaminyltransferase isoform X2	2431	5	0	0.876	4	C:integral component of membrane; F:alpha-1,6-mannosylglycoprotein 2-beta-N-acetylglucosaminyltransferase activity; P:oligosaccharide biosynthetic process; C:Golgi stack	EC:2.4.1; EC:2.4.1.143	IPR007754 (PFAM); IPR029044 (G3DSA:3.90.550.GENE3D); PTHR12871:SF0 (PANTHER); IPR007754 (PANTHER); CYTOPLASMIC_DOMAIN (PHOBIUS); TRANSMEMBRANE (PHOBIUS); NON_CYTOPLASMIC_DOMAIN (PHOBIUS); IPR029044 (SUPERFAMILY); TMhelix (TMHMM)
gi|659438644|gb|GAOM01001578.1|	alpha-1-antitrypsin GS55-MS	1747	5	0	0.688	5	C:extracellular space; P:hexachlorocyclohexane metabolic process; P:riboflavin metabolic process; P:dephosphorylation; F:acid phosphatase activity	EC:3.1; EC:3.1.3.41; EC:3.1.3.2	IPR023796 (SMART); G3DSA:2.30.39.10 (GENE3D); G3DSA:2.30.39.10 (GENE3D); G3DSA:3.30.497.10 (GENE3D); IPR023796 (PFAM); PTHR11461:SF190 (PANTHER); IPR000215 (PANTHER); IPR023795 (PROSITE_PATTERNS); IPR023795 (PROSITE_PATTERNS); IPR023796 (SUPERFAMILY); IPR023796 (SUPERFAMILY)
gi|659422724|gb|GAOM01017474.1|	alpha-1-antitrypsin GS55-MS	800	5	1.45e-164	0.73	5	C:extracellular space; P:hexachlorocyclohexane metabolic process; P:riboflavin metabolic process; P:dephosphorylation; F:acid phosphatase activity	EC:3.1; EC:3.1.3.41; EC:3.1.3.2	IPR023796 (SMART); G3DSA:3.30.497.10 (GENE3D); G3DSA:2.30.39.10 (GENE3D); IPR023796 (PFAM); IPR000215 (PANTHER); SignalP-TM (SIGNALP_GRAM_POSITIVE); IPR023796 (SUPERFAMILY)
gi|659430791|gb|GAOM01009429.1|	alpha-2B adrenergic receptor-like	525	5	3.33e-45	0.872	4	F:G-protein coupled receptor activity; F:zinc ion binding; P:G-protein coupled receptor signaling pathway; C:integral component of membrane		IPR000276 (PRINTS); IPR000276 (PFAM); G3DSA:1.20.1070.10 (GENE3D); PTHR24248:SF66 (PANTHER); PTHR24248 (PANTHER); TRANSMEMBRANE (PHOBIUS); CYTOPLASMIC_DOMAIN (PHOBIUS); TRANSMEMBRANE (PHOBIUS); NON_CYTOPLASMIC_DOMAIN (PHOBIUS); CYTOPLASMIC_DOMAIN (PHOBIUS); IPR017452 (PROSITE_PROFILES); SSF81321 (SUPERFAMILY); TMhelix (TMHMM); TMhelix (TMHMM)
gi|659420039|gb|GAOM01020159.1|	alpha-2B adrenergic receptor-like	204	5	2.01e-39	0.934	1	F:zinc ion binding		IPR001791 (PFAM); IPR013320 (G3DSA:2.60.120.GENE3D); IPR001791 (PROSITE_PROFILES); IPR013320 (SUPERFAMILY)
gi|659430157|gb|GAOM01010061.1|	alpha-2-macroglobulin receptor-associated	404	5	2.43e-72	0.668	3	F:low-density lipoprotein particle receptor binding; F:heparin binding; C:endoplasmic reticulum		IPR009066 (G3DSA:1.20.81.GENE3D); IPR009066 (PFAM); PTHR16560:SF2 (PANTHER); PTHR16560 (PANTHER); IPR009066 (SUPERFAMILY)
gi|659422075|gb|GAOM01018123.1|	Alpha-2-macroglobulin receptor-associated	260	5	1.53e-44	0.73	3	F:low-density lipoprotein particle receptor binding; C:endoplasmic reticulum; F:heparin binding		no IPS match
gi|659420006|gb|GAOM01020192.1|	Alpha-2-macroglobulin receptor-associated	218	5	1.93e-38	0.848	4	F:low-density lipoprotein particle receptor binding; P:signal transduction; C:endoplasmic reticulum; F:heparin binding		IPR010483 (PFAM); IPR009066 (SUPERFAMILY)
gi|659437825|gb|GAOM01002397.1|	alpha-aminoadipic semialdehyde dehydrogenase	1708	5	0	0.878	5	F:substrate-specific transmembrane transporter activity; P:transmembrane transport; C:integral component of membrane; P:oxidation-reduction process; F:oxidoreductase activity, acting on the aldehyde or oxo group of donors, NAD or NADP as acceptor		IPR016162 (G3DSA:3.40.605.GENE3D); IPR016163 (G3DSA:3.40.309.GENE3D); IPR015590 (PFAM); PTHR11699:SF144 (PANTHER); PTHR11699 (PANTHER); IPR029510 (PROSITE_PATTERNS); IPR016161 (SUPERFAMILY)
gi|659427470|gb|GAOM01012748.1|	alpha-aminoadipic semialdehyde mitochondrial isoform X1	3668	5	0	0.962	2	F:oxidoreductase activity; P:oxidation-reduction process		IPR007698 (SMART); IPR007886 (SMART); IPR007886 (PFAM); G3DSA:3.40.50.1770 (GENE3D); IPR005097 (PFAM); IPR032095 (PFAM); G3DSA:3.30.360.10 (GENE3D); IPR007698 (PFAM); G3DSA:1.10.1870.10 (GENE3D); IPR016040 (G3DSA:3.40.50.GENE3D); PTHR11133 (PANTHER); PTHR11133:SF14 (PANTHER); SSF55347 (SUPERFAMILY); SSF52283 (SUPERFAMILY); IPR016040 (SUPERFAMILY)
gi|659426045|gb|GAOM01014171.1|	alpha-catulin isoform X1	3145	5	0	0.788	4	F:actin filament binding; F:cadherin binding; P:cell adhesion; P:Rho protein signal transduction		IPR001033 (PRINTS); G3DSA:1.20.120.230 (GENE3D); IPR006077 (PFAM); G3DSA:1.20.1490.10 (GENE3D); G3DSA:1.20.120.230 (GENE3D); IPR006077 (PANTHER); IPR030045 (PTHR18914:PANTHER); SignalP-TM (SIGNALP_GRAM_POSITIVE); IPR006077 (SUPERFAMILY); IPR006077 (SUPERFAMILY); IPR006077 (SUPERFAMILY)
gi|659440006|gb|GAOM01000216.1|	alpha-enolase isoform X1	1948	5	0	0.886	11	F:magnesium ion binding; F:phosphopyruvate hydratase activity; F:DNA binding; P:nucleic acid phosphodiester bond hydrolysis; P:gluconeogenesis; P:L-phenylalanine biosynthetic process; P:tryptophan biosynthetic process; P:tyrosine biosynthetic process; F:nuclease activity; P:glycolytic process; C:phosphopyruvate hydratase complex	EC:3.1; EC:4.2.1.11	IPR000941 (PRINTS); IPR020811 (SMART); IPR020810 (SMART); IPR029017 (G3DSA:3.30.390.GENE3D); IPR020810 (PFAM); IPR029065 (G3DSA:3.20.20.GENE3D); IPR020811 (PFAM); IPR000941 (PANTHER); IPR020809 (PROSITE_PATTERNS); IPR029017 (SUPERFAMILY); IPR029065 (SUPERFAMILY)
gi|659432660|gb|GAOM01007560.1|	alpha-ketoglutarate-dependent dioxygenase alkB homolog 4 isoform X2	952	5	0	0.892	3	F:oxidoreductase activity; P:oxidation-reduction process; P:demethylation		IPR005123 (PFAM); IPR027450 (G3DSA:2.60.120.GENE3D); IPR032857 (PANTHER); IPR005123 (PROSITE_PROFILES); SSF51197 (SUPERFAMILY)
gi|659428541|gb|GAOM01011677.1|	alpha-ketoglutarate-dependent dioxygenase alkB homolog 6	276	5	9.88e-61	0.858	7	F:oxidoreductase activity; F:metal ion binding; F:diacylglycerol binding; P:chemical synaptic transmission; P:oxidation-reduction process; C:intracellular; P:intracellular signal transduction		IPR027450 (G3DSA:2.60.120.GENE3D); IPR032862 (PTHR13069:PANTHER); PTHR13069 (PANTHER); SSF51197 (SUPERFAMILY)
gi|659432430|gb|GAOM01007790.1|	alpha-ketoglutarate-dependent dioxygenase alkB homolog mitochondrial	646	5	2.78e-145	0.822	4	C:mitochondrial matrix; C:integral component of membrane; P:regulation of mitochondrial membrane permeability involved in programmed necrotic cell death; P:cellular response to DNA damage stimulus		IPR027450 (G3DSA:2.60.120.GENE3D); PTHR21052 (PANTHER); IPR032870 (PTHR21052:PANTHER); SSF51197 (SUPERFAMILY)
gi|659432341|gb|GAOM01007879.1|	alpha-ketoglutarate-dependent taurine dioxygenase-like isoform X1	916	5	0	0.972	2	F:oxidoreductase activity; P:oxidation-reduction process		no IPS match
gi|659433739|gb|GAOM01006483.1|	alpha-L-fucosidase isoform X1	2135	5	0	0.862	3	F:zinc ion binding; F:alpha-L-fucosidase activity; P:fucose metabolic process	EC:3.2.1.51; EC:3.2.1	IPR016286 (PRINTS); IPR000933 (SMART); IPR013781 (G3DSA:3.20.20.GENE3D); IPR013780 (G3DSA:2.60.40.GENE3D); IPR031919 (PFAM); IPR000933 (PFAM); IPR016286 (PIRSF); IPR000933 (PANTHER); PTHR10030:SF24 (PANTHER); SIGNAL_PEPTIDE_N_REGION (PHOBIUS); SIGNAL_PEPTIDE (PHOBIUS); NON_CYTOPLASMIC_DOMAIN (PHOBIUS); SIGNAL_PEPTIDE_C_REGION (PHOBIUS); SIGNAL_PEPTIDE_H_REGION (PHOBIUS); PS51257 (PROSITE_PROFILES…
gi|659421004|gb|GAOM01019194.1|	alpha-mannosidase 2	747	5	1.23e-160	0.804	5	F:alpha-mannosidase activity; F:zinc ion binding; C:integral component of membrane; P:mannose metabolic process; F:carbohydrate binding	EC:3.2.1.24; EC:3.2.1	IPR015341 (SMART); IPR015341 (G3DSA:1.20.1270.GENE3D); IPR015341 (PFAM); IPR013780 (G3DSA:2.60.40.GENE3D); PTHR11607 (PANTHER); PTHR11607:SF4 (PANTHER); IPR028995 (SUPERFAMILY); IPR011013 (SUPERFAMILY)
gi|659424376|gb|GAOM01015840.1|	alpha-mannosidase 2 isoform X2	1222	5	0	0.9	5	F:alpha-mannosidase activity; F:zinc ion binding; C:integral component of membrane; P:mannose metabolic process; F:carbohydrate binding	EC:3.2.1.24; EC:3.2.1	IPR000602 (PFAM); IPR027291 (G3DSA:3.20.110.GENE3D); PTHR11607 (PANTHER); PTHR11607:SF4 (PANTHER); IPR011330 (SUPERFAMILY)
gi|659433204|gb|GAOM01007016.1|	alpha-mannosidase 2-like	1386	5	0	0.834	5	F:alpha-mannosidase activity; F:zinc ion binding; C:integral component of membrane; P:mannose metabolic process; F:carbohydrate binding	EC:3.2.1.24; EC:3.2.1	IPR011682 (PFAM); G3DSA:2.60.40.1360 (GENE3D); G3DSA:2.70.98.30 (GENE3D); PTHR11607 (PANTHER); PTHR11607:SF4 (PANTHER); IPR011013 (SUPERFAMILY)
gi|659438292|gb|GAOM01001930.1|	alpha-mannosidase partial	3744	5	0	0.806	8	F:nucleic acid binding; F:alpha-mannosidase activity; F:zinc ion binding; P:regulation of small GTPase mediated signal transduction; F:GTPase activator activity; P:mannose metabolic process; F:carbohydrate binding; P:positive regulation of GTPase activity	EC:3.2.1.24; EC:3.2.1	Coil (COILS); IPR015341 (SMART); IPR015341 (PFAM); IPR011682 (PFAM); IPR015341 (G3DSA:1.20.1270.GENE3D); IPR000602 (PFAM); G3DSA:2.70.98.30 (GENE3D); IPR013780 (G3DSA:2.60.40.GENE3D); IPR027291 (G3DSA:3.20.110.GENE3D); PTHR11607 (PANTHER); PTHR11607:SF22 (PANTHER); IPR028995 (SUPERFAMILY); IPR011330 (SUPERFAMILY); IPR011013 (SUPERFAMILY)
gi|659435836|gb|GAOM01004386.1|	alpha-methylacyl- racemase	1218	5	0	0.816	3	C:nucleus; F:catalytic activity; P:apoptotic process		IPR023606 (G3DSA:3.40.50.GENE3D); IPR003673 (PFAM); PTHR24023:SF577 (PANTHER); PTHR24023 (PANTHER); NON_CYTOPLASMIC_DOMAIN (PHOBIUS); CYTOPLASMIC_DOMAIN (PHOBIUS); TRANSMEMBRANE (PHOBIUS); IPR023606 (SUPERFAMILY)
gi|659426487|gb|GAOM01013731.1|	alpha-N- partial	2108	5	0	0.928	5	P:carbohydrate metabolic process; C:COP9 signalosome; F:hydrolase activity, hydrolyzing O-glycosyl compounds; P:COP9 signalosome assembly; P:cullin deneddylation		IPR002241 (PRINTS); IPR013785 (G3DSA:3.20.20.GENE3D); IPR002241 (PFAM); PTHR11452:SF12 (PANTHER); PTHR11452 (PANTHER); IPR000111 (PROSITE_PATTERNS); SIGNAL_PEPTIDE_C_REGION (PHOBIUS); NON_CYTOPLASMIC_DOMAIN (PHOBIUS); SIGNAL_PEPTIDE_H_REGION (PHOBIUS); SIGNAL_PEPTIDE_N_REGION (PHOBIUS); SIGNAL_PEPTIDE (PHOBIUS); SignalP-noTM (SIGNALP_EUK); IPR017853 (SUPERFAMILY)
gi|659426830|gb|GAOM01013388.1|	alpha-N-acetylgalactosaminidase	1784	5	0	0.886	7	F:nucleic acid binding; F:actin filament binding; P:carbohydrate metabolic process; F:zinc ion binding; P:DNA integration; P:cell adhesion; F:hydrolase activity, hydrolyzing O-glycosyl compounds		IPR002241 (PRINTS); IPR002241 (PFAM); IPR013785 (G3DSA:3.20.20.GENE3D); IPR013780 (G3DSA:2.60.40.GENE3D); PTHR11452 (PANTHER); PTHR11452:SF19 (PANTHER); IPR000111 (PROSITE_PATTERNS); NON_CYTOPLASMIC_DOMAIN (PHOBIUS); SIGNAL_PEPTIDE_H_REGION (PHOBIUS); SIGNAL_PEPTIDE_C_REGION (PHOBIUS); SIGNAL_PEPTIDE_N_REGION (PHOBIUS); SIGNAL_PEPTIDE (PHOBIUS); SignalP-noTM (SIGNALP_EUK); IPR017853 (SUPERFAMILY)…
gi|659426305|gb|GAOM01013911.1|	alpha-N-acetylgalactosaminidase	1668	5	0	0.894	7	F:nucleic acid binding; F:actin filament binding; P:carbohydrate metabolic process; F:zinc ion binding; P:DNA integration; P:cell adhesion; F:hydrolase activity, hydrolyzing O-glycosyl compounds		IPR002241 (PRINTS); IPR002241 (PFAM); IPR013785 (G3DSA:3.20.20.GENE3D); IPR013780 (G3DSA:2.60.40.GENE3D); PTHR11452 (PANTHER); PTHR11452:SF19 (PANTHER); IPR000111 (PROSITE_PATTERNS); SignalP-noTM (SIGNALP_EUK); SSF51011 (SUPERFAMILY); IPR017853 (SUPERFAMILY)
gi|659433420|gb|GAOM01006802.1|	alpha-N-acetylgalactosaminidase-like isoform X2	1106	5	0	0.886	5	F:nucleic acid binding; P:carbohydrate metabolic process; F:zinc ion binding; P:DNA integration; F:hydrolase activity, hydrolyzing O-glycosyl compounds		IPR002241 (PRINTS); IPR013785 (G3DSA:3.20.20.GENE3D); IPR002241 (PFAM); IPR013780 (G3DSA:2.60.40.GENE3D); PTHR11452:SF12 (PANTHER); PTHR11452 (PANTHER); SIGNAL_PEPTIDE_C_REGION (PHOBIUS); SIGNAL_PEPTIDE (PHOBIUS); SIGNAL_PEPTIDE_N_REGION (PHOBIUS); NON_CYTOPLASMIC_DOMAIN (PHOBIUS); SIGNAL_PEPTIDE_H_REGION (PHOBIUS); IPR017853 (SUPERFAMILY)
gi|659425806|gb|GAOM01014410.1|	alpha-N-acetylgalactosaminidase-like isoform X2	1205	5	0	0.878	4	F:actin filament binding; P:carbohydrate metabolic process; P:cell adhesion; F:hydrolase activity, hydrolyzing O-glycosyl compounds		IPR002241 (PRINTS); IPR013785 (G3DSA:3.20.20.GENE3D); IPR002241 (PFAM); IPR013780 (G3DSA:2.60.40.GENE3D); PTHR11452 (PANTHER); PTHR11452:SF19 (PANTHER); IPR000111 (PROSITE_PATTERNS); IPR017853 (SUPERFAMILY); SSF51011 (SUPERFAMILY)
gi|659437850|gb|GAOM01002372.1|	alpha-soluble NSF attachment	1797	5	0	0.918	3	F:protein binding; P:intracellular protein transport; C:intracellular		Coil (COILS); Coil (COILS); IPR000744 (PRINTS); IPR007317 (PFAM); IPR011990 (G3DSA:1.25.40.GENE3D); PF14938 (PFAM); IPR000744 (PANTHER); PTHR13768:SF11 (PANTHER); IPR011990 (SUPERFAMILY)
gi|659439228|gb|GAOM01000994.1|	alpha-taxilin-like isoform X1	2243	5	0	0.888	1	F:syntaxin binding		Coil (COILS); Coil (COILS); Coil (COILS); IPR026183 (PFAM); IPR026183 (PANTHER)
gi|659437461|gb|GAOM01002761.1|	alpha-tocopherol transfer	1853	5	0	0.796	5	F:DNA binding; P:DNA-templated transcription, initiation; P:transport; C:intracellular; F:transporter activity		IPR001071 (PRINTS); IPR001251 (SMART); IPR011074 (SMART); IPR001251 (PFAM); IPR001251 (G3DSA:3.40.525.GENE3D); PTHR10174 (PANTHER); PTHR10174:SF139 (PANTHER); IPR001251 (PROSITE_PROFILES); IPR001251 (SUPERFAMILY); IPR011074 (SUPERFAMILY)
gi|659431776|gb|GAOM01008444.1|	alpha-tocopherol transfer	984	5	0	0.792	4	F:nucleic acid binding; P:RNA phosphodiester bond hydrolysis, endonucleolytic; F:RNA-DNA hybrid ribonuclease activity; P:regulation of RNA metabolic process	EC:3.1.30; EC:3.1; EC:3.1.26; EC:3.1.26.4	IPR001251 (SMART); IPR001251 (PFAM); IPR001251 (G3DSA:3.40.525.GENE3D); PTHR10174:SF155 (PANTHER); PTHR10174 (PANTHER); IPR001251 (PROSITE_PROFILES); IPR001251 (SUPERFAMILY); IPR011074 (SUPERFAMILY)
gi|659439237|gb|GAOM01000985.1|	alpha-tocopherol transfer -like	1127	5	0	0.788	6	P:proteolysis; C:integral component of membrane; F:serine-type endopeptidase activity; P:transport; C:intracellular; F:transporter activity	EC:3.4.21	Coil (COILS); IPR001071 (PRINTS); IPR001251 (SMART); IPR001251 (PFAM); IPR001251 (G3DSA:3.40.525.GENE3D); PTHR10174 (PANTHER); PTHR10174:SF122 (PANTHER); IPR001251 (PROSITE_PROFILES); IPR011074 (SUPERFAMILY); IPR001251 (SUPERFAMILY)
gi|659439092|gb|GAOM01001130.1|	alpha-tocopherol transfer -like	1109	5	0	0.818	3	P:transport; C:intracellular; F:transporter activity		IPR001071 (PRINTS); IPR001251 (SMART); IPR001251 (G3DSA:3.40.525.GENE3D); IPR001251 (PFAM); PTHR10174 (PANTHER); IPR001251 (PROSITE_PROFILES); IPR001251 (SUPERFAMILY); IPR011074 (SUPERFAMILY)
gi|659439082|gb|GAOM01001140.1|	alpha-tocopherol transfer -like	1970	5	1.17e-165	0.734	4	C:integral component of membrane; P:transport; C:intracellular; F:transporter activity		IPR001071 (PRINTS); IPR001251 (PFAM); IPR001251 (G3DSA:3.40.525.GENE3D); PTHR10174 (PANTHER); PTHR10174:SF122 (PANTHER); IPR001251 (PROSITE_PROFILES); IPR001251 (SUPERFAMILY)
gi|659438131|gb|GAOM01002091.1|	alpha-tocopherol transfer -like	1314	5	0	0.914	3	P:transport; C:intracellular; F:transporter activity		IPR001071 (PRINTS); IPR001251 (SMART); IPR001251 (G3DSA:3.40.525.GENE3D); IPR001251 (PFAM); PTHR10174:SF155 (PANTHER); PTHR10174 (PANTHER); IPR001251 (PROSITE_PROFILES); IPR011074 (SUPERFAMILY); IPR001251 (SUPERFAMILY)
gi|659437557|gb|GAOM01002665.1|	alpha-tocopherol transfer -like	1329	5	0	0.786	3	P:transport; C:intracellular; F:transporter activity		IPR001071 (PRINTS); IPR001251 (SMART); IPR001251 (G3DSA:3.40.525.GENE3D); IPR001251 (PFAM); PTHR10174:SF38 (PANTHER); PTHR10174 (PANTHER); IPR001251 (PROSITE_PROFILES); IPR011074 (SUPERFAMILY); IPR001251 (SUPERFAMILY)
gi|659437363|gb|GAOM01002859.1|	alpha-tocopherol transfer -like	1281	5	0	0.862	3	P:transport; C:intracellular; F:transporter activity		IPR001071 (PRINTS); IPR001251 (SMART); IPR001251 (G3DSA:3.40.525.GENE3D); IPR001251 (PFAM); PTHR10174:SF35 (PANTHER); PTHR10174 (PANTHER); IPR001251 (PROSITE_PROFILES); IPR001251 (SUPERFAMILY); IPR011074 (SUPERFAMILY)
gi|659437201|gb|GAOM01003021.1|	alpha-tocopherol transfer -like	1296	5	0	0.794	3	P:transport; C:intracellular; F:transporter activity		IPR001071 (PRINTS); IPR001251 (SMART); IPR001251 (G3DSA:3.40.525.GENE3D); IPR001251 (PFAM); PTHR10174:SF155 (PANTHER); PTHR10174 (PANTHER); IPR001251 (PROSITE_PROFILES); IPR011074 (SUPERFAMILY); IPR001251 (SUPERFAMILY)
gi|659436845|gb|GAOM01003377.1|	alpha-tocopherol transfer -like	1237	5	0	0.722	3	P:transport; C:intracellular; F:transporter activity		IPR001071 (PRINTS); IPR001251 (SMART); IPR001251 (G3DSA:3.40.525.GENE3D); IPR001251 (PFAM); PTHR10174 (PANTHER); PTHR10174:SF122 (PANTHER); IPR001251 (PROSITE_PROFILES); IPR001251 (SUPERFAMILY)
gi|659435553|gb|GAOM01004669.1|	alpha-tocopherol transfer -like	1195	5	0	0.884	3	P:transport; C:intracellular; F:transporter activity		Coil (COILS); IPR001071 (PRINTS); IPR001251 (SMART); IPR011074 (SMART); IPR001251 (G3DSA:3.40.525.GENE3D); IPR001251 (PFAM); IPR011074 (PFAM); PTHR10174 (PANTHER); PTHR10174:SF134 (PANTHER); IPR001251 (PROSITE_PROFILES); IPR011074 (SUPERFAMILY); IPR001251 (SUPERFAMILY)
gi|659435146|gb|GAOM01005076.1|	alpha-tocopherol transfer -like	1317	5	0	0.786	7	F:oxidoreductase activity, acting on CH-OH group of donors; F:flavin adenine dinucleotide binding; C:integral component of membrane; P:oxidation-reduction process; P:transport; C:intracellular; F:transporter activity		IPR001071 (PRINTS); IPR001251 (SMART); IPR001251 (PFAM); IPR001251 (G3DSA:3.40.525.GENE3D); PTHR10174 (PANTHER); IPR001251 (PROSITE_PROFILES); IPR001251 (SUPERFAMILY); IPR011074 (SUPERFAMILY)
gi|659434005|gb|GAOM01006217.1|	alpha-tocopherol transfer -like	900	5	0	0.792	3	P:transport; C:intracellular; F:transporter activity		IPR001071 (PRINTS); IPR001251 (G3DSA:3.40.525.GENE3D); IPR001251 (PFAM); PTHR10174 (PANTHER); PTHR10174:SF35 (PANTHER); IPR001251 (PROSITE_PROFILES); IPR001251 (SUPERFAMILY)
gi|659431340|gb|GAOM01008880.1|	alpha-tocopherol transfer -like	1356	5	0	0.718	3	P:transport; C:intracellular; F:transporter activity		IPR001071 (PRINTS); IPR001251 (SMART); IPR001251 (PFAM); IPR001251 (G3DSA:3.40.525.GENE3D); PTHR10174 (PANTHER); PTHR10174:SF155 (PANTHER); IPR001251 (PROSITE_PROFILES); IPR011074 (SUPERFAMILY); IPR001251 (SUPERFAMILY)
gi|659428334|gb|GAOM01011884.1|	alpha-tocopherol transfer -like	318	5	6.81e-62	0.746	3	P:transport; C:intracellular; F:transporter activity		IPR001251 (PFAM); IPR001251 (G3DSA:3.40.525.GENE3D); NON_CYTOPLASMIC_DOMAIN (PHOBIUS); CYTOPLASMIC_DOMAIN (PHOBIUS); TRANSMEMBRANE (PHOBIUS); IPR001251 (SUPERFAMILY); TMhelix (TMHMM)
gi|659438401|gb|GAOM01001821.1|	alpha-tocopherol transfer -like isoform X1	1369	5	0	0.888	4	F:DNA binding; P:transport; C:intracellular; F:transporter activity		IPR001071 (PRINTS); IPR001251 (SMART); IPR011074 (SMART); IPR001251 (G3DSA:3.40.525.GENE3D); IPR001251 (PFAM); PTHR10174 (PANTHER); PTHR10174:SF131 (PANTHER); IPR001251 (PROSITE_PROFILES); IPR011074 (SUPERFAMILY); IPR001251 (SUPERFAMILY)
gi|659436419|gb|GAOM01003803.1|	alpha-tocopherol transfer -like isoform X1	1074	5	0	0.686	4	C:nucleus; F:DNA binding; P:regulation of transcription, DNA-templated; F:protein dimerization activity		IPR001251 (SMART); IPR001251 (G3DSA:3.40.525.GENE3D); IPR001251 (PFAM); PTHR10174 (PANTHER); PTHR10174:SF35 (PANTHER); IPR001251 (PROSITE_PROFILES); IPR001251 (SUPERFAMILY); IPR011074 (SUPERFAMILY)
gi|659430890|gb|GAOM01009330.1|	alpha-tubulin N-acetyltransferase 1	450	5	4.93e-103	0.814	7	P:acyl-carrier-protein biosynthetic process; P:regulation of microtubule cytoskeleton organization; C:tubulin complex; P:alpha-tubulin acetylation; P:neuron development; F:tubulin N-acetyltransferase activity; C:microtubule	EC:2.3.1.108; EC:2.3.1	IPR007965 (PFAM); PTHR12327 (PANTHER); IPR007965 (PROSITE_PROFILES)
gi|659439636|gb|GAOM01000586.1|	alpha-tubulin N-acetyltransferase 1-like	2478	5	1.75e-173	0.9	7	P:acyl-carrier-protein biosynthetic process; P:regulation of microtubule cytoskeleton organization; C:tubulin complex; P:alpha-tubulin acetylation; P:neuron development; F:tubulin N-acetyltransferase activity; C:microtubule	EC:2.3.1.108; EC:2.3.1	IPR016181 (G3DSA:3.40.630.GENE3D); IPR007965 (PFAM); PTHR12327:SF0 (PANTHER); PTHR12327 (PANTHER); SIGNAL_PEPTIDE (PHOBIUS); SIGNAL_PEPTIDE_H_REGION (PHOBIUS); SIGNAL_PEPTIDE_N_REGION (PHOBIUS); NON_CYTOPLASMIC_DOMAIN (PHOBIUS); SIGNAL_PEPTIDE_C_REGION (PHOBIUS); IPR007965 (PROSITE_PROFILES); TMhelix (TMHMM)
gi|659437657|gb|GAOM01002565.1|	alpha-tubulin N-acetyltransferase 1-like	1394	5	0	0.826	7	P:acyl-carrier-protein biosynthetic process; P:regulation of microtubule cytoskeleton organization; C:tubulin complex; P:alpha-tubulin acetylation; P:neuron development; F:tubulin N-acetyltransferase activity; C:microtubule	EC:2.3.1.108; EC:2.3.1	IPR007965 (PFAM); PTHR12327:SF0 (PANTHER); PTHR12327 (PANTHER); IPR007965 (PROSITE_PROFILES)
gi|659431253|gb|GAOM01008967.1|	alpha-tubulin N-acetyltransferase 1-like	403	5	1.01e-30	0.712	1	F:transferase activity		no IPS match
gi|659428708|gb|GAOM01011510.1|	alpha-tubulin N-acetyltransferase 1-like	329	5	5.85e-29	0.732	7	P:acyl-carrier-protein biosynthetic process; P:regulation of microtubule cytoskeleton organization; C:tubulin complex; P:alpha-tubulin acetylation; P:neuron development; F:tubulin N-acetyltransferase activity; C:microtubule	EC:2.3.1.108; EC:2.3.1	IPR007965 (PFAM); PTHR12327 (PANTHER); PTHR12327:SF0 (PANTHER); IPR007965 (PROSITE_PROFILES)
gi|659427384|gb|GAOM01012834.1|	alpha-tubulin N-acetyltransferase 1-like	2153	5	0	0.898	7	P:acyl-carrier-protein biosynthetic process; P:regulation of microtubule cytoskeleton organization; C:tubulin complex; P:alpha-tubulin acetylation; P:neuron development; F:tubulin N-acetyltransferase activity; C:microtubule	EC:2.3.1.108; EC:2.3.1	IPR007965 (PFAM); IPR016181 (G3DSA:3.40.630.GENE3D); PTHR12327:SF0 (PANTHER); PTHR12327 (PANTHER); IPR007965 (PROSITE_PROFILES)
gi|659421218|gb|GAOM01018980.1|	alpha-tubulin N-acetyltransferase 1-like	448	5	5.61e-64	0.876	7	P:acyl-carrier-protein biosynthetic process; P:regulation of microtubule cytoskeleton organization; C:tubulin complex; P:alpha-tubulin acetylation; P:neuron development; F:tubulin N-acetyltransferase activity; C:microtubule	EC:2.3.1.108; EC:2.3.1	IPR007965 (PFAM); PTHR12327 (PANTHER); PTHR12327:SF0 (PANTHER); SIGNAL_PEPTIDE_H_REGION (PHOBIUS); SIGNAL_PEPTIDE_N_REGION (PHOBIUS); SIGNAL_PEPTIDE (PHOBIUS); SIGNAL_PEPTIDE_C_REGION (PHOBIUS); NON_CYTOPLASMIC_DOMAIN (PHOBIUS); IPR007965 (PROSITE_PROFILES)
gi|659439578|gb|GAOM01000644.1|	amidophosphoribosyltransferase isoform X1	3652	5	0	0.992	10	F:ATP binding; P:glutamate metabolic process; F:metal ion binding; F:phosphoribosylaminoimidazolesuccinocarboxamide synthase activity; P:'de novo' IMP biosynthetic process; P:nucleoside metabolic process; P:glutamine metabolic process; F:amidophosphoribosyltransferase activity; P:purine nucleobase biosynthetic process; F:iron-sulfur cluster binding	EC:2.4.2.14; EC:6.3.2.6	IPR005854 (TIGRFAM); IPR029057 (G3DSA:3.40.50.GENE3D); IPR000836 (PFAM); IPR005854 (PIRSF); PF13522 (PFAM); IPR029055 (G3DSA:3.60.20.GENE3D); PTHR11907 (PANTHER); PTHR11907:SF0 (PANTHER); IPR005854 (HAMAP); IPR017932 (PROSITE_PROFILES); IPR029057 (SUPERFAMILY); IPR029055 (SUPERFAMILY)
gi|659437695|gb|GAOM01002527.1|	amine sulfotransferase-like	1398	5	0	0.774	2	C:integral component of membrane; F:sulfotransferase activity		IPR000863 (PFAM); IPR027417 (G3DSA:3.40.50.GENE3D); PTHR11783:SF15 (PANTHER); PTHR11783 (PANTHER); IPR027417 (SUPERFAMILY)
gi|659426213|gb|GAOM01014003.1|	amine sulfotransferase-like	1090	5	1.47e-161	0.72	2	C:integral component of membrane; F:sulfotransferase activity		IPR000863 (PFAM); IPR027417 (G3DSA:3.40.50.GENE3D); PTHR11783:SF15 (PANTHER); PTHR11783 (PANTHER); PTHR11783:SF15 (PANTHER); PTHR11783 (PANTHER); IPR027417 (SUPERFAMILY)
gi|659437939|gb|GAOM01002283.1|	amino acid transporter	2758	5	0	0.74	2	C:integral component of membrane; P:RNA processing		IPR013057 (PFAM); PTHR22950:SF145 (PANTHER); PTHR22950:SF145 (PANTHER); PTHR22950 (PANTHER); PTHR22950 (PANTHER); NON_CYTOPLASMIC_DOMAIN (PHOBIUS); TRANSMEMBRANE (PHOBIUS); CYTOPLASMIC_DOMAIN (PHOBIUS); TRANSMEMBRANE (PHOBIUS); TRANSMEMBRANE (PHOBIUS); TRANSMEMBRANE (PHOBIUS); NON_CYTOPLASMIC_DOMAIN (PHOBIUS); TRANSMEMBRANE (PHOBIUS); CYTOPLASMIC_DOMAIN (PHOBIUS); NON_CYTOPLASMIC_DOMAIN (PHOBIUS)…
gi|659431137|gb|GAOM01009083.1|	aminoacylase-1A isoform X2	531	5	1.77e-117	0.87	7	C:cytoplasm; F:metal ion binding; P:obsolete urea cycle intermediate metabolic process; P:proteolysis; P:cellular amino acid metabolic process; F:aminoacylase activity; F:metallopeptidase activity	EC:3.5.1.14	G3DSA:3.40.630.10 (GENE3D); IPR002933 (PFAM); PTHR11014:SF106 (PANTHER); PTHR11014 (PANTHER); IPR001261 (PROSITE_PATTERNS); IPR001261 (PROSITE_PATTERNS); SSF53187 (SUPERFAMILY)
gi|659423694|gb|GAOM01016516.1|	aminoacylase-1A isoform X2	294	5	4.83e-61	0.846	7	C:cytoplasm; F:metal ion binding; P:obsolete urea cycle intermediate metabolic process; P:proteolysis; P:cellular amino acid metabolic process; F:aminoacylase activity; F:metallopeptidase activity	EC:3.5.1.14	G3DSA:3.40.630.10 (GENE3D); PTHR11014:SF106 (PANTHER); PTHR11014 (PANTHER); SSF53187 (SUPERFAMILY)
gi|659435124|gb|GAOM01005098.1|	aminoacylase-1A-like isoform X1	1218	5	0	0.9	7	C:cytoplasm; F:metal ion binding; P:obsolete urea cycle intermediate metabolic process; P:proteolysis; P:cellular amino acid metabolic process; F:aminoacylase activity; F:metallopeptidase activity	EC:3.5.1.14	IPR010159 (PIRSF); IPR002933 (PFAM); IPR010159 (TIGRFAM); IPR011650 (G3DSA:3.30.70.GENE3D); G3DSA:3.40.630.10 (GENE3D); IPR011650 (PFAM); PTHR11014 (PANTHER); PTHR11014:SF106 (PANTHER); IPR001261 (PROSITE_PATTERNS); IPR001261 (PROSITE_PATTERNS); IPR011650 (SUPERFAMILY); SSF53187 (SUPERFAMILY)
gi|659435743|gb|GAOM01004479.1|	aminoacylase-1-like isoform X1	1912	5	0	0.93	7	C:cytoplasm; F:metal ion binding; P:obsolete urea cycle intermediate metabolic process; P:proteolysis; P:cellular amino acid metabolic process; F:aminoacylase activity; F:metallopeptidase activity	EC:3.5.1.14	no IPS match
gi|659425809|gb|GAOM01014407.1|	aminopeptidase Ey isoform X2	4025	5	0	0.934	5	F:DNA binding; F:zinc ion binding; P:proteolysis; C:integral component of membrane; F:metallopeptidase activity		IPR024571 (PFAM); IPR014782 (PFAM); G3DSA:1.10.390.10 (GENE3D); IPR001930 (PANTHER); PTHR11533:SF193 (PANTHER); TRANSMEMBRANE (PHOBIUS); CYTOPLASMIC_DOMAIN (PHOBIUS); NON_CYTOPLASMIC_DOMAIN (PHOBIUS); SSF55486 (SUPERFAMILY); SSF63737 (SUPERFAMILY); TMhelix (TMHMM)
gi|659439766|gb|GAOM01000456.1|	aminopeptidase N	2975	5	0	0.74	6	F:zinc ion binding; P:proteolysis; P:lipid metabolic process; C:integral component of membrane; F:phosphoric diester hydrolase activity; F:metallopeptidase activity	EC:3.1	IPR014782 (PRINTS); G3DSA:1.10.390.10 (GENE3D); IPR014782 (PFAM); IPR024571 (PFAM); IPR001930 (PANTHER); PTHR11533:SF193 (PANTHER); SIGNAL_PEPTIDE_H_REGION (PHOBIUS); TRANSMEMBRANE (PHOBIUS); SIGNAL_PEPTIDE (PHOBIUS); NON_CYTOPLASMIC_DOMAIN (PHOBIUS); SIGNAL_PEPTIDE_N_REGION (PHOBIUS); SIGNAL_PEPTIDE_C_REGION (PHOBIUS); CYTOPLASMIC_DOMAIN (PHOBIUS); SignalP-noTM (SIGNALP_GRAM_NEGATIVE); SignalP-T…
gi|659439577|gb|GAOM01000645.1|	aminopeptidase N	3163	5	0	0.806	4	F:zinc ion binding; P:proteolysis; F:aminopeptidase activity; F:metallopeptidase activity	EC:3.4.11	IPR014782 (PRINTS); G3DSA:1.10.390.10 (GENE3D); IPR014782 (PFAM); IPR024571 (PFAM); IPR001930 (PANTHER); PTHR11533:SF193 (PANTHER); TRANSMEMBRANE (PHOBIUS); CYTOPLASMIC_DOMAIN (PHOBIUS); NON_CYTOPLASMIC_DOMAIN (PHOBIUS); SSF63737 (SUPERFAMILY); SSF55486 (SUPERFAMILY)
gi|659438276|gb|GAOM01001946.1|	aminopeptidase N	3244	5	0	0.654	3	F:zinc ion binding; P:proteolysis; F:metallopeptidase activity		IPR014782 (PRINTS); G3DSA:1.10.390.10 (GENE3D); IPR014782 (PFAM); IPR024571 (PFAM); IPR001930 (PANTHER); PTHR11533:SF193 (PANTHER); CYTOPLASMIC_DOMAIN (PHOBIUS); NON_CYTOPLASMIC_DOMAIN (PHOBIUS); TRANSMEMBRANE (PHOBIUS); SSF63737 (SUPERFAMILY); SSF55486 (SUPERFAMILY); TMhelix (TMHMM)
gi|659437216|gb|GAOM01003006.1|	aminopeptidase N isoform X2	3270	5	0	0.912	4	F:zinc ion binding; P:proteolysis; C:integral component of membrane; F:metallopeptidase activity		IPR014782 (PRINTS); IPR024571 (PFAM); IPR014782 (PFAM); G3DSA:1.10.390.10 (GENE3D); PTHR11533:SF190 (PANTHER); IPR001930 (PANTHER); TRANSMEMBRANE (PHOBIUS); NON_CYTOPLASMIC_DOMAIN (PHOBIUS); CYTOPLASMIC_DOMAIN (PHOBIUS); SSF55486 (SUPERFAMILY); SSF63737 (SUPERFAMILY); TMhelix (TMHMM)
gi|659426755|gb|GAOM01013463.1|	aminopeptidase N isoform X2	2951	5	0	0.91	4	F:zinc ion binding; P:proteolysis; C:integral component of membrane; F:metallopeptidase activity		IPR014782 (PRINTS); IPR014782 (PFAM); IPR024571 (PFAM); G3DSA:1.10.390.10 (GENE3D); IPR001930 (PANTHER); PTHR11533:SF167 (PANTHER); SIGNAL_PEPTIDE_H_REGION (PHOBIUS); SIGNAL_PEPTIDE_C_REGION (PHOBIUS); SIGNAL_PEPTIDE_N_REGION (PHOBIUS); NON_CYTOPLASMIC_DOMAIN (PHOBIUS); SIGNAL_PEPTIDE (PHOBIUS); SignalP-noTM (SIGNALP_EUK); SSF55486 (SUPERFAMILY); SSF63737 (SUPERFAMILY)
gi|659438647|gb|GAOM01001575.1|	aminopeptidase N-like	3348	5	0	0.798	5	F:nucleic acid binding; F:zinc ion binding; P:proteolysis; F:aminopeptidase activity; F:metallopeptidase activity	EC:3.4.11	IPR014782 (PRINTS); G3DSA:1.10.390.10 (GENE3D); IPR014782 (PFAM); IPR024571 (PFAM); IPR001930 (PANTHER); PTHR11533:SF193 (PANTHER); SIGNAL_PEPTIDE_C_REGION (PHOBIUS); SIGNAL_PEPTIDE (PHOBIUS); NON_CYTOPLASMIC_DOMAIN (PHOBIUS); TRANSMEMBRANE (PHOBIUS); SIGNAL_PEPTIDE_N_REGION (PHOBIUS); SIGNAL_PEPTIDE_H_REGION (PHOBIUS); CYTOPLASMIC_DOMAIN (PHOBIUS); SignalP-TM (SIGNALP_GRAM_POSITIVE); SSF63737 (S…
gi|659433497|gb|GAOM01006725.1|	aminopeptidase N-like	2086	5	0	0.726	1	F:nucleic acid binding		no IPS match
gi|659427617|gb|GAOM01012601.1|	aminopeptidase N-like	3424	5	0	0.878	4	F:zinc ion binding; P:proteolysis; F:aminopeptidase activity; F:metallopeptidase activity	EC:3.4.11	G3DSA:1.10.390.10 (GENE3D); IPR024571 (PFAM); PTHR11533:SF193 (PANTHER); IPR001930 (PANTHER); NON_CYTOPLASMIC_DOMAIN (PHOBIUS); CYTOPLASMIC_DOMAIN (PHOBIUS); TRANSMEMBRANE (PHOBIUS); SSF55486 (SUPERFAMILY)
gi|659427616|gb|GAOM01012602.1|	aminopeptidase N-like	3393	5	0	0.844	4	F:zinc ion binding; P:proteolysis; F:aminopeptidase activity; F:metallopeptidase activity	EC:3.4.11	IPR014782 (PRINTS); IPR024571 (PFAM); IPR014782 (PFAM); G3DSA:1.10.390.10 (GENE3D); PTHR11533:SF193 (PANTHER); IPR001930 (PANTHER); CYTOPLASMIC_DOMAIN (PHOBIUS); NON_CYTOPLASMIC_DOMAIN (PHOBIUS); TRANSMEMBRANE (PHOBIUS); SSF63737 (SUPERFAMILY); SSF55486 (SUPERFAMILY)
gi|659434530|gb|GAOM01005692.1|	AMME syndrome candidate gene 1	1107	5	1.92e-167	0.906	2	P:vacuolar transport; C:intracellular		IPR023473 (TIGRFAM); G3DSA:3.30.1490.150 (GENE3D); IPR027485 (G3DSA:3.30.700.GENE3D); IPR002733 (PFAM); PTHR13016:SF0 (PANTHER); IPR023473 (PANTHER); IPR002733 (PROSITE_PROFILES); IPR002733 (SUPERFAMILY)
gi|659435904|gb|GAOM01004318.1|	ammonium transporter 1	1470	5	0	0.77	8	F:ammonium transmembrane transporter activity; P:pyrimidine nucleobase metabolic process; P:ammonium transmembrane transport; C:cytoplasm; P:nucleotide catabolic process; C:integral component of membrane; P:nucleoside metabolic process; F:uridine phosphorylase activity	EC:2.4.2.3	IPR029020 (G3DSA:1.10.3430.GENE3D); IPR024041 (PFAM); PTHR11730:SF6 (PANTHER); IPR001905 (PANTHER); CYTOPLASMIC_DOMAIN (PHOBIUS); CYTOPLASMIC_DOMAIN (PHOBIUS); NON_CYTOPLASMIC_DOMAIN (PHOBIUS); TRANSMEMBRANE (PHOBIUS); NON_CYTOPLASMIC_DOMAIN (PHOBIUS); CYTOPLASMIC_DOMAIN (PHOBIUS); TRANSMEMBRANE (PHOBIUS); TRANSMEMBRANE (PHOBIUS); CYTOPLASMIC_DOMAIN (PHOBIUS); TRANSMEMBRANE (PHOBIUS); NON_CYTOPLA…
gi|659433427|gb|GAOM01006795.1|	amnionless isoform X1	1575	5	0	0.716	1	C:integral component of membrane		PF14828 (PFAM); IPR026112 (PANTHER); PTHR14995:SF2 (PANTHER); SIGNAL_PEPTIDE_C_REGION (PHOBIUS); TRANSMEMBRANE (PHOBIUS); SIGNAL_PEPTIDE_H_REGION (PHOBIUS); SIGNAL_PEPTIDE_N_REGION (PHOBIUS); CYTOPLASMIC_DOMAIN (PHOBIUS); NON_CYTOPLASMIC_DOMAIN (PHOBIUS); SIGNAL_PEPTIDE (PHOBIUS); SignalP-noTM (SIGNALP_GRAM_NEGATIVE); SignalP-noTM (SIGNALP_EUK); SignalP-TM (SIGNALP_GRAM_POSITIVE); TMhelix (TMHMM)…
gi|659438989|gb|GAOM01001233.1|	AMP deaminase 2 isoform X1	1569	5	0	0.892				no IPS match
gi|659438988|gb|GAOM01001234.1|	AMP deaminase 2 isoform X1	3397	5	0	0.942	3	F:AMP deaminase activity; P:IMP salvage; P:purine nucleobase metabolic process	EC:3.5.4.17; EC:3.5.4.6	IPR006329 (TIGRFAM); IPR001365 (PFAM); G3DSA:3.20.20.140 (GENE3D); IPR006329 (PANTHER); IPR006650 (PROSITE_PATTERNS); IPR032466 (SUPERFAMILY)
gi|659426406|gb|GAOM01013812.1|	amphiphysin isoform X1	559	2	5.4e-37	0.75	1	F:binding		no IPS match
gi|659426405|gb|GAOM01013813.1|	amphiphysin isoform X1	645	2	2.21e-41	0.76	1	F:binding		no IPS match
gi|659427154|gb|GAOM01013064.1|	amphiphysin isoform X2	2566	5	1.05e-179	0.886	4	F:nucleic acid binding; F:protein binding; C:cytoplasm; F:metal ion binding		Coil (COILS); IPR003005 (PRINTS); IPR004148 (SMART); IPR004148 (PFAM); IPR027267 (G3DSA:1.20.1270.GENE3D); PTHR10663 (PANTHER); PTHR10663:SF194 (PANTHER); SIGNAL_PEPTIDE_N_REGION (PHOBIUS); NON_CYTOPLASMIC_DOMAIN (PHOBIUS); SIGNAL_PEPTIDE_H_REGION (PHOBIUS); SIGNAL_PEPTIDE_C_REGION (PHOBIUS); SIGNAL_PEPTIDE (PHOBIUS); IPR004148 (PROSITE_PROFILES); SSF103657 (SUPERFAMILY)
gi|659427096|gb|GAOM01013122.1|	amphiphysin isoform X2	644	5	3.42e-39	0.95	4	F:nucleic acid binding; F:protein binding; C:cytoplasm; F:metal ion binding		G3DSA:2.30.30.40 (GENE3D); IPR001452 (PROSITE_PROFILES); IPR001452 (SUPERFAMILY)
gi|659439434|gb|GAOM01000788.1|	amyloid beta A4 precursor -binding family B member 1-interacting isoform X2	3796	5	0	0.744	1	P:signal transduction		IPR001849 (SMART); IPR000159 (SMART); IPR000159 (PFAM); IPR001849 (PFAM); G3DSA:3.10.20.90 (GENE3D); IPR011993 (G3DSA:2.30.29.GENE3D); PTHR11243:SF23 (PANTHER); PTHR11243 (PANTHER); IPR000159 (PROSITE_PROFILES); IPR001849 (PROSITE_PROFILES); IPR029071 (SUPERFAMILY); IPR011993 (SUPERFAMILY)
gi|659435171|gb|GAOM01005051.1|	amyloid beta A4 precursor -binding family B member 1-like isoform X1	2622	5	0	0.854	2	F:protein binding; C:integral component of membrane		IPR006020 (SMART); G3DSA:2.20.70.10 (GENE3D); IPR011993 (G3DSA:2.30.29.GENE3D); IPR006020 (PFAM); PTHR14058 (PANTHER); PTHR14058:SF8 (PANTHER); PTHR14058:SF8 (PANTHER); IPR006020 (PROSITE_PROFILES); IPR006020 (PROSITE_PROFILES); IPR001202 (PROSITE_PROFILES); IPR011993 (SUPERFAMILY); IPR011993 (SUPERFAMILY); IPR001202 (SUPERFAMILY)
gi|659433059|gb|GAOM01007161.1|	amyloid -binding 2-like	1081	5	0	0.79				no IPS match
gi|659424353|gb|GAOM01015863.1|	amyloid -binding 2-like	1041	5	0	0.834	1	F:protein binding		Coil (COILS); IPR019734 (SMART); IPR011990 (G3DSA:1.25.40.GENE3D); PF13424 (PFAM); PTHR19959 (PANTHER); PTHR19959:SF147 (PANTHER); IPR013026 (PROSITE_PROFILES); IPR019734 (PROSITE_PROFILES); IPR011990 (SUPERFAMILY)
gi|659438143|gb|GAOM01002079.1|	AN1-type zinc finger 1-like	1258	5	0	0.822	3	F:nucleic acid binding; F:zinc ion binding; F:protein dimerization activity		no IPS match
gi|659436553|gb|GAOM01003669.1|	AN1-type zinc finger 2A	1046	5	1.69e-126	0.88	8	F:phosphorylase kinase activity; C:phosphorylase kinase complex; F:ATP binding; F:calmodulin binding; F:zinc ion binding; P:glycogen biosynthetic process; P:serine family amino acid metabolic process; P:protein phosphorylation	EC:2.7.11; EC:2.7.11.19; EC:2.7.11.17	IPR000058 (SMART); IPR000058 (G3DSA:4.10.1110.GENE3D); IPR000058 (PFAM); IPR000058 (G3DSA:4.10.1110.GENE3D); PTHR14677 (PANTHER); IPR000058 (PROSITE_PROFILES); IPR000058 (PROSITE_PROFILES); SSF118310 (SUPERFAMILY); SSF118310 (SUPERFAMILY)
gi|659433722|gb|GAOM01006500.1|	AN1-type zinc finger 4-like	2218	5	0	0.698	5	F:zinc ion binding; F:protein binding; P:proteolysis; C:integral component of membrane; F:serine-type endopeptidase activity	EC:3.4.21	IPR019956 (PRINTS); IPR000058 (SMART); IPR000626 (SMART); IPR000626 (PFAM); G3DSA:3.10.20.90 (GENE3D); IPR000058 (G3DSA:4.10.1110.GENE3D); IPR000058 (PFAM); PTHR10634 (PANTHER); PTHR10634:SF37 (PANTHER); IPR000058 (PROSITE_PROFILES); IPR000626 (PROSITE_PROFILES); IPR029071 (SUPERFAMILY); SSF118310 (SUPERFAMILY)
gi|659438142|gb|GAOM01002080.1|	AN1-type zinc finger 6	1536	5	9.05e-92	0.69	2	F:DNA binding; F:zinc ion binding		IPR002653 (SMART); IPR000058 (SMART); IPR000058 (PFAM); IPR000058 (G3DSA:4.10.1110.GENE3D); IPR002653 (PFAM); PTHR10634 (PANTHER); IPR002653 (PROSITE_PROFILES); IPR000058 (PROSITE_PROFILES); SSF118310 (SUPERFAMILY); SSF57716 (SUPERFAMILY)
gi|659439102|gb|GAOM01001120.1|	anamorsin homolog	1182	5	1.65e-158	0.726	9	C:mitochondrial intermembrane space; P:acyl-carrier-protein biosynthetic process; P:obsolete electron transport; F:metal ion binding; F:electron carrier activity; P:negative regulation of apoptotic process; F:N-acetyltransferase activity; F:2 iron, 2 sulfur cluster binding; P:iron-sulfur cluster assembly	EC:2.3.1	IPR007785 (PFAM); IPR007785 (PANTHER)
gi|659424512|gb|GAOM01015704.1|	anaphase-promoting complex subunit 1 isoform X1	807	5	2.95e-105	0.786	1	C:anaphase-promoting complex		no IPS match
gi|659421808|gb|GAOM01018390.1|	anaphase-promoting complex subunit 1 isoform X1	297	5	1.59e-56	0.964	1	C:anaphase-promoting complex		IPR024990 (PANTHER)
gi|659421622|gb|GAOM01018576.1|	anaphase-promoting complex subunit 1 isoform X1	947	5	0	0.814	1	C:anaphase-promoting complex		IPR024990 (PANTHER)
gi|659420311|gb|GAOM01019887.1|	anaphase-promoting complex subunit 1 isoform X1	209	5	9.74e-38	0.852	1	C:anaphase-promoting complex		no IPS match
gi|659433904|gb|GAOM01006318.1|	anaphase-promoting complex subunit 1 isoform X2	1599	5	0	0.896	1	C:anaphase-promoting complex		IPR024990 (PANTHER)
gi|659423151|gb|GAOM01017059.1|	anaphase-promoting complex subunit 1 isoform X2	281	4	5.34e-47	0.96	1	C:anaphase-promoting complex		no IPS match
gi|659422853|gb|GAOM01017355.1|	anaphase-promoting complex subunit 1 isoform X2	500	5	1.66e-97	0.894	1	C:anaphase-promoting complex		IPR024990 (PANTHER)
gi|659429076|gb|GAOM01011142.1|	anaphase-promoting complex subunit 10	899	5	8.72e-131	0.908	4	P:cell division; P:regulation of mitotic metaphase/anaphase transition; C:anaphase-promoting complex; P:anaphase-promoting complex-dependent catabolic process		IPR004939 (SMART); IPR016901 (PIRSF); IPR004939 (PFAM); IPR008979 (G3DSA:2.60.120.GENE3D); PTHR12936 (PANTHER); IPR004939 (PROSITE_PROFILES); IPR008979 (SUPERFAMILY)
gi|659438581|gb|GAOM01001641.1|	anaphase-promoting complex subunit 11	1037	5	2.4e-70	0.796				PF14854 (PFAM)
gi|659432198|gb|GAOM01008022.1|	anaphase-promoting complex subunit 15	423	5	1.43e-48	0.732	3	C:anaphase-promoting complex; C:membrane; P:regulation of mitotic cell cycle spindle assembly checkpoint		IPR026182 (PFAM); IPR026182 (PANTHER)
gi|659433857|gb|GAOM01006365.1|	anaphase-promoting complex subunit 2	1028	5	0	0.762	2	F:ubiquitin protein ligase binding; P:ubiquitin-dependent protein catabolic process		PTHR11932 (PANTHER); PTHR11932:SF73 (PANTHER); SignalP-noTM (SIGNALP_EUK); IPR016158 (SUPERFAMILY)
gi|659423917|gb|GAOM01016293.1|	anaphase-promoting complex subunit 2	650	5	7.83e-139	0.782	2	F:ubiquitin protein ligase binding; P:ubiquitin-dependent protein catabolic process		IPR014786 (SMART); G3DSA:4.10.1030.10 (GENE3D); IPR001373 (PFAM); IPR011991 (G3DSA:1.10.10.GENE3D); IPR014786 (PFAM); PTHR11932 (PANTHER); PTHR11932:SF73 (PANTHER); IPR016158 (PROSITE_PROFILES); IPR016158 (SUPERFAMILY); IPR011991 (SUPERFAMILY)
gi|659422483|gb|GAOM01017715.1|	anaphase-promoting complex subunit 2	236	2	4.85e-43	0.975	2	F:ubiquitin protein ligase binding; P:ubiquitin-dependent protein catabolic process		no IPS match
gi|659439391|gb|GAOM01000831.1|	anaphase-promoting complex subunit 4	2740	5	0	0.664	4	P:regulation of mitotic metaphase/anaphase transition; F:protein binding; C:anaphase-promoting complex; P:anaphase-promoting complex-dependent catabolic process		IPR015943 (G3DSA:2.130.10.GENE3D); IPR024977 (PFAM); IPR024790 (PFAM); IPR024789 (PANTHER); IPR017986 (SUPERFAMILY)
gi|659431719|gb|GAOM01008501.1|	anaphase-promoting complex subunit 5	1003	5	0	0.658	1	C:integral component of membrane		PTHR12830 (PANTHER)
gi|659423889|gb|GAOM01016321.1|	anaphase-promoting complex subunit 5	800	5	1.07e-173	0.686	2	F:protein binding; C:integral component of membrane		PTHR12830 (PANTHER); PTHR12830:SF9 (PANTHER); IPR019734 (PROSITE_PROFILES)
gi|659421875|gb|GAOM01018323.1|	anaphase-promoting complex subunit 5	313	5	8.4e-60	0.762	1	C:integral component of membrane		no IPS match
gi|659434882|gb|GAOM01005340.1|	anaphase-promoting complex subunit 7	2524	5	0	0.928	6	F:protein binding; P:vesicle-mediated transport; P:vacuole fusion; P:intracellular protein transport; C:intracellular; C:HOPS complex		IPR019734 (SMART); IPR011990 (G3DSA:1.25.40.GENE3D); IPR019734 (PFAM); IPR011990 (G3DSA:1.25.40.GENE3D); IPR011990 (G3DSA:1.25.40.GENE3D); PF13429 (PFAM); PTHR12558 (PANTHER); PTHR12558:SF8 (PANTHER); TRANSMEMBRANE (PHOBIUS); CYTOPLASMIC_DOMAIN (PHOBIUS); NON_CYTOPLASMIC_DOMAIN (PHOBIUS); IPR019734 (PROSITE_PROFILES); IPR019734 (PROSITE_PROFILES); IPR013026 (PROSITE_PROFILES); IPR019734 (PROSITE_…
gi|659436105|gb|GAOM01004117.1|	anaphase-promoting complex subunit CDC26-like	416	5	1.12e-07	0.616	3	P:regulation of mitotic metaphase/anaphase transition; C:anaphase-promoting complex; P:anaphase-promoting complex-dependent catabolic process		IPR018860 (PFAM)
gi|659439835|gb|GAOM01000387.1|	ancient ubiquitous 1-like	1577	5	0	0.692	2	F:protein binding; C:integral component of membrane		IPR003892 (SMART); PTHR15486:SF0 (PANTHER); PTHR15486 (PANTHER); TRANSMEMBRANE (PHOBIUS); NON_CYTOPLASMIC_DOMAIN (PHOBIUS); CYTOPLASMIC_DOMAIN (PHOBIUS); IPR003892 (PROSITE_PROFILES); TMhelix (TMHMM)
gi|659435510|gb|GAOM01004712.1|	and peptidoglycan-binding domain-containing -like	786	5	1.83e-96	0.832	3	F:transmembrane signaling receptor activity; C:integral component of membrane; P:cell surface receptor signaling pathway		no IPS match
gi|659436144|gb|GAOM01004078.1|	and PH domain-containing 4-like	1528	5	0	0.764	3	P:regulation of Rho protein signal transduction; F:Rho guanyl-nucleotide exchange factor activity; P:positive regulation of GTPase activity		no IPS match
gi|659423055|gb|GAOM01017155.1|	and PH domain-containing 6	803	3	6.39e-62	0.8867	4	P:regulation of Rho protein signal transduction; F:metal ion binding; F:Rho guanyl-nucleotide exchange factor activity; P:positive regulation of GTPase activity		no IPS match
gi|659432106|gb|GAOM01008114.1|	and PH domain-containing 6-like isoform X2	1997	5	0	0.85	4	P:regulation of Rho protein signal transduction; F:metal ion binding; F:Rho guanyl-nucleotide exchange factor activity; P:positive regulation of GTPase activity		Coil (COILS); IPR000306 (SMART); IPR001849 (SMART); IPR000219 (SMART); IPR011993 (G3DSA:2.30.29.GENE3D); IPR000219 (PFAM); IPR001849 (PFAM); IPR013083 (G3DSA:3.30.40.GENE3D); IPR000219 (G3DSA:1.20.900.GENE3D); IPR011993 (G3DSA:2.30.29.GENE3D); IPR000306 (PFAM); PTHR12673 (PANTHER); PTHR12673:SF135 (PANTHER); PTHR12673 (PANTHER); PTHR12673:SF135 (PANTHER); IPR017455 (PROSITE_PROFILES); IPR001849 (…
gi|659426836|gb|GAOM01013382.1|	and pleckstrin domain-containing 1	1291	5	2.23e-163	0.808	2	P:biological regulation; C:intracellular part		IPR001849 (SMART); IPR001849 (PFAM); IPR011993 (G3DSA:2.30.29.GENE3D); IPR011993 (G3DSA:2.30.29.GENE3D); PTHR12673 (PANTHER); PTHR12673 (PANTHER); PTHR12673:SF58 (PANTHER); PTHR12673:SF58 (PANTHER); IPR001849 (PROSITE_PROFILES); IPR001849 (PROSITE_PROFILES); IPR011993 (SUPERFAMILY); IPR011993 (SUPERFAMILY)
gi|659427989|gb|GAOM01012229.1|	and pleckstrin domain-containing 1 isoform X2	3238	5	0	0.906	7	P:regulation of Rho protein signal transduction; C:cytoskeleton; C:cytoplasm; P:regulation of GTPase activity; F:Rho guanyl-nucleotide exchange factor activity; C:extrinsic component of membrane; F:cytoskeletal protein binding		IPR000798 (PRINTS); IPR019749 (PRINTS); IPR014847 (SMART); IPR018980 (SMART); IPR000219 (SMART); IPR019749 (SMART); G3DSA:3.10.20.90 (GENE3D); IPR000219 (PFAM); IPR019748 (PFAM); IPR018980 (PFAM); IPR000219 (G3DSA:1.20.900.GENE3D); IPR018979 (PFAM); IPR014352 (G3DSA:1.20.80.GENE3D); IPR014847 (PFAM); IPR011993 (G3DSA:2.30.29.GENE3D); PTHR12673 (PANTHER); PTHR12673:SF137 (PANTHER); IPR019747 (PROS…
gi|659439643|gb|GAOM01000579.1|	androgen-dependent TFPI-regulating -like	1023	5	3.43e-179	0.678	2	F:nucleic acid binding; C:integral component of membrane		IPR006838 (PFAM); PTHR10989 (PANTHER); CYTOPLASMIC_DOMAIN (PHOBIUS); TRANSMEMBRANE (PHOBIUS); TRANSMEMBRANE (PHOBIUS); TRANSMEMBRANE (PHOBIUS); CYTOPLASMIC_DOMAIN (PHOBIUS); NON_CYTOPLASMIC_DOMAIN (PHOBIUS); CYTOPLASMIC_DOMAIN (PHOBIUS); TRANSMEMBRANE (PHOBIUS); TRANSMEMBRANE (PHOBIUS); NON_CYTOPLASMIC_DOMAIN (PHOBIUS); CYTOPLASMIC_DOMAIN (PHOBIUS); NON_CYTOPLASMIC_DOMAIN (PHOBIUS); TRANSMEMBRANE…
gi|659438028|gb|GAOM01002194.1|	androgen-dependent TFPI-regulating -like	889	5	1.02e-154	0.824	1	C:integral component of membrane		no IPS match
gi|659439248|gb|GAOM01000974.1|	androgen-induced gene 1 -like	1748	5	7.26e-171	0.85	4	P:regulation of anion transmembrane transport; C:integral component of membrane; P:chloride transport; F:voltage-gated chloride channel activity		IPR006838 (PFAM); PTHR10989 (PANTHER); TRANSMEMBRANE (PHOBIUS); NON_CYTOPLASMIC_DOMAIN (PHOBIUS); TRANSMEMBRANE (PHOBIUS); NON_CYTOPLASMIC_DOMAIN (PHOBIUS); TRANSMEMBRANE (PHOBIUS); NON_CYTOPLASMIC_DOMAIN (PHOBIUS); CYTOPLASMIC_DOMAIN (PHOBIUS); TRANSMEMBRANE (PHOBIUS); CYTOPLASMIC_DOMAIN (PHOBIUS); TRANSMEMBRANE (PHOBIUS); CYTOPLASMIC_DOMAIN (PHOBIUS); TRANSMEMBRANE (PHOBIUS); NON_CYTOPLASMIC_DO…
gi|659435040|gb|GAOM01005182.1|	androgen-induced gene 1 -like	1137	5	3.45e-170	0.844	4	P:ion transport; F:aspartic-type endopeptidase activity; P:proteolysis; C:integral component of membrane	EC:3.4.23	IPR006838 (PFAM); PTHR10989 (PANTHER); NON_CYTOPLASMIC_DOMAIN (PHOBIUS); TRANSMEMBRANE (PHOBIUS); CYTOPLASMIC_DOMAIN (PHOBIUS); TRANSMEMBRANE (PHOBIUS); CYTOPLASMIC_DOMAIN (PHOBIUS); TRANSMEMBRANE (PHOBIUS); CYTOPLASMIC_DOMAIN (PHOBIUS); TRANSMEMBRANE (PHOBIUS); CYTOPLASMIC_DOMAIN (PHOBIUS); NON_CYTOPLASMIC_DOMAIN (PHOBIUS); TRANSMEMBRANE (PHOBIUS); TRANSMEMBRANE (PHOBIUS); NON_CYTOPLASMIC_DOMAIN…
gi|659431498|gb|GAOM01008722.1|	androgen-induced gene 1 -like	1052	5	0	0.774	5	F:nucleotide binding; C:nucleus; F:RNA binding; C:integral component of membrane; P:mRNA processing		IPR006838 (PFAM); PTHR10989 (PANTHER); TRANSMEMBRANE (PHOBIUS); TRANSMEMBRANE (PHOBIUS); TRANSMEMBRANE (PHOBIUS); CYTOPLASMIC_DOMAIN (PHOBIUS); TRANSMEMBRANE (PHOBIUS); NON_CYTOPLASMIC_DOMAIN (PHOBIUS); CYTOPLASMIC_DOMAIN (PHOBIUS); NON_CYTOPLASMIC_DOMAIN (PHOBIUS); TRANSMEMBRANE (PHOBIUS); TRANSMEMBRANE (PHOBIUS); NON_CYTOPLASMIC_DOMAIN (PHOBIUS); CYTOPLASMIC_DOMAIN (PHOBIUS); CYTOPLASMIC_DOMAIN…
gi|659431339|gb|GAOM01008881.1|	angel homolog 2-like	914	5	0	0.984				PTHR12121:SF29 (PANTHER); PTHR12121:SF29 (PANTHER); PTHR12121 (PANTHER); PTHR12121 (PANTHER); IPR005135 (SUPERFAMILY)
gi|659425517|gb|GAOM01014699.1|	angel homolog 2-like	359	5	3e-67	0.928				NON_CYTOPLASMIC_DOMAIN (PHOBIUS); SIGNAL_PEPTIDE (PHOBIUS); SIGNAL_PEPTIDE_C_REGION (PHOBIUS); SIGNAL_PEPTIDE_N_REGION (PHOBIUS); SIGNAL_PEPTIDE_H_REGION (PHOBIUS)
gi|659435074|gb|GAOM01005148.1|	angiogenic factor with G patch and FHA domains 1	2462	5	0	0.744	2	F:nucleic acid binding; F:zinc ion binding		no IPS match
gi|659427000|gb|GAOM01013218.1|	angiomotin isoform X3	3285	5	0	0.826	3	F:DNA binding; P:nucleic acid phosphodiester bond hydrolysis; F:nuclease activity	EC:3.1	Coil (COILS); Coil (COILS); Coil (COILS); Coil (COILS); Coil (COILS); Coil (COILS); IPR009114 (PRINTS); IPR024646 (PFAM); PTHR14826 (PANTHER); PTHR14826:SF13 (PANTHER)
gi|659438729|gb|GAOM01001493.1|	angiomotin-like 2a	3307	5	0	0.808	3	F:DNA binding; P:nucleic acid phosphodiester bond hydrolysis; F:nuclease activity	EC:3.1	Coil (COILS); Coil (COILS); Coil (COILS); Coil (COILS); Coil (COILS); Coil (COILS); IPR009114 (PRINTS); IPR024646 (PFAM); PTHR14826 (PANTHER); PTHR14826:SF13 (PANTHER)
gi|659437693|gb|GAOM01002529.1|	angiopoietin-related 2	2949	5	0	0.822				Coil (COILS); Coil (COILS); IPR002181 (SMART); IPR014716 (G3DSA:3.90.215.GENE3D); IPR014715 (G3DSA:4.10.530.GENE3D); IPR002181 (PFAM); PTHR19143 (PANTHER); SIGNAL_PEPTIDE_C_REGION (PHOBIUS); SIGNAL_PEPTIDE_N_REGION (PHOBIUS); SIGNAL_PEPTIDE (PHOBIUS); NON_CYTOPLASMIC_DOMAIN (PHOBIUS); SIGNAL_PEPTIDE_H_REGION (PHOBIUS); IPR002181 (PROSITE_PROFILES); SignalP-noTM (SIGNALP_GRAM_NEGATIVE); SignalP-TM…
gi|659437369|gb|GAOM01002853.1|	angiotensin-converting enzyme	2335	5	0	0.872	6	F:carboxypeptidase activity; F:metal ion binding; F:peptidyl-dipeptidase activity; P:proteolysis; C:integral component of membrane; F:metallopeptidase activity	EC:3.4.15	NON_CYTOPLASMIC_DOMAIN (PHOBIUS); CYTOPLASMIC_DOMAIN (PHOBIUS); TRANSMEMBRANE (PHOBIUS)
gi|659432674|gb|GAOM01007546.1|	angiotensin-converting enzyme-like	2626	5	0	0.85	6	F:carboxypeptidase activity; F:metal ion binding; F:peptidyl-dipeptidase activity; C:membrane; P:proteolysis; F:metallopeptidase activity	EC:3.4.15	no IPS match
gi|659430412|gb|GAOM01009806.1|	angiotensin-converting enzyme-like	395	5	7.65e-57	0.894	6	F:carboxypeptidase activity; F:metal ion binding; F:peptidyl-dipeptidase activity; C:membrane; P:proteolysis; F:metallopeptidase activity	EC:3.4.15	IPR001548 (PFAM); IPR001548 (PANTHER); SSF55486 (SUPERFAMILY)
gi|659420155|gb|GAOM01020043.1|	angiotensin-converting enzyme-like	356	5	9.69e-77	0.85	4	F:peptidyl-dipeptidase activity; C:membrane; P:proteolysis; F:metallopeptidase activity	EC:3.4.15	IPR001548 (PRINTS); IPR001548 (PFAM); IPR001548 (PANTHER); SSF55486 (SUPERFAMILY)
gi|659436489|gb|GAOM01003733.1|	anion exchange 3 isoform X1	3583	5	0	0.854	5	P:anion transmembrane transport; C:integral component of membrane; F:inorganic anion exchanger activity; P:chloride transport; P:bicarbonate transport		Coil (COILS); IPR001717 (PRINTS); IPR003020 (PRINTS); IPR013769 (G3DSA:3.40.1100.GENE3D); IPR013769 (PFAM); G3DSA:1.10.287.570 (GENE3D); IPR011531 (PFAM); IPR003020 (TIGRFAM); PTHR11453:SF47 (PANTHER); IPR003020 (PANTHER); CYTOPLASMIC_DOMAIN (PHOBIUS); CYTOPLASMIC_DOMAIN (PHOBIUS); NON_CYTOPLASMIC_DOMAIN (PHOBIUS); TRANSMEMBRANE (PHOBIUS); TRANSMEMBRANE (PHOBIUS); NON_CYTOPLASMIC_DOMAIN (PHOBIUS)…
gi|659425767|gb|GAOM01014449.1|	anion exchange 3 isoform X1	1231	4	3.07e-65	0.785	5	P:anion transmembrane transport; C:integral component of membrane; F:inorganic anion exchanger activity; P:chloride transport; P:bicarbonate transport		no IPS match
gi|659439990|gb|GAOM01000232.1|	ankycorbin isoform X1	558	5	7.9e-100	0.766	7	C:nucleus; C:transcription factor complex; F:transcription factor activity, sequence-specific DNA binding; F:metal ion binding; F:RNA polymerase II regulatory region sequence-specific DNA binding; P:regulation of transcription, DNA-templated; P:regulation of transcription from RNA polymerase II promoter		IPR020683 (G3DSA:1.25.40.GENE3D); PF13637 (PFAM); SignalP-TM (SIGNALP_GRAM_POSITIVE); IPR020683 (SUPERFAMILY)
gi|659433220|gb|GAOM01007000.1|	ankyrin PH and SEC7 domain containing secG-like	312	5	6.96e-35	0.864	4	C:nucleus; F:DNA binding; P:DNA recombination; P:double-strand break repair		SSF140860 (SUPERFAMILY)
gi|659431191|gb|GAOM01009029.1|	ankyrin PH and SEC7 domain containing secG-like	1500	5	0	0.748	4	F:ion channel activity; P:ion transport; P:transmembrane transport; C:membrane		IPR020683 (G3DSA:1.25.40.GENE3D); IPR020683 (SUPERFAMILY)
gi|659426269|gb|GAOM01013947.1|	ankyrin PH and SEC7 domain containing secG-like	1385	5	1.07e-137	0.814	4	P:regulation of anion transmembrane transport; C:integral component of membrane; P:chloride transport; F:voltage-gated chloride channel activity		IPR020683 (G3DSA:1.25.40.GENE3D); SSF140860 (SUPERFAMILY)
gi|659435977|gb|GAOM01004245.1|	ankyrin repeat	2170	5	0	0.63	3	F:nucleic acid binding; F:protein binding; P:DNA integration		IPR002110 (SMART); IPR020683 (G3DSA:1.25.40.GENE3D); IPR020683 (PFAM); PF13637 (PFAM); IPR020683 (G3DSA:1.25.40.GENE3D); IPR020683 (G3DSA:1.25.40.GENE3D); IPR020683 (G3DSA:1.25.40.GENE3D); PTHR24123 (PANTHER); IPR002110 (PROSITE_PROFILES); IPR002110 (PROSITE_PROFILES); IPR002110 (PROSITE_PROFILES); IPR002110 (PROSITE_PROFILES); IPR002110 (PROSITE_PROFILES); IPR020683 (PROSITE_PROFILES); IPR020683…
gi|659433659|gb|GAOM01006563.1|	ankyrin repeat and death domain-containing 1A-like	1631	5	0	0.848	3	F:nucleic acid binding; F:protein binding; P:signal transduction		IPR002110 (PRINTS); IPR002110 (SMART); IPR020683 (PFAM); IPR020683 (G3DSA:1.25.40.GENE3D); IPR011029 (G3DSA:1.10.533.GENE3D); IPR020683 (G3DSA:1.25.40.GENE3D); IPR020683 (G3DSA:1.25.40.GENE3D); IPR000488 (PFAM); PTHR24125 (PANTHER); IPR002110 (PROSITE_PROFILES); IPR002110 (PROSITE_PROFILES); IPR002110 (PROSITE_PROFILES); IPR002110 (PROSITE_PROFILES); IPR002110 (PROSITE_PROFILES); IPR020683 (PROSI…
gi|659436623|gb|GAOM01003599.1|	ankyrin repeat and fibronectin type-III domain-containing 1 isoform X2	3763	5	0	0.952	2	F:protein binding; P:signal transduction		Coil (COILS); IPR020683 (G3DSA:1.25.40.GENE3D); IPR013783 (G3DSA:2.60.40.GENE3D); PTHR21437 (PANTHER); IPR002110 (PROSITE_PROFILES); IPR003961 (PROSITE_PROFILES); IPR000159 (PROSITE_PROFILES); IPR020683 (PROSITE_PROFILES); IPR020683 (SUPERFAMILY); IPR003961 (SUPERFAMILY)
gi|659437353|gb|GAOM01002869.1|	ankyrin repeat and IBR domain-containing 1	2239	5	0	0.764	3	F:ubiquitin-protein transferase activity; F:zinc ion binding; P:protein ubiquitination		no IPS match
gi|659425144|gb|GAOM01015072.1|	ankyrin repeat and IBR domain-containing 1	1003	5	0	0.8	3	F:ubiquitin-protein transferase activity; F:zinc ion binding; P:protein ubiquitination		no IPS match
gi|659421703|gb|GAOM01018495.1|	ankyrin repeat and IBR domain-containing 1	1075	5	0	0.728	4	F:ubiquitin-protein transferase activity; F:zinc ion binding; C:intracellular part; P:protein ubiquitination		Coil (COILS); IPR031127 (PANTHER); PTHR11685:SF13 (PANTHER); IPR003903 (PROSITE_PROFILES)
gi|659433657|gb|GAOM01006565.1|	ankyrin repeat and LEM domain-containing 1	1286	5	0	0.688				IPR011015 (G3DSA:1.10.720.GENE3D); IPR003887 (PFAM); PTHR13428 (PANTHER); PTHR13428:SF11 (PANTHER); IPR003887 (PROSITE_PROFILES); IPR000305 (PROSITE_PROFILES); IPR011015 (SUPERFAMILY)
gi|659422481|gb|GAOM01017717.1|	ankyrin repeat and LEM domain-containing 1	636	5	5.32e-106	0.756				no IPS match
gi|659434928|gb|GAOM01005294.1|	ankyrin repeat and LEM domain-containing 2	1812	5	0	0.742				no IPS match
gi|659422555|gb|GAOM01017643.1|	ankyrin repeat and LEM domain-containing 2	606	2	4.05e-109	0.665				no IPS match
gi|659437110|gb|GAOM01003112.1|	ankyrin repeat and MYND domain-containing 2	1516	5	0	0.75	3	F:protein binding; F:metal ion binding; C:integral component of membrane		IPR002110 (SMART); IPR020683 (PFAM); IPR020683 (G3DSA:1.25.40.GENE3D); IPR002893 (PFAM); PTHR24150 (PANTHER); IPR002893 (PROSITE_PATTERNS); IPR002110 (PROSITE_PROFILES); IPR002110 (PROSITE_PROFILES); IPR020683 (PROSITE_PROFILES); IPR002893 (PROSITE_PROFILES); SSF144232 (SUPERFAMILY); IPR020683 (SUPERFAMILY)
gi|659430154|gb|GAOM01010064.1|	ankyrin repeat and SOCS box 2	1205	5	0	0.666	6	F:sphingolipid delta-4 desaturase activity; C:membrane; P:lipid metabolic process; C:integral component of membrane; P:oxidation-reduction process; P:sphingolipid biosynthetic process		IPR020683 (PFAM); IPR020683 (G3DSA:1.25.40.GENE3D); SSF140860 (SUPERFAMILY); IPR020683 (SUPERFAMILY); SSF140860 (SUPERFAMILY)
gi|659436914|gb|GAOM01003308.1|	ankyrin repeat and sterile alpha motif domain-containing 1B	4056	5	0	0.722	3	F:protein binding; C:integral component of membrane; C:sarcoglycan complex		Coil (COILS); IPR002110 (PRINTS); IPR006020 (SMART); IPR001660 (SMART); IPR002110 (SMART); IPR002110 (PFAM); IPR001660 (PFAM); IPR006020 (PFAM); IPR020683 (PFAM); IPR001660 (PFAM); IPR013761 (G3DSA:1.10.150.GENE3D); IPR011993 (G3DSA:2.30.29.GENE3D); IPR013761 (G3DSA:1.10.150.GENE3D); IPR020683 (G3DSA:1.25.40.GENE3D); IPR033635 (PANTHER); PTHR24174:SF1 (PANTHER); PTHR24174:SF1 (PANTHER); PTHR24174…
gi|659431247|gb|GAOM01008973.1|	ankyrin repeat and zinc finger domain-containing 1 isoform X2	1072	5	0	0.79				PTHR16036 (PANTHER); PTHR16036:SF2 (PANTHER)
gi|659423900|gb|GAOM01016310.1|	ankyrin repeat and zinc finger domain-containing 1 isoform X2	621	5	4.24e-92	0.686				Coil (COILS); PTHR16036 (PANTHER); PTHR16036:SF2 (PANTHER)
gi|659422944|gb|GAOM01017266.1|	ankyrin repeat and zinc finger domain-containing 1 isoform X2	284	3	6.16e-20	0.6133				NON_CYTOPLASMIC_DOMAIN (PHOBIUS); SIGNAL_PEPTIDE_N_REGION (PHOBIUS); SIGNAL_PEPTIDE (PHOBIUS); SIGNAL_PEPTIDE_C_REGION (PHOBIUS); SIGNAL_PEPTIDE_H_REGION (PHOBIUS)
gi|659439967|gb|GAOM01000255.1|	ankyrin repeat domain-containing 12 isoform X1	510	2	1.17e-22	0.92				no IPS match
gi|659428004|gb|GAOM01012214.1|	ankyrin repeat domain-containing 12 isoform X2	2010	5	0	0.79				SIGNAL_PEPTIDE (PHOBIUS); SIGNAL_PEPTIDE_H_REGION (PHOBIUS); NON_CYTOPLASMIC_DOMAIN (PHOBIUS); SIGNAL_PEPTIDE_N_REGION (PHOBIUS); SIGNAL_PEPTIDE_C_REGION (PHOBIUS); TMhelix (TMHMM)
gi|659429784|gb|GAOM01010434.1|	ankyrin repeat domain-containing 12-like	495	5	5.98e-67	0.774	8	P:negative regulation of transcription from RNA polymerase II promoter; C:nucleus; C:transcription factor complex; F:transcription factor activity, sequence-specific DNA binding; P:negative regulation of cell differentiation; F:sequence-specific DNA binding; P:regulation of transcription, DNA-templated; P:cell fate determination		no IPS match
gi|659422803|gb|GAOM01017397.1|	ankyrin repeat domain-containing 12-like	494	5	9.91e-36	0.566	1	P:regulation of cellular process		no IPS match
gi|659436675|gb|GAOM01003547.1|	ankyrin repeat domain-containing 13C	1744	5	0	0.904	5	F:zinc ion binding; F:protein binding; P:vesicle-mediated transport; P:intracellular protein transport; C:intracellular		IPR002110 (SMART); IPR020683 (PFAM); IPR020683 (G3DSA:1.25.40.GENE3D); IPR021832 (PFAM); IPR021832 (PANTHER); IPR020683 (PROSITE_PROFILES); IPR002110 (PROSITE_PROFILES); IPR020683 (SUPERFAMILY)
gi|659436851|gb|GAOM01003371.1|	ankyrin repeat domain-containing 13D isoform X1	2603	5	0	0.834				SIGNAL_PEPTIDE_N_REGION (PHOBIUS); CYTOPLASMIC_DOMAIN (PHOBIUS); TRANSMEMBRANE (PHOBIUS); NON_CYTOPLASMIC_DOMAIN (PHOBIUS); SIGNAL_PEPTIDE (PHOBIUS); SIGNAL_PEPTIDE_H_REGION (PHOBIUS); SIGNAL_PEPTIDE_C_REGION (PHOBIUS); SignalP-TM (SIGNALP_GRAM_POSITIVE)
gi|659439331|gb|GAOM01000891.1|	ankyrin repeat domain-containing 17 isoform X1	8729	5	0	0.83	2	F:RNA binding; F:protein binding		Coil (COILS); Coil (COILS); IPR002110 (PRINTS); IPR004087 (SMART); IPR002110 (SMART); IPR020683 (G3DSA:1.25.40.GENE3D); IPR020683 (PFAM); IPR020683 (G3DSA:1.25.40.GENE3D); IPR020683 (G3DSA:1.25.40.GENE3D); IPR004088 (G3DSA:3.30.1370.GENE3D); IPR020683 (G3DSA:1.25.40.GENE3D); IPR004088 (PFAM); IPR020683 (G3DSA:1.25.40.GENE3D); IPR020683 (G3DSA:1.25.40.GENE3D); PF13637 (PFAM); IPR020683 (G3DSA:1.25…
gi|659427249|gb|GAOM01012969.1|	ankyrin repeat domain-containing 17 isoform X4	8657	5	0	0.824	2	F:RNA binding; F:protein binding		Coil (COILS); Coil (COILS); IPR002110 (PRINTS); IPR002110 (SMART); IPR004087 (SMART); PF13637 (PFAM); IPR004088 (G3DSA:3.30.1370.GENE3D); IPR004088 (PFAM); IPR020683 (PFAM); IPR020683 (G3DSA:1.25.40.GENE3D); PTHR23206 (PANTHER); IPR002110 (PROSITE_PROFILES); IPR002110 (PROSITE_PROFILES); IPR002110 (PROSITE_PROFILES); IPR002110 (PROSITE_PROFILES); IPR002110 (PROSITE_PROFILES); IPR004088 (PROSITE_P…
gi|659420916|gb|GAOM01019282.1|	ankyrin repeat domain-containing 18A isoform X1	466	5	1.1e-88	0.85	1	F:protein binding		IPR002110 (PRINTS); IPR002110 (SMART); IPR020683 (G3DSA:1.25.40.GENE3D); IPR020683 (PFAM); PTHR24198 (PANTHER); IPR020683 (PROSITE_PROFILES); IPR002110 (PROSITE_PROFILES); IPR002110 (PROSITE_PROFILES); IPR020683 (SUPERFAMILY)
gi|659430429|gb|GAOM01009789.1|	ankyrin repeat domain-containing 27 isoform X1	722	5	4.55e-164	0.902	1	F:protein binding		IPR002110 (SMART); IPR020683 (G3DSA:1.25.40.GENE3D); IPR020683 (G3DSA:1.25.40.GENE3D); IPR020683 (PFAM); PTHR24170:SF1 (PANTHER); PTHR24170 (PANTHER); IPR002110 (PROSITE_PROFILES); IPR002110 (PROSITE_PROFILES); IPR020683 (PROSITE_PROFILES); IPR020683 (SUPERFAMILY)
gi|659421820|gb|GAOM01018378.1|	ankyrin repeat domain-containing 27 isoform X1	300	5	3.45e-57	0.882	1	F:protein binding		IPR002110 (SMART); IPR020683 (G3DSA:1.25.40.GENE3D); IPR020683 (PFAM); PTHR24198 (PANTHER); IPR002110 (PROSITE_PROFILES); IPR020683 (PROSITE_PROFILES); IPR020683 (SUPERFAMILY)
gi|659432864|gb|GAOM01007356.1|	ankyrin repeat domain-containing 33-like	1701	5	0	0.786	4	P:acyl-carrier-protein biosynthetic process; F:protein binding; F:iron-sulfur cluster binding; F:N-acetyltransferase activity	EC:2.3.1	IPR002110 (SMART); IPR020683 (G3DSA:1.25.40.GENE3D); IPR020683 (PFAM); PTHR24193 (PANTHER); IPR020683 (PROSITE_PROFILES); IPR002110 (PROSITE_PROFILES); IPR002110 (PROSITE_PROFILES); IPR020683 (SUPERFAMILY)
gi|659437294|gb|GAOM01002928.1|	ankyrin repeat domain-containing 50	2414	5	0	0.794	1	F:protein binding		IPR002110 (PRINTS); IPR002110 (SMART); IPR020683 (G3DSA:1.25.40.GENE3D); IPR020683 (G3DSA:1.25.40.GENE3D); IPR020683 (G3DSA:1.25.40.GENE3D); IPR020683 (PFAM); IPR020683 (G3DSA:1.25.40.GENE3D); PF13637 (PFAM); PTHR24151 (PANTHER); PTHR24151:SF1 (PANTHER); IPR002110 (PROSITE_PROFILES); IPR002110 (PROSITE_PROFILES); IPR002110 (PROSITE_PROFILES); IPR002110 (PROSITE_PROFILES); IPR002110 (PROSITE_PROFI…
gi|659423328|gb|GAOM01016882.1|	ankyrin repeat domain-containing 50	318	5	1.32e-66	0.796				no IPS match
gi|659422612|gb|GAOM01017586.1|	ankyrin repeat domain-containing 50	858	5	7.02e-49	0.638				no IPS match
gi|659420965|gb|GAOM01019233.1|	ankyrin repeat domain-containing 50	440	5	6.16e-91	0.936				PTHR24151 (PANTHER); PTHR24151:SF1 (PANTHER)
gi|659434869|gb|GAOM01005353.1|	ankyrin repeat domain-containing 54	1280	5	0	0.748	2	F:nucleic acid binding; F:protein binding		IPR002110 (PRINTS); IPR002110 (SMART); IPR020683 (G3DSA:1.25.40.GENE3D); IPR020683 (PFAM); PTHR24197 (PANTHER); IPR020683 (PROSITE_PROFILES); IPR002110 (PROSITE_PROFILES); IPR002110 (PROSITE_PROFILES); IPR020683 (SUPERFAMILY)
gi|659436375|gb|GAOM01003847.1|	ankyrin repeat domain-containing 6	2076	5	0	0.81	7	F:zinc ion binding; F:ubiquitin protein ligase activity; F:protein binding; C:Hrd1p ubiquitin ligase complex; C:integral component of membrane; P:ER-associated ubiquitin-dependent protein catabolic process; P:protein ubiquitination		Coil (COILS); IPR002110 (SMART); IPR020683 (PFAM); IPR020683 (G3DSA:1.25.40.GENE3D); IPR020683 (G3DSA:1.25.40.GENE3D); PTHR24198 (PANTHER); IPR002110 (PROSITE_PROFILES); IPR002110 (PROSITE_PROFILES); IPR002110 (PROSITE_PROFILES); IPR002110 (PROSITE_PROFILES); IPR002110 (PROSITE_PROFILES); IPR020683 (PROSITE_PROFILES); IPR002110 (PROSITE_PROFILES); IPR020683 (SUPERFAMILY)
gi|659434592|gb|GAOM01005630.1|	ankyrin repeat domain-containing SOWAHB isoform X1	1985	5	0	0.88	1	F:protein binding		IPR002110 (SMART); IPR020683 (G3DSA:1.25.40.GENE3D); IPR020683 (PFAM); PTHR14491 (PANTHER); IPR002110 (PROSITE_PROFILES); IPR002110 (PROSITE_PROFILES); IPR020683 (PROSITE_PROFILES); IPR020683 (SUPERFAMILY)
gi|659434593|gb|GAOM01005629.1|	ankyrin repeat domain-containing SOWAHB isoform X6	1717	5	0	0.878	1	F:protein binding		IPR002110 (SMART); IPR020683 (PFAM); IPR020683 (G3DSA:1.25.40.GENE3D); PTHR14491 (PANTHER); IPR002110 (PROSITE_PROFILES); IPR002110 (PROSITE_PROFILES); IPR020683 (PROSITE_PROFILES); IPR020683 (SUPERFAMILY)
gi|659431986|gb|GAOM01008234.1|	ankyrin SAM and basic leucine zipper domain-containing 1	1089	5	1.32e-174	0.734	1	F:protein binding		IPR002110 (SMART); IPR020683 (G3DSA:1.25.40.GENE3D); IPR020683 (PFAM); PTHR24198 (PANTHER); IPR002110 (PROSITE_PROFILES); IPR002110 (PROSITE_PROFILES); IPR002110 (PROSITE_PROFILES); IPR020683 (PROSITE_PROFILES); IPR020683 (SUPERFAMILY)
gi|659423952|gb|GAOM01016258.1|	ankyrin SAM and basic leucine zipper domain-containing 1-like isoform X2	478	3	7.39e-71	0.8333				no IPS match
gi|659426695|gb|GAOM01013523.1|	ankyrin-3 isoform X5	5549	5	0	0.944	4	F:G-protein coupled peptide receptor activity; F:protein binding; P:G-protein coupled receptor signaling pathway, coupled to cyclic nucleotide second messenger; C:integral component of membrane		IPR002110 (PRINTS); IPR000488 (SMART); IPR002110 (SMART); IPR000906 (SMART); IPR020683 (G3DSA:1.25.40.GENE3D); IPR020683 (G3DSA:1.25.40.GENE3D); IPR002110 (PFAM); IPR011029 (G3DSA:1.10.533.GENE3D); IPR000906 (PFAM); PF13637 (PFAM); IPR000488 (PFAM); IPR020683 (PFAM); PTHR24123 (PANTHER); PTHR24123:SF29 (PANTHER); IPR002110 (PROSITE_PROFILES); IPR002110 (PROSITE_PROFILES); IPR002110 (PROSITE_PROFI…
gi|659438863|gb|GAOM01001359.1|	annexin B11-like	1076	4	3.35e-130	0.59	1	C:ribosome		no IPS match
gi|659427100|gb|GAOM01013118.1|	annexin B9 isoform X1	1204	5	0	0.94	4	F:oxidoreductase activity, acting on single donors with incorporation of molecular oxygen, incorporation of two atoms of oxygen; F:calcium ion binding; P:oxidation-reduction process; F:calcium-dependent phospholipid binding	EC:1.13.11	IPR001464 (PRINTS); IPR018502 (SMART); IPR018502 (PFAM); IPR018502 (G3DSA:1.10.220.GENE3D); IPR018502 (G3DSA:1.10.220.GENE3D); IPR018502 (G3DSA:1.10.220.GENE3D); PTHR10502 (PANTHER); IPR018252 (PROSITE_PATTERNS); IPR018252 (PROSITE_PATTERNS); SSF47874 (SUPERFAMILY)
gi|659438977|gb|GAOM01001245.1|	annexin B9 isoform X3	1461	5	0	0.936	4	F:oxidoreductase activity, acting on single donors with incorporation of molecular oxygen, incorporation of two atoms of oxygen; F:calcium ion binding; P:oxidation-reduction process; F:calcium-dependent phospholipid binding	EC:1.13.11	IPR001464 (PRINTS); IPR018502 (SMART); IPR018502 (PFAM); IPR018502 (G3DSA:1.10.220.GENE3D); IPR018502 (G3DSA:1.10.220.GENE3D); IPR018502 (G3DSA:1.10.220.GENE3D); PTHR10502 (PANTHER); IPR018252 (PROSITE_PATTERNS); IPR018252 (PROSITE_PATTERNS); IPR018252 (PROSITE_PATTERNS); SSF47874 (SUPERFAMILY)
gi|659438534|gb|GAOM01001688.1|	annexin B9-like	1254	5	0	0.896	2	F:calcium ion binding; F:calcium-dependent phospholipid binding		IPR001464 (PRINTS); IPR018502 (SMART); IPR018502 (G3DSA:1.10.220.GENE3D); IPR018502 (PFAM); IPR018502 (G3DSA:1.10.220.GENE3D); IPR018502 (G3DSA:1.10.220.GENE3D); IPR018502 (G3DSA:1.10.220.GENE3D); PTHR10502 (PANTHER); IPR018252 (PROSITE_PATTERNS); SSF47874 (SUPERFAMILY)
gi|659427992|gb|GAOM01012226.1|	annexin IX-like isoform X1	1582	5	1.03e-152	0.86	2	F:calcium ion binding; F:calcium-dependent phospholipid binding		IPR001464 (PRINTS); IPR018502 (SMART); IPR018502 (G3DSA:1.10.220.GENE3D); IPR018502 (G3DSA:1.10.220.GENE3D); IPR018502 (PFAM); IPR018502 (G3DSA:1.10.220.GENE3D); PTHR10502 (PANTHER); IPR018252 (PROSITE_PATTERNS); NON_CYTOPLASMIC_DOMAIN (PHOBIUS); TRANSMEMBRANE (PHOBIUS); CYTOPLASMIC_DOMAIN (PHOBIUS); TRANSMEMBRANE (PHOBIUS); CYTOPLASMIC_DOMAIN (PHOBIUS); SSF47874 (SUPERFAMILY); TMhelix (TMHMM); T…
gi|659427488|gb|GAOM01012730.1|	annexin IX-like isoform X1	1440	5	4.14e-150	0.86	2	F:calcium ion binding; F:calcium-dependent phospholipid binding		IPR002391 (PRINTS); IPR001464 (PRINTS); IPR018502 (SMART); IPR018502 (PFAM); IPR018502 (G3DSA:1.10.220.GENE3D); IPR018502 (G3DSA:1.10.220.GENE3D); IPR018502 (G3DSA:1.10.220.GENE3D); PTHR10502 (PANTHER); IPR018252 (PROSITE_PATTERNS); SSF47874 (SUPERFAMILY)
gi|659438341|gb|GAOM01001881.1|	annulin-like isoform X1	2547	5	0	0.858	3	F:protein-glutamine gamma-glutamyltransferase activity; F:metal ion binding; P:peptide cross-linking	EC:2.3.2.13	IPR002931 (SMART); IPR013783 (G3DSA:2.60.40.GENE3D); IPR002931 (PFAM); IPR002931 (G3DSA:3.90.260.GENE3D); IPR013783 (G3DSA:2.60.40.GENE3D); IPR008958 (PFAM); IPR023608 (PIRSF); IPR013783 (G3DSA:2.60.40.GENE3D); IPR001102 (PFAM); IPR023608 (PANTHER); PTHR11590:SF40 (PANTHER); IPR008958 (SUPERFAMILY); IPR008958 (SUPERFAMILY); SSF54001 (SUPERFAMILY); IPR014756 (SUPERFAMILY)
gi|659436283|gb|GAOM01003939.1|	anoctamin-1-like	2960	5	0	0.78	2	C:integral component of membrane; F:protein dimerization activity		IPR007632 (PFAM); IPR032394 (PFAM); IPR007632 (PANTHER); PTHR12308:SF43 (PANTHER); NON_CYTOPLASMIC_DOMAIN (PHOBIUS); CYTOPLASMIC_DOMAIN (PHOBIUS); CYTOPLASMIC_DOMAIN (PHOBIUS); TRANSMEMBRANE (PHOBIUS); NON_CYTOPLASMIC_DOMAIN (PHOBIUS); NON_CYTOPLASMIC_DOMAIN (PHOBIUS); TRANSMEMBRANE (PHOBIUS); CYTOPLASMIC_DOMAIN (PHOBIUS); CYTOPLASMIC_DOMAIN (PHOBIUS); TRANSMEMBRANE (PHOBIUS); TRANSMEMBRANE (PHOB…
gi|659433953|gb|GAOM01006269.1|	anoctamin-8-like isoform X2	1696	5	0	0.948	5	F:ATP binding; F:zinc ion binding; P:proteolysis; C:integral component of membrane; F:metalloendopeptidase activity	EC:3.4.24	IPR007632 (PFAM); IPR030142 (PTHR12308:PANTHER); IPR007632 (PANTHER); TRANSMEMBRANE (PHOBIUS); TRANSMEMBRANE (PHOBIUS); NON_CYTOPLASMIC_DOMAIN (PHOBIUS); CYTOPLASMIC_DOMAIN (PHOBIUS); TRANSMEMBRANE (PHOBIUS); NON_CYTOPLASMIC_DOMAIN (PHOBIUS); TRANSMEMBRANE (PHOBIUS); TRANSMEMBRANE (PHOBIUS); TRANSMEMBRANE (PHOBIUS); TRANSMEMBRANE (PHOBIUS); NON_CYTOPLASMIC_DOMAIN (PHOBIUS); CYTOPLASMIC_DOMAIN (PH…
gi|659421822|gb|GAOM01018376.1|	anoctamin-8-like isoform X2	591	5	1.58e-111	0.87	5	F:ATP binding; F:zinc ion binding; P:proteolysis; C:integral component of membrane; F:metalloendopeptidase activity	EC:3.4.24	no IPS match
gi|659439903|gb|GAOM01000319.1|	Anopheles gambiae PEST AGAP012549-PA	926	5	2.47e-113	0.778	5	F:ATP binding; C:integral component of membrane; P:serine family amino acid metabolic process; F:protein serine/threonine kinase activity; P:protein phosphorylation	EC:2.7.11	IPR012464 (PFAM); PTHR21879:SF6 (PANTHER); IPR012464 (PANTHER); NON_CYTOPLASMIC_DOMAIN (PHOBIUS); SIGNAL_PEPTIDE_H_REGION (PHOBIUS); SIGNAL_PEPTIDE (PHOBIUS); SIGNAL_PEPTIDE_C_REGION (PHOBIUS); NON_CYTOPLASMIC_DOMAIN (PHOBIUS); TRANSMEMBRANE (PHOBIUS); TRANSMEMBRANE (PHOBIUS); SIGNAL_PEPTIDE_N_REGION (PHOBIUS); CYTOPLASMIC_DOMAIN (PHOBIUS); SignalP-noTM (SIGNALP_GRAM_NEGATIVE); SignalP-noTM (SIGN…
gi|659438331|gb|GAOM01001891.1|	Anopheles gambiae PEST AGAP012587-PA	825	5	4.1e-99	0.826	8	F:nucleic acid binding; F:chitinase activity; P:carbohydrate metabolic process; P:cell wall macromolecule catabolic process; F:chitin binding; F:metal ion binding; P:chitin catabolic process; C:integral component of membrane	EC:3.2.1.14	PTHR38640 (PANTHER); PTHR38640:SF1 (PANTHER); NON_CYTOPLASMIC_DOMAIN (PHOBIUS); CYTOPLASMIC_DOMAIN (PHOBIUS); TRANSMEMBRANE (PHOBIUS); TRANSMEMBRANE (PHOBIUS); TRANSMEMBRANE (PHOBIUS); NON_CYTOPLASMIC_DOMAIN (PHOBIUS); CYTOPLASMIC_DOMAIN (PHOBIUS); TMhelix (TMHMM); TMhelix (TMHMM); TMhelix (TMHMM); TMhelix (TMHMM)
gi|659435824|gb|GAOM01004398.1|	another transcription unit isoform X1	1973	5	0	0.736	2	P:cellular macromolecule metabolic process; P:primary metabolic process		no IPS match
gi|659434764|gb|GAOM01005458.1|	anthranilate synthase component I	312	5	4.05e-57	0.93	6	P:L-phenylalanine biosynthetic process; P:tryptophan biosynthetic process; F:metal ion binding; P:tyrosine biosynthetic process; C:anthranilate synthase complex; F:anthranilate synthase activity	EC:4.1.3.27	IPR019999 (PRINTS); IPR015890 (PFAM); IPR005801 (G3DSA:3.60.120.GENE3D); PTHR11236 (PANTHER); PTHR11236:SF22 (PANTHER); IPR005801 (SUPERFAMILY)
gi|659425883|gb|GAOM01014333.1|	antifreeze Maxi-like	2083	5	2.16e-134	0.616				PTHR15819:SF11 (PANTHER); PTHR15819 (PANTHER); NON_CYTOPLASMIC_DOMAIN (PHOBIUS); TRANSMEMBRANE (PHOBIUS); CYTOPLASMIC_DOMAIN (PHOBIUS)
gi|659427292|gb|GAOM01012926.1|	AP-1 complex subunit beta-1	3174	5	0	0.9	8	P:vesicle-mediated transport; C:integral component of membrane; C:clathrin adaptor complex; F:protein transporter activity; P:oxidation-reduction process; F:binding; P:intracellular protein transport; F:fatty-acyl-CoA reductase (alcohol-forming) activity		IPR008152 (SMART); IPR015151 (SMART); IPR012295 (G3DSA:3.30.310.GENE3D); IPR011989 (G3DSA:1.25.10.GENE3D); IPR015151 (PFAM); IPR008152 (PFAM); IPR002553 (PFAM); IPR016342 (PIRSF); IPR013037 (G3DSA:2.60.40.GENE3D); IPR026739 (PANTHER); PTHR11134:SF12 (PANTHER); IPR009028 (SUPERFAMILY); IPR016024 (SUPERFAMILY); IPR013041 (SUPERFAMILY)
gi|659435251|gb|GAOM01004971.1|	AP-1 complex subunit gamma-1 isoform X1	3356	5	0	0.894	9	P:vesicle-mediated transport; P:CAAX-box protein processing; C:integral component of membrane; C:clathrin adaptor complex; F:protein transporter activity; C:Golgi apparatus; F:binding; P:intracellular protein transport; F:metalloendopeptidase activity	EC:3.4.24	IPR008152 (SMART); IPR011989 (G3DSA:1.25.10.GENE3D); IPR002553 (PFAM); IPR017107 (PIRSF); IPR008153 (G3DSA:2.60.40.GENE3D); IPR008152 (PFAM); PTHR22780:SF26 (PANTHER); PTHR22780 (PANTHER); IPR008153 (PROSITE_PROFILES); IPR013041 (SUPERFAMILY); IPR016024 (SUPERFAMILY)
gi|659436146|gb|GAOM01004076.1|	AP-1 complex subunit mu-1	1683	5	0	0.968	3	P:vesicle-mediated transport; C:clathrin adaptor complex; P:intracellular protein transport		IPR001392 (PRINTS); IPR001392 (PIRSF); IPR028565 (PFAM); G3DSA:2.60.40.1170 (GENE3D); G3DSA:3.30.450.60 (GENE3D); IPR022775 (PFAM); PTHR10529:SF257 (PANTHER); PTHR10529 (PANTHER); IPR018240 (PROSITE_PATTERNS); IPR018240 (PROSITE_PATTERNS); IPR028565 (PROSITE_PROFILES); IPR011012 (SUPERFAMILY); IPR028565 (SUPERFAMILY)
gi|659438970|gb|GAOM01001252.1|	AP-1 complex subunit sigma-2 isoform X1	908	5	1.68e-106	0.996	4	C:membrane coat; P:vesicle-mediated transport; F:protein transporter activity; P:intracellular protein transport		IPR016635 (PIRSF); G3DSA:3.30.450.60 (GENE3D); IPR022775 (PFAM); IPR016635 (PANTHER); IPR000804 (PROSITE_PATTERNS); IPR011012 (SUPERFAMILY)
gi|659427865|gb|GAOM01012353.1|	AP-2 complex subunit alpha	3561	5	0	0.902	9	F:ATP binding; P:vesicle-mediated transport; F:acetyl-CoA carboxylase activity; C:clathrin adaptor complex; F:protein transporter activity; P:fatty acid biosynthetic process; P:intracellular protein transport; P:pyruvate metabolic process; C:acetyl-CoA carboxylase complex	EC:6.4.1; EC:6.4.1.2	Coil (COILS); IPR008152 (SMART); IPR011989 (G3DSA:1.25.10.GENE3D); IPR002553 (PFAM); IPR008152 (PFAM); IPR017104 (PIRSF); IPR015873 (G3DSA:3.30.310.GENE3D); IPR013038 (G3DSA:2.60.40.GENE3D); IPR003164 (PFAM); PTHR22780:SF19 (PANTHER); PTHR22780 (PANTHER); PTHR22780 (PANTHER); IPR016024 (SUPERFAMILY); IPR013041 (SUPERFAMILY); IPR009028 (SUPERFAMILY)
gi|659427042|gb|GAOM01013176.1|	AP-2 complex subunit mu	1704	5	0	0.964	4	P:vesicle-mediated transport; C:clathrin adaptor complex; F:lipid binding; P:intracellular protein transport		IPR001392 (PRINTS); IPR001392 (PIRSF); G3DSA:2.60.40.1170 (GENE3D); IPR022775 (PFAM); IPR028565 (PFAM); G3DSA:3.30.450.60 (GENE3D); PTHR10529 (PANTHER); IPR018240 (PROSITE_PATTERNS); IPR018240 (PROSITE_PATTERNS); IPR028565 (PROSITE_PROFILES); IPR011012 (SUPERFAMILY); IPR028565 (SUPERFAMILY)
gi|659433087|gb|GAOM01007133.1|	AP-2 complex subunit sigma	636	5	5.85e-97	0.992	5	C:membrane coat; P:vesicle-mediated transport; C:integral component of membrane; F:protein transporter activity; P:intracellular protein transport		IPR016635 (PIRSF); IPR022775 (PFAM); G3DSA:3.30.450.60 (GENE3D); IPR016635 (PANTHER); IPR000804 (PROSITE_PATTERNS); IPR011012 (SUPERFAMILY)
gi|659430122|gb|GAOM01010096.1|	AP2 ERF domain-containing PFD0985w isoform X1	908	3	2.23e-90	0.57				no IPS match
gi|659435855|gb|GAOM01004367.1|	AP2-associated kinase 1	3266	5	0	0.822	3	F:ATP binding; F:protein kinase activity; P:protein phosphorylation		IPR000719 (SMART); G3DSA:3.30.200.20 (GENE3D); IPR000719 (PFAM); G3DSA:1.10.510.10 (GENE3D); PTHR22967:SF57 (PANTHER); PTHR22967 (PANTHER); IPR008271 (PROSITE_PATTERNS); IPR000719 (PROSITE_PROFILES); IPR011009 (SUPERFAMILY)
gi|659437326|gb|GAOM01002896.1|	AP-3 complex subunit beta-1	3433	5	0	0.866	5	P:vesicle-mediated transport; C:clathrin adaptor complex; C:AP-3 adaptor complex; F:binding; P:intracellular protein transport		IPR015151 (SMART); IPR029390 (SMART); IPR011989 (G3DSA:1.25.10.GENE3D); IPR002553 (PFAM); IPR029390 (PFAM); PTHR11134:SF11 (PANTHER); IPR026739 (PANTHER); TRANSMEMBRANE (PHOBIUS); CYTOPLASMIC_DOMAIN (PHOBIUS); NON_CYTOPLASMIC_DOMAIN (PHOBIUS); IPR016024 (SUPERFAMILY)
gi|659436486|gb|GAOM01003736.1|	AP-3 complex subunit delta-1	3684	5	0	0.822	9	F:odorant binding; P:vesicle-mediated transport; P:G-protein coupled receptor signaling pathway, coupled to cyclic nucleotide second messenger; C:integral component of membrane; C:AP-3 adaptor complex; P:detection of chemical stimulus involved in sensory perception of smell; P:intracellular protein transport; C:plasma membrane; F:olfactory receptor activity		Coil (COILS); IPR010474 (SMART); IPR002553 (PFAM); IPR011989 (G3DSA:1.25.10.GENE3D); IPR010474 (PFAM); PTHR22781 (PANTHER); IPR016024 (SUPERFAMILY)
gi|659433453|gb|GAOM01006769.1|	AP-3 complex subunit mu-1	976	5	0	0.962	4	P:vesicle-mediated transport; C:integral component of membrane; C:clathrin adaptor complex; P:intracellular protein transport		IPR001392 (PRINTS); IPR028565 (PFAM); G3DSA:2.60.40.1170 (GENE3D); G3DSA:3.30.450.60 (GENE3D); PTHR10529:SF263 (PANTHER); PTHR10529 (PANTHER); IPR018240 (PROSITE_PATTERNS); IPR018240 (PROSITE_PATTERNS); IPR028565 (PROSITE_PROFILES); IPR028565 (SUPERFAMILY)
gi|659421030|gb|GAOM01019168.1|	AP-3 complex subunit mu-1	246	5	5.95e-45	0.946	4	P:vesicle-mediated transport; C:integral component of membrane; C:clathrin adaptor complex; P:intracellular protein transport		G3DSA:3.30.450.60 (GENE3D); PTHR10529:SF263 (PANTHER); PTHR10529 (PANTHER); IPR011012 (SUPERFAMILY)
gi|659437189|gb|GAOM01003033.1|	AP-3 complex subunit sigma-1	783	5	2.19e-131	0.988	4	C:membrane coat; P:vesicle-mediated transport; F:protein transporter activity; P:intracellular protein transport		G3DSA:3.30.450.60 (GENE3D); IPR022775 (PFAM); IPR016635 (PANTHER); PTHR11753:SF12 (PANTHER); IPR000804 (PROSITE_PATTERNS); IPR011012 (SUPERFAMILY)
gi|659440146|gb|GAOM01000108.1|	apolipo D	463	5	3.39e-24	0.754	4	F:pigment binding; C:integral component of membrane; P:transport; F:transporter activity		IPR012674 (G3DSA:2.40.128.GENE3D)
gi|659434904|gb|GAOM01005318.1|	apolipo D	806	5	6.29e-180	0.85				IPR012674 (G3DSA:2.40.128.GENE3D); PTHR10612 (PANTHER); PTHR10612:SF11 (PANTHER); NON_CYTOPLASMIC_DOMAIN (PHOBIUS); CYTOPLASMIC_DOMAIN (PHOBIUS); TRANSMEMBRANE (PHOBIUS); IPR011038 (SUPERFAMILY); TMhelix (TMHMM)
gi|659426889|gb|GAOM01013329.1|	apolipo D	303	5	9.65e-32	0.752	1	F:pigment binding		IPR012674 (G3DSA:2.40.128.GENE3D); IPR011038 (SUPERFAMILY)
gi|659426100|gb|GAOM01014116.1|	apolipo D	1070	5	4.15e-118	0.78	4	F:omega peptidase activity; F:pigment binding; P:proteolysis; P:glutamine metabolic process	EC:3.4.19	IPR003057 (PRINTS); IPR000566 (PFAM); IPR012674 (G3DSA:2.40.128.GENE3D); IPR022271 (PIRSF); PTHR10612:SF9 (PANTHER); PTHR10612 (PANTHER); SIGNAL_PEPTIDE_C_REGION (PHOBIUS); SIGNAL_PEPTIDE (PHOBIUS); SIGNAL_PEPTIDE_H_REGION (PHOBIUS); NON_CYTOPLASMIC_DOMAIN (PHOBIUS); SIGNAL_PEPTIDE_N_REGION (PHOBIUS); SignalP-TM (SIGNALP_GRAM_POSITIVE); SignalP-noTM (SIGNALP_EUK); IPR011038 (SUPERFAMILY)
gi|659424902|gb|GAOM01015314.1|	apolipo D	257	1	1.01e-11	0.88	4	F:pigment binding; C:integral component of membrane; P:transport; F:transporter activity		no IPS match
gi|659438304|gb|GAOM01001918.1|	apolipo D-like	1028	5	0	0.934	3	F:DNA binding; F:pigment binding; P:regulation of transcription, DNA-templated		IPR003057 (PRINTS); IPR000566 (PFAM); IPR012674 (G3DSA:2.40.128.GENE3D); PTHR10612:SF16 (PANTHER); PTHR10612 (PANTHER); IPR022272 (PROSITE_PATTERNS); SIGNAL_PEPTIDE_H_REGION (PHOBIUS); SIGNAL_PEPTIDE (PHOBIUS); SIGNAL_PEPTIDE_N_REGION (PHOBIUS); NON_CYTOPLASMIC_DOMAIN (PHOBIUS); SIGNAL_PEPTIDE_C_REGION (PHOBIUS); SignalP-TM (SIGNALP_GRAM_POSITIVE); SignalP-noTM (SIGNALP_EUK); IPR011038 (SUPERFAMI…
gi|659433517|gb|GAOM01006705.1|	apolipo O-like	880	5	5.4e-138	0.554	2	P:cristae formation; C:MICOS complex		Coil (COILS); IPR019166 (PFAM); IPR033182 (PANTHER); PTHR14564:SF4 (PANTHER); SIGNAL_PEPTIDE_C_REGION (PHOBIUS); SIGNAL_PEPTIDE_N_REGION (PHOBIUS); CYTOPLASMIC_DOMAIN (PHOBIUS); TRANSMEMBRANE (PHOBIUS); NON_CYTOPLASMIC_DOMAIN (PHOBIUS); SIGNAL_PEPTIDE_H_REGION (PHOBIUS); SIGNAL_PEPTIDE (PHOBIUS); TMhelix (TMHMM)
gi|659427797|gb|GAOM01012421.1|	apolipophorin-3-like precursor	620	5	9.09e-123	0.924				Coil (COILS); Coil (COILS); G3DSA:1.20.120.20 (GENE3D); SIGNAL_PEPTIDE (PHOBIUS); SIGNAL_PEPTIDE_N_REGION (PHOBIUS); SIGNAL_PEPTIDE_H_REGION (PHOBIUS); NON_CYTOPLASMIC_DOMAIN (PHOBIUS); SIGNAL_PEPTIDE_C_REGION (PHOBIUS); SignalP-noTM (SIGNALP_EUK); SSF58113 (SUPERFAMILY)
gi|659434049|gb|GAOM01006173.1|	apoptosis inhibitor 5	1900	5	0	0.766	1	F:binding		IPR011989 (G3DSA:1.25.10.GENE3D); IPR008383 (PFAM); PTHR12758:SF19 (PANTHER); PTHR12758 (PANTHER); IPR016024 (SUPERFAMILY)
gi|659435163|gb|GAOM01005059.1|	apoptosis regulatory Siva-like isoform X3	389	5	4.5e-84	0.864				IPR022773 (PFAM); IPR013083 (G3DSA:3.30.40.GENE3D)
gi|659439640|gb|GAOM01000582.1|	apoptosis-inducing factor 3-like isoform X1	3077	5	0	0.916	7	C:cell; F:oxidoreductase activity; F:metal ion binding; F:flavin adenine dinucleotide binding; P:cell redox homeostasis; P:oxidation-reduction process; F:2 iron, 2 sulfur cluster binding		PR00368 (PRINTS); IPR000103 (PRINTS); IPR017941 (G3DSA:2.102.10.GENE3D); IPR004099 (G3DSA:3.30.390.GENE3D); IPR028202 (PFAM); IPR023753 (G3DSA:3.50.50.GENE3D); IPR017941 (PFAM); IPR023753 (PFAM); IPR023753 (G3DSA:3.50.50.GENE3D); PTHR22912 (PANTHER); PTHR22912:SF180 (PANTHER); IPR017941 (PROSITE_PROFILES); SignalP-TM (SIGNALP_GRAM_POSITIVE); IPR016156 (SUPERFAMILY); IPR023753 (SUPERFAMILY); IPR01…
gi|659436222|gb|GAOM01004000.1|	apoptosis-inducing factor mitochondrial isoform X1	2239	5	0	0.82	5	F:oxidoreductase activity; F:flavin adenine dinucleotide binding; F:protein dimerization activity; P:cell redox homeostasis; P:oxidation-reduction process		PR00411 (PRINTS); PR00368 (PRINTS); SM01353 (SMART); IPR016040 (G3DSA:3.40.50.GENE3D); IPR004099 (G3DSA:3.30.390.GENE3D); IPR029324 (PFAM); IPR023753 (G3DSA:3.50.50.GENE3D); IPR023753 (G3DSA:3.50.50.GENE3D); IPR023753 (PFAM); PTHR22912:SF150 (PANTHER); PTHR22912 (PANTHER); NON_CYTOPLASMIC_DOMAIN (PHOBIUS); CYTOPLASMIC_DOMAIN (PHOBIUS); TRANSMEMBRANE (PHOBIUS); SignalP-TM (SIGNALP_GRAM_POSITIVE); …
gi|659437623|gb|GAOM01002599.1|	apoptotic chromatin condensation inducer in the nucleus	2990	5	0	0.576	5	F:nucleotide binding; F:nucleic acid binding; F:zinc ion binding; F:methyltransferase activity; P:methylation		Coil (COILS); IPR012677 (G3DSA:3.30.70.GENE3D); IPR032552 (PFAM); SignalP-TM (SIGNALP_GRAM_POSITIVE); IPR012677 (SUPERFAMILY)
gi|659421200|gb|GAOM01018998.1|	apoptotic protease-activating factor 1	487	5	5.53e-82	0.624	3	C:integral component of membrane; P:regulation of apoptotic process; F:ADP binding		IPR002182 (PFAM); IPR001315 (PFAM); IPR011029 (G3DSA:1.10.533.GENE3D); IPR027417 (G3DSA:3.40.50.GENE3D); PTHR22845 (PANTHER); PTHR22845:SF5 (PANTHER); IPR001315 (PROSITE_PROFILES); IPR027417 (SUPERFAMILY); IPR011029 (SUPERFAMILY)
gi|659420447|gb|GAOM01019751.1|	apoptotic protease-activating factor 1	425	2	1.11e-71	0.865	4	F:protein binding; C:integral component of membrane; P:regulation of apoptotic process; F:ADP binding		IPR015943 (G3DSA:2.130.10.GENE3D); IPR017986 (SUPERFAMILY)
gi|659420396|gb|GAOM01019802.1|	apoptotic protease-activating factor 1	493	2	2.72e-86	0.88	3	C:integral component of membrane; P:regulation of apoptotic process; F:ADP binding		no IPS match
gi|659420376|gb|GAOM01019822.1|	apoptotic protease-activating factor 1	317	2	1.99e-47	0.81	3	C:integral component of membrane; P:regulation of apoptotic process; F:ADP binding		no IPS match
gi|659428546|gb|GAOM01011672.1|	apoptotic protease-activating factor 1-like	580	3	6.08e-113	0.78	4	F:protein binding; C:integral component of membrane; P:regulation of apoptotic process; F:ADP binding		IPR001680 (SMART); IPR001680 (PFAM); IPR015943 (G3DSA:2.130.10.GENE3D); IPR017986 (PROSITE_PROFILES); IPR001680 (PROSITE_PROFILES); IPR017986 (PROSITE_PROFILES); IPR001680 (PROSITE_PROFILES); IPR017986 (SUPERFAMILY)
gi|659438302|gb|GAOM01001920.1|	apterous a	1314	5	0	0.616	4	C:nucleus; F:zinc ion binding; P:regulation of transcription, DNA-templated; F:sequence-specific DNA binding		IPR001781 (SMART); IPR001356 (SMART); IPR001781 (G3DSA:2.10.110.GENE3D); IPR001781 (G3DSA:2.10.110.GENE3D); IPR001356 (PFAM); IPR009057 (G3DSA:1.10.10.GENE3D); IPR001781 (PFAM); PTHR24208:SF90 (PANTHER); PTHR24208 (PANTHER); IPR001781 (PROSITE_PATTERNS); IPR001781 (PROSITE_PATTERNS); IPR017970 (PROSITE_PATTERNS); IPR001781 (PROSITE_PROFILES); IPR001781 (PROSITE_PROFILES); IPR001356 (PROSITE_PROFI…
[truncated: 19,195 more rows]
