# Supplementary material for: Sequence analysis of the potato aphid Macrosiphum euphorbiae transcriptome identified two new viruses
Source: PLoS One. 2018 Mar 29;13(3):e0193239. doi: 10.1371/journal.pone.0193239 (PMC5875755; doi:10.1371/journal.pone.0193239)
Supplement: S2 Table — Annotation was performed by BLASTx analysis against the UniProt database. (XLS) [file pone.0193239.s002.xls]

## Sheet: Sheet1
S2 Table. Buchnera aphidicola sequences identified among the Macrosiphum euphorbiae transcriptome. Annotation was performed by BLASTx analysis against the Uniprot database.
Contig	Sequence	Subject	% identity	Alignment length	Mismatches	Gap openings	E-value	Bit score	Annotation
BUMeWU11_001	GTAAATTCTATTATAAATGGCCAGAAAAAATTAATATACGATCATATAATCCAACAACTAAAGGTCATATAGGACAGATTAAAAAAGCACTATATACACTATTAAACTCTCAAAAACCTGTAATTTATGCAGGTGGCGGAATTATTAGCTCTAACAGCAGTGAAGAATTACAAATTTTTGCAGAAAAATTAAACTGTCCTGTTACTACTTCTTTAATGGGATTAGGTGCTTTTCCAGGAACTCATATTCAAAATATTTCTATGTTAGGCATGCATGGTACTTATGAAGCTAATATGACAATGCATCATGCTGATGTAATTTTTGCAATCGGAGTTAGATTTGATGATCGAACAACAAACAATTTAAATAAATACTGTCCAAATGCTATTATTTTGCACG…	G2LMU5	92.02	163	13	0	4e-77	291	Acetolactate synthase [Buchnera aphidicola str. Ak (Acyrthosiphon kondoi)]
BUMeWU11_002	AAATTTTGAAATATTTTATTTTTGAAATTTTTTATATTAAATAGCGCTAATTTTATCTAGATAAACTACAGGATAAACTGATAGATAGCGAACTAGGAAATCCAACCTAATAAATTAGTGTCCTGGAGGAAAAAATGGAAATGTTATCAGGAGCCGAAATGGTCGTTCGATCATTAATTGATCAGGGAATACAGCATATATTTGGTTATCCTGGTGGTGCTGTACTAGATATTTATGATGCTCTAAAAACTGTTGGTGGAATTGAACATATTCTAGTAAGACACGAACAAGCTGCAACTCATATGGCAGATGGTTATTCTCGTTCTACTGGAAGAATAGGAGTTGTGTTAGTTACTTCTGGACCAGGTGCAACTAATGCCATTACTGGTATTGCTACAG…	G2LMU5	96.61	177	6	0	1e-85	320	Acetolactate synthase [Buchnera aphidicola str. Ak (Acyrthosiphon kondoi)]
BUMeWU11_003	GTAATTAAAACTCTATTCAAACTCACAAAAGGCACATCTTATATTACTTCAGATGTTGGACAACATCAGATGTTTGCTGC ATTATATTATCCATTTAACAAACCTAGACATTGGATAAATTCAGGTGGTTTAGGTACAATGGGATTTGGATTGCCTGCAG CATTAGGAGTTAAATTAGCTTTACCTAAAGAAACTGTCATCTGTATTACTGGAGACGGTAGTATTCAAATGAATATTCAA GAATTATCTACAGCACGACAATATAATTTAGCAGTATTAATATTAAATCTTAATAATTCTTCTTTAGGAATGGTTAAACA ATGGCAGGACATGATTTATTCCGGACGACATTCTCATTCTTATATGGATTCACTTCCGGATTTTGTAAAATTATC…	P57321	97.16	141	4	0	2e-73	279	Acetolactate synthase large subunit [Buchnera aphidicola subsp. Acyrthosiphon pisum (strain APS)]
BUMeWU11_004	AAAAAACTGTTGCAGCAATAGATTTATTAGTTCCTAATATTGGTGAGCTAATAGGTGGTTCTCAACGTGAAGAACGTATTTCAATTTTAGACGAACGTTTGTTAGAACTAGGATTAAAAAAAGAAGATTATTGGTGGTATCGAGATCTTCGTCGATACGGTACAGTACCCCACTCAGGTTTCGGAATGGGTTTTGAACGATTAATCTCTTATGTCACTGGAGTAACAAATATAAGAGATCTTATTCCATTTCCACGTACTGTTAATAATGC	G2LN68	96.63	89	3	0	3e-44	182	Asparagine--tRNA ligase [Buchnera aphidicola str. Ak (Acyrthosiphon kondoi)]
BUMeWU11_005	GGATTTAAACGATCCAGAGCAGTTTTTGAAGATTTAATGTATCAAACAATACGAGAAGCAGGAACAAATTCATCACTTGAAACAAATTTACCATCAGGATTGCAGTTAGGAACTGGAGTAAGACCTGTGTCTACTGAAAGAATTCATAGTCAAGGTAATCTTTCGAAAACAGAGGCTGAAAAAGATATAGCTATTCACGGATCGGGATTTTTTCAAGTGCAATTACCAGATGGAAATATGGGATATACGAGAGACGGATGTTTTCAATTAGATCAAA	P57424	90.22	92	9	0	8e-41	171	Flagellar basal-body rod protein FlgG [Buchnera aphidicola subsp. Acyrthosiphon pisum (strain APS)]
BUMeWU11_006	GAGACGGATGTTTTCAATTAGATCAAAACGGTCAACTAGTAACGAATAGTGGCTTTCCTATTATACCTGAAATTATCATT CCGCCTAATTCTACAAATATTAGTATAGCAAGAGATGGTGTTATTAGTGTTGCTGTTCAGGGACAAACACAACCTGTTTT ACTTGGCCAATTAAATTTAATTACTTTTGTTAATGATGCTGGATTAGAAAGTTTAGGCGAAAATTTATATCAAGAAACTC AAGCATCAGGAGCTCCGATTGATACTGTTCCAGGTTTAAATGGTTCAGGATTATTATATCAAGGATATATTGAAACTTCT AATGTCAATGTAGCCGAAGAATTAGTGAATATGATTCAAACACAAAGAGC	P57424	88.52	122	14	0	4e-45	185	Flagellar basal-body rod protein FlgG [Buchnera aphidicola subsp. Acyrthosiphon pisum (strain APS)]
BUMeWU11_007	TGAAAAACGAATAAACTCAGTACCCTCATTAATAGCAACTTGTTTTTCTCCGACAACTTTTAAATTTCCATTGGAAAATA CTTTTTTGACAGTAACGGTAATAAGACCAGTAAATTTATTTTTAGCTGAGTTG	G2LN53	86.36	44	6	0	4e-13	79	Flagellar L-ring protein [Buchnera aphidicola str. Ak (Acyrthosiphon kondoi)]
BUMeWU11_008	CAATAATTAAACCCCCAAAAATATTAATGATCATTATTAAAATTCCAGCAATTGCATCTCCGCGTACAAATTTACTAGCACCATCCATAGAACCATAAAAATCAGCTTCTTGTGTTATTTTTATACGGCGTTTTTTAGCTTTTTCTTCACCAATTAAACCTGCGTTTAGATCAGCGTCAATTGCCATTTGTTTCCCTGGCATAGCATCTAAT	G2LMW0	100	50	0	0	1e-19	100	Flagellar biosynthesis protein FlhA [Buchnera aphidicola subsp. Acyrthosiphon pisum (strain APS)]
BUMeWU11_009	AAAAAAATGATTCAAGAACAGACTATTCTTCATGTAGCTGATAACTCTGGTGCACGATCTGCTATGTGTATTAAAGTTTT GGGCGGTTCACATCGTCGTTACGCAAGTATTGGTGATGTAATTAAAATTACAATTAAGGAAGCAATACCTCGAGGCAAAG TAAAAAAAGGAGAAGTTCTTAAAGCAGTAGTAGTAAGAACTAAAAAAGGAGTTAGACGATCTGATGGTTCTGTTATTCGC TTTGATACGAATGCTTGTGTTGTATTAAACAATAACGAACAACCTATTGGAACTCGTATTTTTGGTCCTGTTACTCGTGA ATTAAGAACAGAAAAATTTATGAAAATTATTTCACTAGCTCCG	B8D839	98.32	119	2	0	3e-58	229	50S ribosomal protein L14 [Buchnera aphidicola subsp. Acyrthosiphon pisum (strain Tuc7)]
BUMeWU11_010	CTTTAGTATTAGCAAACCACCCAGAATTCCATTTTTTTATTATACCCAATCGCATACCATTAGGATGTACTTTCTGACCC ATCACTGACTCTCCTCAATGTTTTAACGATCAGACACAATCACAGTAATATGACTCGTACGTTTTAAAATACGATCTGCA CGTCCTTTAGCACGTGGCATCATTCTTTTCATTGTTGAACCTTCATTAACAAATATTTTTTTTATTCTTAATTTATCTAT ATCAGCGCCATCATTGTGTTCTGCATTGGCTACAGCTGATTCAAGTACTTTTTTAACTAAAATAGCAGCTTTTTTATTAG TATACGTCAAGATATTTAATGCTTGTGGAACTTTTTTTCCCCGAACTAAATCTGCAATTAAACGAACTTTTTGAG…	B8D844	96.36	110	4	0	4e-51	206	50S ribosomal protein L22 [Buchnera aphidicola subsp. Acyrthosiphon pisum (strain Tuc7)]
BUMeWU11_011	AGGTAATATTAAATTAGAATTAGAAGTTATTTTGAAATATTTTCAGGGAAAATCAGTAGTAGAAATGATTCAACGTATCAGTCGTCCTAGTTTACGAATATATAAAAATAAGAATAATTTACCTAAAGTTATGTCTGGTCTAGGTATAGCAGTGATTTCTACTTCTCAAGGTGTTATGACGGATCGTATGGCTCGTCAAGCTGGTCTTGGCGGTGAAGTTATTTGTTATGTAGCTTAATTAATAAATGGAGGAAGAATGTCTCGTGTTGCTAAATGTCCAATTGTTATTCCTTCTGATATTAACATTCAATTAGATTTACAAAATATATCAATTAAAGGAAAATATGGTCATCTTTCACGTACTATTCATCGATCAGTGAAAATTGAATATCTAGATAA…	P57576	87.1	178	23	0	8.7e-101	322	50S ribosomal protein L6 [Buchnera aphidicola subsp. Acyrthosiphon pisum (strain APS) (Acyrthosiphon pisum symbiotic bacterium)]
BUMeWU11_012	GAAAACAATATCGAGCAATTAAAAATCAAGTGATTAGATTAGAGAAATTAAATAATTCACTTGGGGAAACTGTAGAATTT GATAAAATTCTAATGGTTTCTGATAAAGATTCGATAAAAATTGGAACTCCTTTTATCACAGGTGGGGTAATAAAAGCTCA CATTCAAAATCATGGTCGTCTTAAAAAGATCAAAATTATTAAATTTAATCGTCGTAAACATTATAAAAAACAGCAAGGTC ATCGTCAATATTTTACTGATGTAAAAATTATAGATATTACTAATATCACAGGAGAAATTTAAACAAATGGCACATAAAAA AGCTGGTGGTTCTACTAGAAATGGACGCGATTCTAACGCTCAAAGACTGGGAGTTAAATGTTTTGGCGGTCAATT…	B8D7S3	98.68	76	1	0	1e-36	157	50S ribosomal protein L27 [Buchnera aphidicola subsp. Acyrthosiphon pisum (strain Tuc7)]
BUMeWU11_013	TATTTGTAGATAAATTTGATAAATCTGATAAACGAACTTCTGTTGTAATATTTTTTTTTCTAGAATTAAAACCAAATTTA GGAAGTCTTCTATATAAAGGCATTTGTCCTCCTTCAAAACCACGACGAATGCTGCTTCCTGATCTAGATTTTTGCCCTTT ATGACCGCGACCTGCAGTTTTACCAAAACCTGAACCAATACCGCGACCTAATCTTTTTCGATTCTGACGTGCTCCATTTG CTGGAGAAAGAGTGTTTAAATACATACTTTTACTCCTCTTGTATTTTTAAAATATATGAAATTTTTTTAATCATACCTTG AATAGATGCTGTATCTTCACGTATGACAGTGTGTCCTATATAACGCAGTCCAAGTCCAATCAATGTTTTTTTGTG…	B8D830	95.45	233	8	0	8e-41	171	50S ribosomal protein L15 [Buchnera aphidicola subsp. Acyrthosiphon pisum (strain Tuc7)]
BUMeWU11_014	TTGAATTAAATTATAGTTCTGTTATGCAAGTACCTAAAATTGATAAAATTACTTTAAACATGGGTGTGGGTGCAGCAGCT TCTGATAAAAAAATTTTAGATAATGCTATTTTAGATTTAACAGCAATATCTGGACAAAAACCAATTATTACTAAAGCTAG AAAATCTGTAGCTGGTTTTAAAATTCGTCAGGGTTATCCTATTGGATGTAAAGTCACATTACGTGGTCAGAAAAAATGGG ATTTTTTTGAGCGTTTAATTATCATCGCGGTGCCGCGCATTCGTGATTTTCGTGGTTTATCAAGTAATTCTTTTGATGGT CATGGAAATTATAGTTTAGGAATTCGAGAACAAATTATTTTCCCTGAAATTGATTATGATAAAATTGATCGCGTT…	B8D837	95.03	161	8	0	5e-81	304	50S ribosomal protein L5 [Buchnera aphidicola subsp. Acyrthosiphon pisum (strain Tuc7)]
BUMeWU11_015	CTTATTTTAAAAATACTCCTGATATAGGGGTTATATGGTAACAATTAATTATATCTACTTTTAATAATCTAAATTTATTC AGAGCAGATTAAATTTTCAATGTGTAAATAATTGGAGTTCTGGTCTAATGCAGAACCAAAGAATTCGTATTCGTTTAAAA GCTTTCGATCATAGACTAATTGATCAATCAACTACAGAGATTGTTGAAACAGCAAAAAGAACAGGTGCACAAGTACGTGG ACCCATTCCTCTTCCAACTCGTAAAGAACGTTTTACTATTTTAGTTTCTCCGCATGTAAATAAGGACGCACGTGATCAAT ATGAAATTCGTACACATAAGCGTTTGATTGATATAGTAGAACCTACTGAAAAAACTGTCGATGCACTTATGCGAT…	G2LNL8	91.87	209	17	0	6e-107	393	50S ribosomal protein L3 [Buchnera aphidicola str. Ak (Acyrthosiphon kondoi)]
BUMeWU11_016	GAAAAATCATCTGTATCTATAGAAAAATTTAATACTGTTGTTTTAAAGGTTTTGAATAATGCTACTAAATATGAAATAAA ATATGCAGTAAAAAAAATATTTAATGTCGAAGTTGAAAGTATAAAGACATTGAAAGTGAAGGGAAAAAAAAAGCGTCAAT CTAATCGCATTATTCAAAAAAGTAACTGGAAGAAAGCTTATATTAAAGTTAAAAAAGGGTATAATTTAGATTTCATAGGT AATACAGAGTAGTCGGAGGACAAAACAATGGCAATTGTTAAATGCAAACCGACATCTCCGGGTCGTCGCTACGTTATTAA AGTTGTTAATACACAGTTGTATAAAGGAAAACCATGTTCTTTATTATTAAGAAAAAAAAGTAAAAGCGGAGGACG…	G2LNL5	92.67	273	20	0	8e-138	495	50S ribosomal protein L2 [Buchnera aphidicola str. Ak (Acyrthosiphon kondoi)]
BUMeWU11_017	ATAATAAAAAAATGGAATTCTGTTTGGTTTGCTAATACTAAAGATTTTGCTGATCATCTAGATAGTGATTATAAAGTCCGTCAATTTTTAATGAAAAAATTAGACAAAGCATCAATTTCACGAATTATTATTGAAAGACCAGCTAAAAGTATTCGAGTAACGATTTATACTGCTAGACCTGGTATTGTCATCGGTAAAAAAGGTGAAGATGTAGAAAAATTAAGAGTCGCTATTGCCAAAATTACTGGGGTCCCAGTTCAAATTAACATTTCTGAAATACGCAAACCTGAATTGGATGCGAAACTTGTTTCTGATAGCATTACATCTCAGTTAGAACGAAGAGTTATGTTTCGACGAGCTATGAAAAGATCTGTTCAAAATGCAATGAGACAAGGTGCT…	B8D843	96.4	220	7	0	4.2e-145	423	30S ribosomal protein S3 [Buchnera aphidicola subsp. Acyrthosiphon pisum (strain Tuc7)]
BUMeWU11_018	ATCAGCAGTACTAGTTTTAGAAGACGGGACTAGATTTCACGGACGAGCTATTGGGGCTAAAGGAATAACTGTAGGTGAAG TTGTTTTTAATACATCAATAACTGGTTACCAAGAAATAATTACTGATCCCTCTTATTCACATCAAATCGTGACATTAACT CATCCTCATATTGGCAATGTTGGAACTAATTCTAATGATGAAGAATCATCTAAAATTCATGTAAAAGGTCTTATTATTCG TGATTTATCACCAGTTTCAAG	G2LML7	94.12	85	5	0	6e-39	164	Carbamoyl-phosphate synthase small chain [Buchnera aphidicola str. Ak (Acyrthosiphon kondoi)]
BUMeWU11_019	TGATATTAAAAAACAAAAAATGGCACCTCCTCAAATTTCTGCAGAAGTATTAAAAAAGATGAAAAAAACTGCAGAAGATT ATTTAGGAGAAACAGTAAAAGAAGCCGTTATTACAGTGCCTGCATATTTTAATGATGCTCAACGTCAAGCAACTAAAGAT GCTGGAAGAATTGCAGGACTAGAAGTAAAAAGAATCATTAATGAACCAACAGCAGCAGCACTTGCATATGGTTTAGATAA GGGAAAAGGAAACAGAACAATAGCTGTTTATGATTTAGGTGGTGGAACTTTTGATATATCTATTATTGAAATTGATGATG TAGATAAAGAAAAAACGTTTGAAGTTCTTGCTACGAATGGAGACACACATCTTGGAGGAGAAGATTTCGACAGTA…	B8D758	97.95	146	3	0	1e-75	286	Chaperone protein DnaK [Buchnera aphidicola subsp. Acyrthosiphon pisum (strain Tuc7)]
BUMeWU11_020	AGAATCTTTAGTAGAAGATCTAATAATACGTTCTATTGAGCCACTAAAAGTTGCTTTAAAAGATGCAGGATTATCAATAT CAGATATAAATGATGTAATATTAGTAGGTGGTCAAACAAGAATGCCTATGGTTCAAGCTAAAGTGGCAGACTTTTTTGGA AAAGAACCTAGAAAAGATGTGAATCCAGATGAAGCTGTAGCGGTTGGTGCTGCAGTACAAGGAGGAGTACTCTCTGGTGA TGTTAAAGATGTTTTATTACTTGATGTGACTCCTTTATCACTAGGAATTGAAACTATGGGTGGAATAATGACTCCACTTA TAACTAAAAACACTACTATTCCTACTAAACATAGTCAAATATTTTCAACAGCAGAAGATAACCAATCAGCAGTAA…	B8D758	97	233	7	0	3e-113	412	Chaperone protein DnaK [Buchnera aphidicola subsp. Acyrthosiphon pisum (strain Tuc7)]
BUMeWU11_021	TTTGTTTTTTAATATCAATCCATGCATCACCATTATCAGAATTTACAATTCTGTAAGGCATAATTTTTATATCACGTTGT ACTTCATCATCTTTAAATTTTCTACCAATTAAACGTTTTATAGCAAAAAGTGTATTTTTTGGATTAGTTATAGCTTGACG TTTAGCAGGTTGTCCGACTAAAACTTCCCCTTCTTGAGTATACGCAATAATTGAAGGTGTAGTGCGATCGCCTTCAGCAT TTTCTAAAACACGTGGTTTGTTGCCATCCATAATGGCAACACAAGAGTTGGTTGTTCCCAAGTCAATACCAATAATTTTA CCCATTAACGTTTCTCCTATTTAATATCTTGATAAATTGGGTTTGCAACCTTTATGTGGCCATTTTTTAGATCGG…	B8D758	98.15	108	2	0	2e-54	216	Chaperone protein DnaK [Buchnera aphidicola subsp. Acyrthosiphon pisum (strain Tuc7)]
BUMeWU11_022	AAAGAACAAGGAATAGATTTAAGAAATGATCCATTGTCTATGCAACGTTTAAAAGAATCTGCAGAAAAAGCCAAAATAGA ATTATCATCTGCACAGCAAACAGATGTTAATCTTCCTTATATTACAGCAGATGCTAGTGGACCTAAACATTTAAATATCA AAG	G2LP28	98.15	54	1	0	2e-21	106	Chaperone protein DnaK [Buchnera aphidicola str. Ua (Uroleucon ambrosiae)]
BUMeWU11_023	AAAACATTATCAGTAAAAATTCCACCAGGTGTTGATACCAATGATCGAATTCGTTTAAATAACGAAGGAGAAGCTGGTGC TAATGGTGCACAATCAGGCGATCTTTATGTGCAAATTACAGTTAAAAAACATCCTATTTTTGAGCGAGAAGAAAATAATT TATACTGTGAAGTACCGATAAATTTTACAATGGCTGCATTAGGTGGAGAAATAGAGGTTCC	B8D757	95.89	73	3	0	8e-33	144	Chaperone protein DnaJ [Buchnera aphidicola subsp. Acyrthosiphon pisum (strain Tuc7)]
BUMeWU11_024	TTATAAGAGAACATATTAAATTAAAAAATAATTTTTAAAATAATTAAGGAAGATTATTCACAGGAGCATTATCATATGAA AATTCGTCCATTGCATGATCGTGTGCTTGTTAAACGTCAAGAAGTTGAATTAAAATCTGCAGGCGGTATTGTGCTAACAG GTTCTGCTGCAGGAAAATCGACTCGAGGAACAGTCACTGCTGTAGGGAAAGGTCGCGTTTTAGATAATGGAGAAATTAAA CCATTAGATGTTAAAGTTGGTGATACTGTTATTTTTAATGAAGGTTATGGTGCAAAAACTGAAAAAATTGATAATGAAGA ATTATTAATTTTGACTGAAAGTGACATTTTAGCAATTGTTGAATAGTAAACTATATGCTATATCCATTGAAAAAT…	G2LMA3	99.44	538	3	0	0	939	60 kDa chaperonin [Buchnera aphidicola str. Ak (Acyrthosiphon kondoi)]
BUMeWU11_025	AAAGCACGTGAAATTAAACGTGTAAAATTAGCTAATAAATTTTACACACAACGTATTGAATTAAAAAATATTATTTCCAG CATGAATTTTTCAGAAGAAGAACGCTGGAATGCAGTTCTTAAATTACAATCTTTTCCACGTGATTCTAGTCCATCACGTC AAAGAAATAGATGTCGTCAAACAGGTCGTCCACATGCTTTTTTACGTAAATTTGGATTAAGTCGTATTAAGGTTAGAGAG GCAGCCATGAAAGGTGAAATCCCTGGTTTAAAAAAAGCAAGTTGGTAAAATACATTTTTCAGGTTTTGGAGTTTAAAAAT GAGCATGCAAGACCCAGTAGCAGATATGTTGACTCGTATTCGAAACGGTCAATCAGCTAATAAATATTCTGTTAA…	P57578	94.74	95	5	0	1e-44	183	30S ribosomal protein S14 [Buchnera aphidicola subsp. Acyrthosiphon pisum (strain APS) (Acyrthosiphon pisum symbiotic bacterium)]
BUMeWU11_026	AATTTTTCGAGGACTAATAATACGACGACGTGGCATAGAAGACTCCAATGAATTGCATAGTATTTTAATAATGCTTTTTT ATGATTTTGCTTTTTTAACACCATATTTAGAACGACCCTGTTTACGTTCTTTAACACCAGCACAATCTAATGAACCTCTA ACAATATGATATCGAACTCCAGGCAAATCTTTAACACGACCACCTCGTATTAAAATAACAGAATGTTCTTGTAAATTGTG ACCTTCACCACCAATATAAGCAGTTACTTCAAAACCATTAGTTAATCTTACACGACATACTTTACGTAACGCTGAATTAG GTTTTTTAGGTGTAGTTGTATATACTCTAGTACAAACACCTCTTTTTTGAGGACTCTTGCCTAATGCAGGTACAT…	B8D854	99.16	119	1	0	8e-55	217	30S ribosomal protein S12 [Buchnera aphidicola subsp. Acyrthosiphon pisum (strain Tuc7)]
BUMeWU11_027	TCTGCAATAAATTTGCTCCGGTATTGCCTTTTAAGCGAGCAGCTTTTTTATAATATATTTTAAATTGCCGTTCTAAAACA CCGTATAAACGACGGACCTTTTGTTTTTCACGTAATTGAACAGCATAATCAGATAATCTAGGTTTGCGAATACCATGTTG TCCCGGAGGCTGTTCTAATTTACATTTTGATTCTATTGGACGAAGTCCTGATTTAAGAAATAAATCAGTACCTTCACGTC GACTTAATTTTAATTTCGGGCCTAAATATTTTGCCATTTTATTCTCCAAACATTCCTAAAAATCAGACACGACGTTTTTT AGGAGGACGGCAACCATTATGAGGAATTGGTGTTACATCGGTAATATTTGTAATACGGAATCCAGCTGCATTTAA…	B8D826	100	131	0	0	2e-60	237	30S ribosomal protein S11 [Buchnera aphidicola subsp. Acyrthosiphon pisum (strain Tuc7)]
BUMeWU11_028	AAAAAATCTTTATAAAGAACTTTTGCAATTATTACGAGAACAATTTAATCTTCGCATGCAATCTGTTTCTGGAAAGTTAA AACAGCCTCATTTGATACGAAAAGTTCGGCGAAATATTGCACAAGTAAAGACTTTATTACATCAAAAGGAGAAGATAAAA TAATGGAAAAAATTAGAACTTTGCAAGGTCGTGTAATAAGTAATAAGATGCAAAAATCTGCTGTTGTGGCAATTGAACGT TTTGTAAAACATATTATTTATGGCAAATTTATTAAACGTACTACAAAACTTCATATTCATGATGAAAAAAATGAATGTAC TATAGGTGATTTAATAGAAATTCGAGAATCTCGTCCAATTTCTAAAACAAAATCTTGGGT	B8D840	98.61	72	1	0	4e-33	145	30S ribosomal protein S17 [Buchnera aphidicola subsp. Acyrthosiphon pisum (strain Tuc7)]
BUMeWU11_029	TAGAAAAAGATATAGTTTTAGTTGATGCGGGTCTTAAATCTGAATCTGCTATTCCTGCGGAACAATTTAAAAATTCTCAA GGTTTTTTAGATGTAAACGTAGGAGATCAAATTGATGTTGCCTTAGATGCTATTGAAGATGGTTTCGGTGAAACACTTTT ATCTCGTGAAAAAGCAAAGCGTCATGAAGCATGGTTAATACTAGAACAAGCTCATGAAAAATCAGAAACGGTTATTGGAA TTATCAATGGTAAAGTTAAAGGTGGTTTTACTGTTGAACTAAATGATATCCGTGCATTTTTACCAGGTTCTTTAGTAGAT GTTCGTCCGGTTCGAGAAACAGTACATCTTGAAGGAAAGGAATTA	G2LN23	94.21	121	7	0	1e-50	203	30S ribosomal protein S1 [Buchnera aphidicola str. Ak (Acyrthosiphon kondoi)]
BUMeWU11_030	CGGAATGATAATATTTTCTGCAGTGATCCTGCCTAAAACACGTTCTCGTAATGGTTCTTTTACATCGCCTCCTTCAATTA ACGGAGTCATTAAAATTCCTTCATGTGTTCGACAATCATCTTGTGTTACAACTAAATCTTGTGCCACGTCTACTAAACGA CGTGTTAAATAGCCAGAATTGGCAGTTTTTAGTGCTGTATCTGCTAATCCTTTACGCGCTCCATGTGTAGAAATAAAGTA TTGTAAAACATTTAAACCCTCTCGAAAATTAGCTGTAATGGGTGTTTCAATAATAGAACCATCAGGTTTTGCCATTAATC CTCTCATCCCAGCTAATTGACGAATTTGTGCAGCAGCACCACGTGCTCCGGAATCAGCCATCATAAA	P57145	98.45	129	2	0	2e-65	252	DNA-directed RNA polymerase subunit beta [Buchnera aphidicola subsp. Acyrthosiphon pisum (strain APS) (Acyrthosiphon pisum symbiotic bacterium)]
BUMeWU11_031	TCAAATGCAGGTTTGTCTTCTTTAATTTCAGGTTCACGAACGTCTCTTAAATCAACAAAAGCTTCTAATTGTTCTGCTAA AATAGTAGCAGCCCGTCGAATGGCTTCTTCTGGGTCAATAGTTCCATTTGTTTCCATTTCAATAACTAATTTATCTAAAT CAGTTCTTTGTTCTACACGTGCTGCTTCTACATTATAAGAAATACGATCTATTGGACTATAACAAGCATCTACTAACAAA CAACCTATTGGTCTTGATTCTTCTTCTAAATGAACTCTTGAAGATGCGGGAATATAACCTCTTCCACGTTGTACTCTTAT CCTCATTTTAATTGAAGCATTTTCATAGGTTAAATTACAAATGACGTGTTCTGGTTTAATGATCTCGACCTCACC…	G2LNJ3	93.2	147	10	0	2e-72	275	DNA-directed RNA polymerase subunit alpha [Buchnera aphidicola str. Ak (Acyrthosiphon kondoi)]
BUMeWU11_032	CTTTTAGAACATAATTCTATAGACAATGTTAAAGTAAGATCAGTAGTAAATTGTGATACTGATTTTGGTGTTTGCGCTTA TTGTTATGGTCGAGATTTAGCTCGAGGAAATTTAGTTAATAAAGGAGAAGCTATTGGAGTAATCGCCGCTCAATCTATAG GAGAACCAGGTACACAGCTAACTATGAGAACTTTCCATATTGGAGGTGCGGCATCAAGAGCTGCAGCAGAATCTAGTATT CAAATAAAAAATCAAGGTATTATAAATCTTAATAATGCAAAATCTGTAACTAATTCTAGTG	G2LMB7	97	100	3	0	2e-42	176	DNA-directed RNA polymerase subunit beta [Buchnera aphidicola str. Ak (Acyrthosiphon kondoi)]
BUMeWU11_033	GGAAAAGATTTAAGACCAGCATTAAAAATTGTTGATTGCAATGGAAAAGATGTTCTTATTTCAGGAACAGACATGCCTGC ACAATATTTTTTACCCGGAAAAGCAATCGTTCAACTTAATGATGGAGTCCAAATTAGTTCTGGTGATACATTAGCTCGAG TTCCACAAGAATCTGGAGGGACTAAAGACATAACTGGTGGACTACCAAGAGTTGCAGATTTATTTGAAGCTAGACGTCCG AAAGAATTAGCAATTTTAGCCGAAATCAGTGGTATTATATCTTTTGGAAAAGAAACTAAGGGGAA	P57145	97.03	101	3	0	1e-48	196	DNA-directed RNA polymerase subunit beta [Buchnera aphidicola subsp. Acyrthosiphon pisum (strain APS)]
BUMeWU11_034	CTTGTCGACATAAAGGTGAATCTAGTTTATTTAATCGTGATCAAGTAAATTATATGGATGTTTCTACTCAACAAATTGTA TCTGTTGGTGCATCTTTAATTCCTTTTCTTGAACATGACGACGCAAACAGAGCATTAATGGGTGCTAATATGCAACGTCA AGCAGTACCTACTCTTAAAGCAGATAAACCTTTAATTGGAACGGGAATGGAACGAGCAGTAGCAGTAGATTCTGGCGTTA CGGCAG	G2LMB8	97.53	81	2	0	2e-37	159	DNA-directed RNA polymerase subunit beta [Buchnera aphidicola str. Ak (Acyrthosiphon kondoi)]
BUMeWU11_035	CGAGTTTCTTTAAACTTAACTGAACCTCCACCTGTAGCAAGTACAATACCTTGTTTAATTGTTAACTCATCAATAATTTT TCGTTCTCTCAAACGAAAACCACTTTCACCCTCTACATCAAAAACCCAACTTATATCGGCACCAGTGCGCTTCTCAATTT CTTGATCAGAATCAAAAAATTCCATATTAAGTTGTTGAGACAATTGACGACCAATAGTACTTTTCCCAGCACCCATAGGT CCAACTAGAAAGATATTTCGTTTTTCTGCCATGTTTTTATTACTAAGATAATTCGTTAATAATACCAATGCTCAGCATAT TTTGCTGGCAGGACATAAACACACGTTGAAAATAGAATAAAAT	P57605	94.44	90	5	0	2e-41	172	Shikimate kinase [Buchnera aphidicola subsp. Acyrthosiphon pisum (strain APS) (Acyrthosiphon pisum symbiotic bacterium)]
BUMeWU11_036	GTTTTTAATGTGGCTGGGAGAATTAATTACAGAACATGGTATTGGTAATGGTATTTCAATTATTATTTTTATAGGAATAA TAGCTGGTCTACCTTCGGCGATTGGGAATACTATTGAAAAAACAAGACAGGGAGATTTGCATTTTTTATTGTTTTTGTTT ATTTTATTGTTGATTTTTTTAGTTATTTTTCTTGTTGTTTTTATAGAAAGAGGGCAAAGAAAAATTATTGTACATTATGC GCAACGCCAACAGGGTCGTCGTATATATGCAGCTCAAAGTACTCATTTGCCTTTAAAAATTAATATGTCTGGTGTTATAC CTGCCATTTTTGCTTCTAGTGTTGTTCTGTTTCCTGCAACTGTCATATCTTGGTGCAAAGTAAGTAGTGAATGGT…	G2LNJ8	92.83	223	16	0	2e-89	333	Protein translocase subunit SecY [Buchnera aphidicola str. Ak (Acyrthosiphon kondoi)]
BUMeWU11_037	TTGTTGGTGATGGTGGTGCTGCTGCTGTTGAGATGTTTAATATGTTTTCTGGTGGTGCTTTGAGTCGTGCTTCTATTTTT GCTTTAGGCATTATGCCCTATATATCTGCTTCTATTATCGTGCAATTATTAACACTAGTATATCCTGCTTTATCTGAAAT GAAAAAAGAAGGAGAATCTGGACGTCATAAAATTAATCAGTATACTAGATATGCCACCTTAATATTAGCTCTTGTTCAGT CTATTGGAATTGCTACTACTCTTCCTAATATAGTAGGAATGCG	G2LNJ8	94.12	85	5	0	6e-37	158	Protein translocase subunit SecY [Buchnera aphidicola str. Ak (Acyrthosiphon kondoi)]
BUMeWU11_038	GGAAGTTTAGGAGCATGTCGTCAATGTGCAGTCACACAATATGATAGTTTAGAAGATCGTAAAGGTCGATTAATTATGTC TTGTATGACTCCTGTAACTGATGGAGCTATTATTTCTGTTAAAAGTGCTGAATCAGAGATTTTTC	P57257	87.5	48	6	0	4e-17	92.4	NADH-quinone oxidoreductase subunit G [Buchnera aphidicola subsp. Acyrthosiphon pisum (strain APS) (Acyrthosiphon pisum symbiotic bacterium)]
BUMeWU11_039	ATTGGTTTAGAAATAATGATGAATGCTGCTGGATTAGCATTGATAGTAGTTGGCAGTTACTGGCATCAAACAGATGGTCA AATAATGTATATATTTGCTATTACTTTAGCTGCATCAGAAGCTAGTATAGCTTTGGCATTATTACTTCAAATTTATAGGC G	G2LMN5	94.34	53	3	0	6e-09	65.1	NADH-quinone oxidoreductase subunit K [Buchnera aphidicola str. Ak (Acyrthosiphon kondoi)]
BUMeWU11_040	TTGTGAAATGGAGGGACTAAGATTTAATCCTGAGTCATGGGGTATGAAACGTAAACATGATAACGTAGAATTTATGTTTT TAAATTTAGGACCTAATCATCCTTCTGCTCATGGTGCTTTTAGAATTATTTTACAATTAGATGGTGAGAATATTATAGAT TGTGTTCCGGATATTGGATATCATCATCGCGGAGCTGAAAAAATGGCAGAACGTCAGTCATGGCATAGTTACATTCCATA TACTGACCGAATCGAATATCTTGGTGGTTGCGTAAATGAACTTCCTTATGTGTTAGCTGTAGAAAAACTAGCTAATATCT CAGTTCCAGAAAAAGCAGAAGTTATTAGAGTAATGATGTCAGAGTTATTTCGAATAAATAGTCATTTATTATATA…	G2LMM8	96.62	148	5	0	4e-80	301	NADH-quinone oxidoreductase subunit C/D [Buchnera aphidicola str. Ak (Acyrthosiphon kondoi)]
BUMeWU11_041	AGCATTGAAAATTGTTCAAAAAAAACGAGGCTGGATTTCTGATCAAGCCATTTATGCTATTGCTGAAATACTTCAAATCA AACCAAGTGATGTTGAAGGAGTTGCTACTTTTTACAGTCAAATTTTTCGTCAACCCGTAGGTCGTAATATCATTCGTTAT TGCGATAGTGTCGTTTGTTTTTTAACTGGTTATAAAACAATCAAAATAGCTTTAGAA	G2LMM9	93.06	72	5	0	3e-31	139	NADH dehydrogenase subunit E [Buchnera aphidicola str. Ak (Acyrthosiphon kondoi)]
BUMeWU11_042	CGTCCGTCTTCATGTTGCAATCCTTCACCATTTAAAGTAGTTCTTCCCGAAGTCCCACCAATTAAAAAACCTCTTGCTTG TTGATCTCCAGCAGCCCAAAATAAATCCCCTATTCTTTGAAAACCAAAGATTGAATAATAAATATAAAAAGGAATCATAG GAAAATTATTGGTACTATAAGAAGTCGCGGCAGCTAACCAAGATGAAGCTGCACCTAATTCATTTATTCCTTCCTGTAAT ATTTGACCTTTTTTTTC	G2LMS5	100	85	0	0	7e-43	177	Pyruvate dehydrogenase E1 component [Buchnera aphidicola str. Ak (Acyrthosiphon kondoi)]
BUMeWU11_043	AAAAGCGCCTCAAATATTAGTATTAGCTCCCACAAGAGAATTAGCAGTTCAAGTAGCGGAAGCATTTTCAGACTTTTCTA AATATATGATTGGAATACATGTTTTACCTTTGTATGGTGGTCAAAGATATGAACTTCAATTACGTGCATTACGACAAGGA CCTCAAATTGTTGTAGGAACACCAGGTCGATTGTTAGATCATTTAAAAAGAGGGACACTTAATCTTTCAAATTTACATGG ATTAGTTTTAGATGAAGCTGATGAAATGTTACGCATGGGGTTTATAGAAGATGTAGAAACAATTATGGCCCAAATTCCAA AGGAACATCAAACTGCATTATTTTCAGCAACAATGCCTGAAGCAATCCGGCGTATTTCAAAACGATTTATGAAAA…	G2LN80	99.5	200	1	0	1e-106	390	ATP-dependent RNA helicase DeaD [Buchnera aphidicola str. Ak (Acyrthosiphon kondoi)]
BUMeWU11_044	CAGGAATTCTCATCTTTACTATATATTTTCTCTAATGTTGCAGTTGTAGGAATGTTTCTTTCATGTAAGTATTTTAATAG TGATTCTCTTGAATTAAGATTCCATTCTCGCCATGGTGCAATTACATTTAAATCTGGAGCTAATGCTGCATAAGCCATTT CAAATCGAACTTGATCATTTCCTTTTCCAGTAGCACCATGACATAATGAATTTGCTCCAATATTTAATGCTAGTTCCACT TGTTTTTTTGCAATAATAGGTCTAGC	G2LMD0	96.59	88	3	0	4e-42	175	Argininosuccinate synthase [Buchnera aphidicola str. Ak (Acyrthosiphon kondoi)]
BUMeWU11_045	GAAAGATGTCTTATTATTCATTGATAATATATATCGTTATACATTAGCAGGTACAGAAGTTTCTGCCTTACTTGGTCGTA TGCCATCTGCAGTAGGTTATCAACCGACTTTAGCAGAAGAAATGGGTCTTCTTCAGGAAAGAATTACATCAACAAAAAAA GGTTCAATTACTTCTGTTCAAGCTGTATATGTCCCTGCTGATGATTTAACAGATCCTTCGCCAGCAACAACATTTGCACA TTTAGATTCTACAGTTACATTAAGTCGTCAAATAGCATCATTAGGAATCTATCCTGCTATTGATCCATTAAATTCAACAA GTCGTCAATTAGATCCTTATATTGTAGGAGACGAACATTATGAAACCGCATTAGGTGTACAGTCAATATTACAAA…	B8D6S7	98.81	168	2	0	4e-86	321	ATP synthase subunit beta [Buchnera aphidicola subsp. Acyrthosiphon pisum (strain Tuc7)]
BUMeWU11_046	CTATAATGGGACATGTTGATCATGGAAAGACATCGTTGTTAGATTATATCCGTTCAACAAAAACAGCGTTTCATGAAGCC GGTGGAATTACACAAAATATTGGTGCTTATCATGTAAAGACTGATTTGGGTTCAATTACTTTCTTAGATACACCTGGACA TTCAGCATTCACTGCAATGAGGTCTCGTGGTGTTCAAGTGACTGATATTGTTGTTTTAGTTGTAGCAGCAGATGATGGAG TAATGCCACAAACAATTGAAGCTATTCAACATGCAAGAGAAGCTAGTGTACCAGTCAT	B8D7R4	94.9	98	5	0	8e-47	191	Translation initiation factor IF-2 [Buchnera aphidicola subsp. Acyrthosiphon pisum (strain Tuc7)]
BUMeWU11_047	GGAAAAGCAAAAACTTTATCAAGAAAAAAAATACAACCTTTTTATAGTACTACAAATCCTTTACTAACATTCTCTTCTAG AGAAAAAATCGATCTTCTTTATAGAGTAAATGATATAGCACGCAGTCTTGATCCTCGTGTTATAGAAGTAAACGCAACTT TAACAGGATCGTATGAGCAAATTTTAATTGCTTCTACTGATGGGGATTTAGCAACAGATATAAGACCATCAGTACAATTT TCGATTAGCGTGTTAGTTGAAGATCATGGGAAAAGAGAGCGTGGTCGCAGTGGTGGAGGAAGTCGTACTGATTATAACTT TTTTTAAATAAA	P57478	80.56	108	21	0	3e-34	149	Metalloprotease TldD homolog [Buchnera aphidicola subsp. Acyrthosiphon pisum (strain APS)]
BUMeWU11_048	CTGACGACCTTCAAAATTCCGATTGCTAGTAGATGCACAACGTTCTCCATCATTTAATTTATCTTTATTCATACCTAAAC ACATAGAACAACCAGGTAAACGCCATTCAAATCCTGCATTAATAAATATTTTATCTAATCCTTCATTTT	P56934	95.92	49	2	0	3e-21	106	3-isopropylmalate dehydratase large subunit [Buchnera aphidicola subsp. Acyrthosiphon pisum (strain APS)]
BUMeWU11_049	GCTTCTTTAGCCTTAATGGATGCAGGAGTTCCGATAAAATCTGCTGTTGCTGGAATAGCGATGGGTTTAGTCAAAGAAGG GGATAAATATGTATTACTTTCAGATATTTTAGGTGATGAAGATCATTTAGGTGATATGGATTTTAAAGTTGCTGGTACAG AAGAAGGAATTACAGCTTTACAGATGGATATGAAGATAGAAGGA	G2LN81	97.06	68	2	0	9e-29	130	Polyribonucleotide nucleotidyltransferase [Buchnera aphidicola str. Ak (Acyrthosiphon kondoi)]
BUMeWU11_050	AACATCTGACTGGGTAAAAAAAGTTCAAGAAAAAGGTGCTGGTGAAATCGTTTTAAATATGATGAATCAAGATGGATTAC AACAAGGATATAATCTTTTACATCTAAGTGAAATAAGAGAAATATGTAAAGTTCCTCTAATTGCATCAGGTGGGGCAGGG AACATGAATCATTTCTATGAAGCATTGCATTATTCTAATGTAGATGGAGTATTAGCAGCATCTGTTTT	G2LMI0	88	75	9	0	3e-31	139	Imidazole glycerol phosphate synthase subunit HisF [Buchnera aphidicola str. Ak (Acyrthosiphon kondoi)]
BUMeWU11_051	CATTGAGATAAAACTTCAAAACTAAGAGCTGCAATCTTCATTTTAGGATGTAATGCCAAAGTTAATTTTCCTGCATTAAA CATTTCTAAAACAATATTACCCTTCCAGCCTGGATCAATACGATGTGCAGTAGCATGAATCATTAATCCTAGACGAGCTA AAGAAGAACGTCCATCTAACCAACCAACTAAATTATTTGGAATTGTAATATTTTCAAAAGTAGACGATAAAATTAAACAA CC	G2LMI3	92.5	80	6	0	2e-34	149	dCTP deaminase [Buchnera aphidicola str. Ak (Acyrthosiphon kondoi)]
BUMeWU11_052	AATACTAGCATTTATTATGTTATTTCGTGGTTTTGTTGATGCGATATTAATGCGTACTCAACAGGTGATTGCATCAGCAG GATTGAAAGGATTCTTGCCTCCACATCATTATGATCAAATATTTACAGCTCACGGTGTAATAATGATTTTTTTTGTGGCT ATGCCTCTTGTAATTGGTTTAATGAATTTAGTAGTACCATTACAAATTGGGGCTCGTGATGTGGCATTTCCATTTCTTAA TAATCTAAGTTTTTGGTTAAATGTTAGTGGTTCTTTACTGCTTACTCTATCTTTAGGGGTAGGAGAATTTGCTCAAACAG GTTGGTTGGCCTATCCTCCATTGTCTGGCATAAA	G2LNG9	94.87	117	6	0	3e-49	199	Cytochrome O ubiquinol oxidase subunit I [Buchnera aphidicola str. Ak (Acyrthosiphon kondoi)]
BUMeWU11_053	TATGAACCCATCTGTTTTAAAATTAATTAAACAAGTTATCGATGTTTCACATTCAAACGGAAAATGGACTGGCATGTGCG GAGAGCTGGCAGGAGATGAACGTGCCACTGTTCTTTTATTAGGCATGGGATTAGATGAGTTCAGC	G2LME4	91.67	48	4	0	3e-18	96.3	Phosphoenolpyruvate-protein phosphotransferase [Buchnera aphidicola str. Ak (Acyrthosiphon kondoi)]
BUMeWU11_054	CTAATATCCATTTTTTTTCTTTAATCTTTTTATATATATTACGATCTCCGACTTCCGTAGCATAAAAAGGAATTCCAAGT TTTTTTAAAGCTAAAATCACACCCATATTAGTCATTAAAGTACCTACCACACCACCTTTTAATTTTTTTTCTTTTAAATA TTCTTTTGCAATAATGTAAATTATTTGGTCTCCA	B8D7R7	84.38	64	10	0	3e-13	79.3	Phosphoglucosamine mutase [Buchnera aphidicola subsp. Acyrthosiphon pisum (strain Tuc7)]
BUMeWU11_055	GTGAAATTTTAACTCATCCTCGAAATGAAATAGAAAATTGGCTCATCAATACAGTTCGAAAACAATCTATTCAAAAAGGT ATTATTATGCCTCAAATTGCAGTATATCAGGCAACTGATATTAATGCATTTGCAACTGGTGCGCGTCGTAATTCTGCTTT	B8D7L3	90.38	52	5	0	2e-19	99.8	Protease HtpX [Buchnera aphidicola subsp. Acyrthosiphon pisum (strain Tuc7)]
BUMeWU11_056	TTGTAATTCCTGCAATTTTATTTTGTTCATGTAAAACAAATGGAATTTTGCAATTCCAAGCAGCAATCCCCCCTGGACCA GATACATATCCCCCCATTCCCAATATGATATCTGGAGACCAGTTTTTTATTATTTTTTTAACATCGTAATAAGCAC	G2LMT6	94.12	51	3	0	7e-22	108	UDP-N-acetylglucosamine--N-acetylmuramyl-(pentapeptide) pyrophosphoryl-undecaprenol N-acetylglucosamine transferase [Buchnera aphidicola str. Ak (Acyrthosiphon kondoi)]
BUMeWU11_057	TTAATTTAAAAGATGATTGTATTAATGCTTCTGTTAAAGGTCGTTTACAGGGAAAATATATTTTAATGGAAAAAATTAGT GTCGGTGCTACTATTACAATTATGAGTGCTGCTACTTTAGCTCAGGGTTCTACAGTAATTGATAACGCCGCTTGTGAACC AGAAATCGTTGATATTGCAAAGTTTTTGAATACTATAGGAGCCAATATTATTGGTGCAGGTAGCAACAAAATATATATTA AAGGGGTTTTAAAATTAACTGGTGGTGCACATCGAGTAATTCCAGATAGAATTGAAACAGGAACTTTTTTAGTCGGTGCA GCAGCTTCTCAAGGCCATATCATTTGTCATAAAACTGAACCTAAACACTTAGAAAATGTACTGATAAAATTAACT…	B8D7S1	89.6	202	21	0	1e-98	363	UDP-N-acetylglucosamine 1-carboxyvinyltransferase [Buchnera aphidicola subsp. Acyrthosiphon pisum (strain Tuc7)]
BUMeWU11_058	GATTATTGGTCTAAAGAAGCTGTTCGCATAGCTCTGTTAAATTTATCTTCAAAAGAAGCTCCTTCAGGAACATTTCCAGT AGTTTTAGGTTCTGGATGGCCAGGTGTTCTTTTGCATGAAGCAGTAGGTCATGGTTTAGAAGGTGATTTTAAT	G2LNA4	96.08	51	2	0	9e-22	107	TldD protein [Buchnera aphidicola str. Ak (Acyrthosiphon kondoi)]
BUMeWU11_059	ATTTTATTCAAACTGATGCGGCAATTAATAGAGGTAATTCTGGTGGGGCATTAGTTAATTTAAATGGTGAATTAATTGGA ATTAATACTGCTATTTTAGCACCAGATGGTGGAAACATCGGAATAGGATTTGCAATTCCTGGGAATATGGTAAAAAATTT AACTGCAC	G2LMU6	100	55	0	0	6e-23	111	Serine endoprotease [Buchnera aphidicola str. Ak (Acyrthosiphon kondoi)]
BUMeWU11_060	AAGTAAGACGAGGTGAATTAGGAATAATAGGCATGGAGTTAAATTCAGATTTAGCACAAATTATGAAAATAAATGCACAA AAAGGTACTTTTGTTAGTCGAGTTTTACCTAATTCTTCTGCATTTGAGGCAGGCATTAAAGCTG	G2LMU6	100	47	0	0	5e-17	92	Serine endoprotease [Buchnera aphidicola str. Ak (Acyrthosiphon kondoi)]
BUMeWU11_061	ATCAGGATCAGGTCCGTGAAGCATATATTAATGGACGTATGATTAGTGTTACTAAAAAAGATAGTAGTAAATACACTACG TATATTCCTATTAATGATCCTAAACTTTTAGATAATCTTTTGATAAAAAGAGTTAAAATTATTGGAGCAACACCTGAAGA ACCGAGTCTTCTAATTTCAATTCTTATATCTTGGTTTCCGATGTTATTACTTATTGGTGTTTGGATTTTCTTTATGCGTC AAATGCAAATGGGTGGTGGAAAAGGTGCAATGTCATTTGGAAAAAGCAAAGCGCGTATGCTATCAGAAGATCAAATTCAA ACTACCTTTGCAGATGTTGCGGGATGTGATGAAGCAAAAGAAGAAGTTAGTGAATTAGTAGAATATCTTAAAGAA…	P57462	98.29	527	9	0	0	994	ATP-dependent zinc metalloprotease FtsH [Buchnera aphidicola subsp. Acyrthosiphon pisum (strain APS)]
BUMeWU11_062	TAAAAATAAAGGAGTTCAAGCATTATTAGATGCAATAATTGAATATTTACCTGCTCCTAATGATGTTCAAGATATTAAAG GTGTTTTAAATGATAATGAACATACCTCAGCTATTAGAAATTCAAATGATAAGGCTCCTTTTTCTGCTTTAGCTTTTAAA ATTGCAAACGATCCATTTGTAGGCAATTTAACTTTTTTTCGTGTATATTCAGGAGTAGTCAAATCTGGAGATACTGTATT TAATTCTGTGAAGTCTCAGCGAGAGAGATTTGGTAGAATTGTTCAAATGCATGCTAATAAAAGAGAGGAAATAAAAGAAG TATATGCAGGTGATATAGCTGCTGCTATTGGTTTAAAAGATGTTACTACTGGAGATACTTTATGTGATTTAAATG…	B8D852	93.54	387	25	0	0	729	Elongation factor G [Buchnera aphidicola subsp. Acyrthosiphon pisum (strain Tuc7)]
BUMeWU11_063	GTTTTCTTCTGTAATGTATACAATATTTTTGTTTATAATGATAGATATTTTATATAAGGAAAAAAGAATGTCTAAAGAAA AATTTCAACGTTTAAAACCTCATATAAACGTAGGTACAATTGGTCATGTAGATCATGGAAAAACTACTTTAACTGCAGCT ATTACAACAGTTTTATCTAAAAAATTTGGTGGTTCTGCACGCGCTTTTGATCAGATAGATAATGCACCAGAAGAAAAAGC AAGGGGTATTACAATTAATACTTCTCATGTAGAATATGATACTGAATTTAGACATTATGCTCACGTAGATTGTCCAGGTC ATGCTGATTATATAAAAAATATGATTACTGGTGCAGCTCAAATGGATGGAGCAATTTTAGTTGTAGCGGCCACTG…	B8D851	99.49	394	2	0	0	684	Elongation factor Tu [Buchnera aphidicola subsp. Acyrthosiphon pisum (strain Tuc7)]
BUMeWU11_064	CTCATGTAATGCATTTGGTCTCTAAAGTAGTAGGAAAATTAAGAGGTAGATTAGATGCTCTTCATGCATATTCTGCTTGT ATGAACATGGGAACATTAACTGGAGCACCTAAGGTACGTGCAATGCAACTGATTGCTGAATATGAAAAGGAATGCAGAGG AAGCTATGGGGGGGCTATAGGTTATTTTACTGATTTAGGAAATTTAGATACTTGTATAACAATACGATCAGCTTATGTAG AAAATAATATTGCAACAATCCAAGCAGGGGCTGGTGTTGTTTTTAATTCAATCCCCCAAGATGAAGTTAAAG	G2LNN2	92.23	103	8	0	3e-46	189	Anthranilate synthase component 1 [Buchnera aphidicola str. Ak (Acyrthosiphon kondoi)]
BUMeWU11_065	AAAATATATTATACTTAAAACTTTATAAAAAATAGATATATAATGGAAACCAATCATGTTTGAACCTGCAGAATTAAGTA ATAACGCAATAATTAAAGTAATTGGTGTTGGAGGCGGAGGTGGAAATGCAGTAGAACACATGGTTAGAGAACGTATTGAA GGTGTAGAATTTTTTGCAGTTAATACTGATGCGCAAGCACTAAGAAAAATAGAAGTAGGACAAACTATACAAATAGGAAA CAATATAACAAAAGGATTAGGTGCTGGAGCTAATCCAGAAATTGGACGCACCTCAGCAGAAGAAGATAAAGAATTATTAA AATCTGCATTAGATGGTTCTGATATGGTTTTTATAGCAGCTGGCATGGGAGGTGGAACTGGAACTGGAGCTGCTC…	P57308	100	332	9	0	6e-149	532	Cell division protein FtsZ [Buchnera aphidicola subsp. Acyrthosiphon pisum (strain APS)]
